# Supplementary material for: Crystal structure of bis­[N-phenyl-2-(1,2,3,4-tetrahydronaphthalen-1-ylidene)hydrazinecarbothio­amidato-κ2 N 2,S]zinc dimethyl sulfoxide monosolvate
Source: Acta Crystallogr E Crystallogr Commun. 2015 Apr 2;71(Pt 5):440–2. doi: 10.1107/S205698901500612X (PMC4420099; doi:10.1107/S205698901500612X)
Supplement: Supplementary file 1 [file e-71-00440-sup1.cif]

##############################################################################
#                                                                            #
# This CIF contains the data in a paper accepted for publication in          #
# Acta Crystallographica Section E. It conforms to the requirements of       #
# Notes for Authors for Acta Crystallographica Section E, and has been       #
# peer reviewed under the auspices of the IUCr Commission on Journals.       #
#                                                                            #
# Full details of the Crystallographic Information File format               #
# are given in the paper "The Crystallographic Information File (CIF):       #
# a New Standard Archive File for Crystallography" by S. R. Hall, F. H.      #
# Allen and I. D. Brown [Acta Cryst. (1991), A47, 655-685].                  #
#                                                                            #
# The current version of the core CIF dictionary is obtainable from          #
# ftp://ftp.iucr.org/pub/cif_core.dic.                                       #
#                                                                            #
# Software is freely available for graphical display of the structure(s)     #
# in this CIF. For information consult the CIF software page                 #
# http://www.iucr.org/resources/cif/software.                                #
#                                                                            #
# This file may be used for bona fide research purposes within the           #
# scientific community so long as proper attribution is given to the journal # 
# article from which it was obtained.                                        #
#                                                                            #
##############################################################################
data_I
_database_code_depnum_ccdc_archive 'CCDC 1056177'
_audit_creation_method     SHELXL-2013
_publ_contact_author_name     'Gimenez'
_publ_contact_author_address
;
Programa de P\'os-Gradua\,c\~ao em Ci\^encia e Engenharia de Materiais
Universidade Federal de Sergipe
Av. Marechal Rondon s/n
49100-000 S\~ao Crist\'ov\~ao-SE
Brazil
;
_publ_contact_author_email     'iara.gimenez@gmail.com'
_publ_contact_author_fax     '55(79)21056651'
_publ_contact_author_phone     '55(79)21056658'
_publ_section_title
;\
Crystal structure of
bis[<i>N</i>-phenyl-2-(1,2,3,4-tetrahydronaphthalen-1-\
ylidene)hydrazinecarbothioamidato-\k^2^<i>N</i>^2^,<i>S</i>]zinc dimethyl
sulfoxide monosolvate
;
_publ_section_title_footnote     .
loop_
    _publ_author_name
    _publ_author_footnote
    _publ_author_address
    'Cruz Santana, Genelane' .
;
Programa de P\'os-Gradua\,c\~ao em Ci\^encia e Engenharia de Materiais
Universidade Federal de Sergipe
Av. Marechal Rondon s/n
49100-000 S\~ao Crist\'ov\~ao-SE
Brazil
;
    'Gimenez, Iara de F\'atima' .
;
Programa de P\'os-Gradua\,c\~ao em Ci\^encia e Engenharia de Materiais
Universidade Federal de Sergipe
Av. Marechal Rondon s/n
49100-000 S\~ao Crist\'ov\~ao-SE
Brazil
;
    'N\"ather, Christian' .
;
Institut f\"ur Anorganische Chemie
Christian-Albrechts-Universit\"at zu Kiel
Max-Eyth Strasse 2
D-24118 Kiel
Germany
;
    'Jess, Inke' .
;
Institut f\"ur Anorganische Chemie
Christian-Albrechts-Universit\"at zu Kiel
Max-Eyth Strasse 2
D-24118 Kiel
Germany
;
    'Oliveira, Adriano Bof de' .
;
Departamento de Qu\'imica
Universidade Federal de Sergipe
Av. Marechal Rondon s/n
49100-000 S\~ao Crist\'ov\~ao-SE
Brazil
;
_publ_section_synopsis
;\
The synthesis and crystal structure of a Zn^II^ complex with a
<i>N</i>-phenyl-2-(1,2,3,4-tetrahydronaphthalen-1-\
ylidene)hydrazinecarbothioamidate ligand is reported. The crystal
structure shows DMSO
molecules bridging the complex units, building an one-dimensional H-bonded
polymer.
;
_chemical_name_systematic
;\
Bis[<i>N</i>-phenyl-2-(1,2,3,4-tetrahydronaphthalen-1-\
ylidene)hydrazinecarbothioamidato-\k^2^<i>N</i>^2^,<i>S</i>]zinc dimethyl
sulfoxide monosolvate
;
_chemical_name_common     ?
_chemical_formula_moiety     'C34 H32 N6 S2 Zn, C2 H6 O S'
_chemical_formula_sum     'C36 H38 N6 O S3 Zn'
_chemical_formula_iupac     '[Zn (C17 H16 N3 S)2] , C2 H6 O S'
_chemical_formula_weight     732.27
_chemical_melting_point     ?
_symmetry_cell_setting     monoclinic
_symmetry_space_group_name_H-M     'P 21/n'
_space_group_name_Hall     '-P 2yn'
loop_
    _symmetry_equiv_pos_as_xyz
    'x, y, z'
    '-x+1/2, y+1/2, -z+1/2'
    '-x, -y, -z'
    'x-1/2, -y-1/2, z-1/2'
_cell_length_a     10.6320(4)
_cell_length_b     17.2695(5)
_cell_length_c     19.4067(7)
_cell_angle_alpha     90.00
_cell_angle_beta     94.223(3)
_cell_angle_gamma     90.00
_cell_volume     3553.6(2)
_cell_formula_units_Z     4
_cell_measurement_reflns_used     ?
_cell_measurement_theta_min     1.58
_cell_measurement_theta_max     26.00
_cell_measurement_temperature     200(2)
_exptl_crystal_description     prism
_exptl_crystal_colour     orange
_exptl_crystal_size_max     0.14
_exptl_crystal_size_mid     0.10
_exptl_crystal_size_min     0.06
_exptl_crystal_density_diffrn     1.369
_exptl_crystal_density_meas     ?
_exptl_crystal_density_method     'not measured'
_exptl_crystal_F_000     1528
_exptl_absorpt_coefficient_mu     0.905
_exptl_absorpt_correction_type     numerical
_exptl_absorpt_process_details
;
(X-SHAPE and X-RED32; Stoe & Cie, 2008)
;
_exptl_absorpt_correction_T_min     0.7929
_exptl_absorpt_correction_T_max     0.9162
_exptl_special_details     ?
_diffrn_ambient_temperature     200(2)
_diffrn_radiation_type     MoK\a
_diffrn_radiation_wavelength     0.71073
_diffrn_radiation_monochromator     graphite
_diffrn_measurement_device_type     'STOE IPDS-1'
_diffrn_measurement_method     '\f scans'
_diffrn_detector_area_resol_mean     ?
_diffrn_reflns_number     45253
_diffrn_reflns_av_R_equivalents     0.0407
_diffrn_reflns_av_sigmaI/netI     0.0206
_diffrn_reflns_theta_min     1.58
_diffrn_reflns_theta_max     26.00
_diffrn_reflns_theta_full     26.00
_diffrn_measured_fraction_theta_max     0.997
_diffrn_measured_fraction_theta_full     0.997
_diffrn_reflns_limit_h_min     -13
_diffrn_reflns_limit_h_max     13
_diffrn_reflns_limit_k_min     -21
_diffrn_reflns_limit_k_max     21
_diffrn_reflns_limit_l_min     -23
_diffrn_reflns_limit_l_max     23
_diffrn_standards_number     ?
_diffrn_standards_interval_count     ?
_diffrn_standards_interval_time     ?
_diffrn_standards_decay_%     ?
_refine_special_details
;
Refinement of <i>F</i>^2^ against ALL reflections. The weighted <i>R</i>-factor
<i>wR</i> and goodness of fit <i>S</i> are based on <i>F</i>^2^, conventional
<i>R</i>-factors <i>R</i> are based on <i>F</i>, with <i>F</i> set to zero for
negative <i>F</i>^2^. The threshold expression of <i>F</i>^2^ >
\s(<i>F</i>^2^) is used only for calculating <i>R</i>-factors(gt) <i>etc</i>.
and is not relevant to the choice of reflections for refinement.
<i>R</i>-factors based on <i>F</i>^2^ are statistically about twice as large
as those based on <i>F</i>, and <i>R</i>- factors based on ALL data will be
even larger.
;
_reflns_number_total     6947
_reflns_number_gt     6171
_reflns_threshold_expression     >2sigma(I)
_refine_ls_structure_factor_coef     Fsqd
_refine_ls_matrix_type     full
_refine_ls_R_factor_all     0.0498
_refine_ls_R_factor_gt     0.0424
_refine_ls_wR_factor_gt     0.0935
_refine_ls_wR_factor_ref     0.0972
_refine_ls_goodness_of_fit_ref     1.060
_refine_ls_restrained_S_all     1.060
_refine_ls_number_reflns     6947
_refine_ls_number_parameters     442
_refine_ls_number_restraints     0
_refine_ls_hydrogen_treatment     constr
_refine_ls_weighting_scheme     calc
_refine_ls_weighting_details
         'calc w=1/[\s^2^(Fo^2^)+(0.0382P)^2^+2.9458P] where P=(Fo^2^+2Fc^2^)/3'
_atom_sites_solution_hydrogens     geom
_atom_sites_solution_primary     direct
_atom_sites_solution_secondary     difmap
_refine_ls_shift/su_max     0.001
_refine_ls_shift/su_mean     0.000
_refine_diff_density_max     0.802
_refine_diff_density_min     -0.682
_refine_ls_extinction_method     none
_refine_ls_extinction_coef     .
loop_
    _atom_type_symbol
    _atom_type_description
    _atom_type_scat_dispersion_real
    _atom_type_scat_dispersion_imag
    _atom_type_scat_source
    C C 0.0033 0.0016 'International Tables Vol C Tables 4.2.6.8 and 6.1.1.4'
    H H 0.0000 0.0000 'International Tables Vol C Tables 4.2.6.8 and 6.1.1.4'
    N N 0.0061 0.0033 'International Tables Vol C Tables 4.2.6.8 and 6.1.1.4'
    O O 0.0106 0.0060 'International Tables Vol C Tables 4.2.6.8 and 6.1.1.4'
    S S 0.1246 0.1234 'International Tables Vol C Tables 4.2.6.8 and 6.1.1.4'
    Zn Zn 0.2839 1.4301 'International Tables Vol C Tables 4.2.6.8 and 6.1.1.4'
_computing_data_collection
;
<i>X-AREA</i> (Stoe & Cie, 2008)
;
_computing_cell_refinement
;
<i>X-AREA</i> (Stoe & Cie, 2008)
;
_computing_data_reduction
;
<i>X-RED32</i> (Stoe & Cie, 2008)
;
_computing_structure_solution
;
<i>SHELXS97</i> (Sheldrick, 2008)
;
_computing_structure_refinement
;
<i>SHELXL2013-2</i>(Sheldrick, 2015)
;
_computing_molecular_graphics
;
<i>DIAMOND</i> (Brandenburg, 2006)
;
_computing_publication_material
;
<i>publCIF</i> (Westrip, 2010)
;
loop_
    _atom_site_type_symbol
    _atom_site_label
    _atom_site_fract_x
    _atom_site_fract_y
    _atom_site_fract_z
    _atom_site_U_iso_or_equiv
    _atom_site_adp_type
    _atom_site_calc_flag
    _atom_site_refinement_flags
    _atom_site_occupancy
    _atom_site_symmetry_multiplicity
    _atom_site_disorder_assembly
    _atom_site_disorder_group
    Zn Zn1 0.75764(2) 0.193873(16) 0.627860(14) 0.03590(9) Uani d . 1 1 . .
    C C1 0.7188(2) 0.31745(15) 0.73748(13) 0.0415(5) Uani d . 1 1 . .
    C C2 0.6288(3) 0.36245(17) 0.77834(15) 0.0518(7) Uani d . 1 1 . .
    H H2A 0.6079 0.3311 0.8186 0.062 Uiso calc R 1 1 . .
    H H2B 0.5497 0.3711 0.7491 0.062 Uiso calc R 1 1 . .
    C C3 0.6803(3) 0.44078(18) 0.80402(17) 0.0635(8) Uani d . 1 1 . .
    H H3A 0.6101 0.4736 0.8177 0.076 Uiso calc R 1 1 . .
    H H3B 0.7399 0.4331 0.8451 0.076 Uiso calc R 1 1 . .
    C C4 0.7473(3) 0.48091(18) 0.74761(18) 0.0633(8) Uani d . 1 1 . .
    H H4A 0.6883 0.4883 0.7062 0.076 Uiso calc R 1 1 . .
    H H4B 0.7777 0.5324 0.7638 0.076 Uiso calc R 1 1 . .
    C C5 0.8570(3) 0.43171(18) 0.72969(15) 0.0555(7) Uani d . 1 1 . .
    C C6 0.9733(3) 0.4637(2) 0.71835(19) 0.0716(10) Uani d . 1 1 . .
    H H6 0.9831 0.5184 0.7190 0.086 Uiso calc R 1 1 . .
    C C7 1.0752(3) 0.4175(2) 0.7061(2) 0.0784(11) Uani d . 1 1 . .
    H H7 1.1535 0.4406 0.6973 0.094 Uiso calc R 1 1 . .
    C C8 1.0638(3) 0.3377(2) 0.70660(18) 0.0684(9) Uani d . 1 1 . .
    H H8 1.1345 0.3059 0.6994 0.082 Uiso calc R 1 1 . .
    C C9 0.9483(3) 0.30455(18) 0.71767(15) 0.0524(7) Uani d . 1 1 . .
    H H9 0.9404 0.2498 0.7186 0.063 Uiso calc R 1 1 . .
    C C10 0.8434(2) 0.35090(16) 0.72747(14) 0.0467(6) Uani d . 1 1 . .
    N N1 0.68571(18) 0.25148(12) 0.70903(10) 0.0374(4) Uani d . 1 1 . .
    N N2 0.56703(18) 0.22579(12) 0.72604(10) 0.0390(4) Uani d . 1 1 . .
    C C11 0.5176(2) 0.16915(14) 0.68884(12) 0.0365(5) Uani d . 1 1 . .
    S S1 0.58047(6) 0.11959(4) 0.62029(3) 0.04070(15) Uani d . 1 1 . .
    N N3 0.40074(18) 0.14264(13) 0.70263(11) 0.0407(5) Uani d . 1 1 . .
    H H3N 0.3667 0.1097 0.6721 0.049 Uiso calc R 1 1 . .
    C C12 0.3262(2) 0.15955(15) 0.75765(13) 0.0399(5) Uani d . 1 1 . .
    C C13 0.2066(2) 0.12656(17) 0.75371(14) 0.0493(6) Uani d . 1 1 . .
    H H13 0.1790 0.0964 0.7146 0.059 Uiso calc R 1 1 . .
    C C14 0.1274(3) 0.1373(2) 0.80637(16) 0.0582(8) Uani d . 1 1 . .
    H H14 0.0455 0.1150 0.8027 0.070 Uiso calc R 1 1 . .
    C C15 0.1657(3) 0.1799(2) 0.86376(15) 0.0580(8) Uani d . 1 1 . .
    H H15 0.1117 0.1865 0.9002 0.070 Uiso calc R 1 1 . .
    C C16 0.2836(3) 0.2128(2) 0.86770(15) 0.0577(8) Uani d . 1 1 . .
    H H16 0.3107 0.2425 0.9073 0.069 Uiso calc R 1 1 . .
    C C17 0.3644(2) 0.20369(18) 0.81488(14) 0.0508(7) Uani d . 1 1 . .
    H H17 0.4450 0.2276 0.8182 0.061 Uiso calc R 1 1 . .
    C C21 0.7844(2) 0.34196(15) 0.54269(13) 0.0408(5) Uani d . 1 1 . .
    C C22 0.8717(3) 0.39974(16) 0.51388(18) 0.0555(7) Uani d . 1 1 . .
    H H22A 0.9047 0.3781 0.4716 0.067 Uiso calc R 1 1 . .
    H H22B 0.9442 0.4084 0.5480 0.067 Uiso calc R 1 1 . .
    C C23 0.8086(3) 0.47694(18) 0.4965(2) 0.0655(9) Uani d . 1 1 . .
    H H23A 0.8736 0.5160 0.4876 0.079 Uiso calc R 1 1 . .
    H H23B 0.7518 0.4715 0.4540 0.079 Uiso calc R 1 1 . .
    C C24 0.7336(3) 0.50397(18) 0.55528(19) 0.0675(9) Uani d . 1 1 . .
    H H24A 0.7906 0.5108 0.5975 0.081 Uiso calc R 1 1 . .
    H H24B 0.6939 0.5546 0.5434 0.081 Uiso calc R 1 1 . .
    C C25 0.6338(3) 0.44571(17) 0.56840(15) 0.0532(7) Uani d . 1 1 . .
    C C26 0.5159(3) 0.4675(2) 0.58907(18) 0.0674(9) Uani d . 1 1 . .
    H H26 0.4992 0.5206 0.5971 0.081 Uiso calc R 1 1 . .
    C C27 0.4235(3) 0.4135(2) 0.59806(18) 0.0718(10) Uani d . 1 1 . .
    H H27 0.3456 0.4293 0.6146 0.086 Uiso calc R 1 1 . .
    C C28 0.4430(3) 0.3370(2) 0.58337(17) 0.0627(8) Uani d . 1 1 . .
    H H28 0.3776 0.3002 0.5875 0.075 Uiso calc R 1 1 . .
    C C29 0.5585(2) 0.31397(17) 0.56250(15) 0.0495(6) Uani d . 1 1 . .
    H H29 0.5712 0.2612 0.5509 0.059 Uiso calc R 1 1 . .
    C C30 0.6571(2) 0.36679(16) 0.55815(14) 0.0440(6) Uani d . 1 1 . .
    N N21 0.82246(17) 0.27193(12) 0.55813(10) 0.0365(4) Uani d . 1 1 . .
    N N22 0.94220(18) 0.25641(12) 0.53682(11) 0.0402(5) Uani d . 1 1 . .
    C C31 0.9966(2) 0.19343(14) 0.56117(12) 0.0370(5) Uani d . 1 1 . .
    S S21 0.93916(6) 0.12624(4) 0.61853(3) 0.04147(15) Uani d . 1 1 . .
    N N23 1.11279(19) 0.17498(13) 0.53992(11) 0.0438(5) Uani d . 1 1 . .
    H H23N 1.1506 0.1358 0.5618 0.053 Uiso calc R 1 1 . .
    C C32 1.1814(2) 0.20924(16) 0.48819(13) 0.0434(6) Uani d . 1 1 . .
    C C33 1.2983(3) 0.1765(2) 0.47906(17) 0.0627(8) Uani d . 1 1 . .
    H H33 1.3285 0.1346 0.5073 0.075 Uiso calc R 1 1 . .
    C C34 1.3711(3) 0.2057(2) 0.4282(2) 0.0763(11) Uani d . 1 1 . .
    H H34 1.4511 0.1833 0.4222 0.092 Uiso calc R 1 1 . .
    C C35 1.3300(3) 0.2660(2) 0.38675(17) 0.0636(8) Uani d . 1 1 . .
    H H35 1.3804 0.2853 0.3521 0.076 Uiso calc R 1 1 . .
    C C36 1.2150(3) 0.29789(19) 0.39610(15) 0.0551(7) Uani d . 1 1 . .
    H H36 1.1853 0.3396 0.3674 0.066 Uiso calc R 1 1 . .
    C C37 1.1408(3) 0.27054(18) 0.44670(14) 0.0499(6) Uani d . 1 1 . .
    H H37 1.0616 0.2941 0.4528 0.060 Uiso calc R 1 1 . .
    S S41 0.22794(16) -0.03767(8) 0.62486(9) 0.0732(4) Uani d P 0.60 1 . 1
    S S41' 0.2187(2) -0.01998(12) 0.55185(11) 0.0653(5) Uani d P 0.40 1 . 2
    O O41 0.25110(17) 0.04499(11) 0.60282(11) 0.0521(5) Uani d . 1 1 . .
    C C41 0.1008(4) -0.0730(2) 0.5786(3) 0.0915(13) Uani d . 1 1 . .
    H H41A 0.0241 -0.0510 0.5958 0.137 Uiso calc PR 0.60 1 . 1
    H H41B 0.0990 -0.1295 0.5831 0.137 Uiso calc PR 0.60 1 . 1
    H H41C 0.1051 -0.0591 0.5298 0.137 Uiso calc PR 0.60 1 . 1
    H H41D 0.0243 -0.0413 0.5780 0.137 Uiso calc PR 0.40 1 . 2
    H H41E 0.1230 -0.0914 0.6257 0.137 Uiso calc PR 0.40 1 . 2
    H H41F 0.0857 -0.1175 0.5477 0.137 Uiso calc PR 0.40 1 . 2
    C C42 0.3516(9) -0.0914(6) 0.5996(7) 0.124(5) Uani d P 0.60 1 . 1
    H H42A 0.4297 -0.0742 0.6249 0.186 Uiso calc PR 0.60 1 . 1
    H H42B 0.3586 -0.0846 0.5499 0.186 Uiso calc PR 0.60 1 . 1
    H H42C 0.3372 -0.1462 0.6095 0.186 Uiso calc PR 0.60 1 . 1
    C C42' 0.3297(14) -0.0806(9) 0.5512(7) 0.099(5) Uani d P 0.40 1 . 2
    H H42D 0.4055 -0.0550 0.5366 0.148 Uiso calc PR 0.40 1 . 2
    H H42E 0.3053 -0.1226 0.5190 0.148 Uiso calc PR 0.40 1 . 2
    H H42F 0.3471 -0.1019 0.5978 0.148 Uiso calc PR 0.40 1 . 2
loop_
    _atom_site_aniso_label
    _atom_site_aniso_U_11
    _atom_site_aniso_U_22
    _atom_site_aniso_U_33
    _atom_site_aniso_U_12
    _atom_site_aniso_U_13
    _atom_site_aniso_U_23
    Zn1 0.03107(14) 0.03978(16) 0.03778(15) 0.00053(11) 0.00889(10) -0.00104(11)
    C1 0.0421(13) 0.0436(14) 0.0397(13) -0.0017(11) 0.0089(10) -0.0057(11)
    C2 0.0520(15) 0.0492(15) 0.0560(17) -0.0006(13) 0.0169(13) -0.0114(13)
    C3 0.075(2) 0.0528(17) 0.0647(19) -0.0011(15) 0.0165(16) -0.0208(15)
    C4 0.074(2) 0.0467(16) 0.070(2) -0.0102(15) 0.0093(16) -0.0144(14)
    C5 0.0604(17) 0.0546(17) 0.0519(16) -0.0159(14) 0.0073(13) -0.0132(13)
    C6 0.074(2) 0.065(2) 0.077(2) -0.0324(18) 0.0117(18) -0.0151(17)
    C7 0.059(2) 0.093(3) 0.084(3) -0.037(2) 0.0168(18) -0.018(2)
    C8 0.0451(16) 0.088(2) 0.073(2) -0.0164(16) 0.0134(15) -0.0212(19)
    C9 0.0423(14) 0.0620(18) 0.0538(16) -0.0092(13) 0.0091(12) -0.0149(14)
    C10 0.0465(14) 0.0509(15) 0.0436(14) -0.0117(12) 0.0088(11) -0.0099(12)
    N1 0.0317(10) 0.0431(11) 0.0382(11) -0.0032(8) 0.0080(8) -0.0028(9)
    N2 0.0320(10) 0.0451(11) 0.0409(11) -0.0039(9) 0.0105(8) -0.0023(9)
    C11 0.0306(11) 0.0390(12) 0.0403(13) 0.0008(9) 0.0056(9) 0.0017(10)
    S1 0.0355(3) 0.0431(3) 0.0445(3) -0.0037(2) 0.0101(2) -0.0067(3)
    N3 0.0321(10) 0.0481(12) 0.0426(11) -0.0056(9) 0.0077(8) -0.0052(9)
    C12 0.0324(12) 0.0481(14) 0.0401(13) 0.0029(10) 0.0077(10) 0.0038(11)
    C13 0.0359(13) 0.0656(18) 0.0471(15) -0.0077(12) 0.0076(11) -0.0030(13)
    C14 0.0334(13) 0.086(2) 0.0565(17) -0.0080(14) 0.0122(12) 0.0018(16)
    C15 0.0414(14) 0.085(2) 0.0495(16) 0.0000(14) 0.0177(12) -0.0010(15)
    C16 0.0495(15) 0.080(2) 0.0454(15) -0.0046(15) 0.0145(12) -0.0091(14)
    C17 0.0369(13) 0.0702(19) 0.0466(15) -0.0075(12) 0.0116(11) -0.0066(13)
    C21 0.0384(13) 0.0400(13) 0.0445(14) 0.0022(10) 0.0065(10) 0.0026(11)
    C22 0.0417(14) 0.0459(15) 0.080(2) -0.0006(12) 0.0100(14) 0.0135(14)
    C23 0.0528(17) 0.0469(16) 0.097(3) -0.0012(13) 0.0082(17) 0.0203(17)
    C24 0.072(2) 0.0432(16) 0.087(2) 0.0092(15) -0.0019(18) 0.0014(16)
    C25 0.0564(16) 0.0471(15) 0.0562(17) 0.0139(13) 0.0043(13) 0.0021(13)
    C26 0.072(2) 0.064(2) 0.066(2) 0.0321(17) 0.0086(16) -0.0015(16)
    C27 0.0560(19) 0.093(3) 0.069(2) 0.0343(19) 0.0194(16) 0.0174(19)
    C28 0.0392(14) 0.080(2) 0.071(2) 0.0158(14) 0.0134(14) 0.0230(17)
    C29 0.0378(13) 0.0543(16) 0.0568(16) 0.0100(12) 0.0077(12) 0.0111(13)
    C30 0.0400(13) 0.0463(14) 0.0461(14) 0.0088(11) 0.0067(11) 0.0040(11)
    N21 0.0307(9) 0.0397(11) 0.0400(11) 0.0036(8) 0.0087(8) 0.0016(9)
    N22 0.0303(10) 0.0461(12) 0.0456(12) 0.0034(9) 0.0115(8) 0.0040(9)
    C31 0.0307(11) 0.0425(13) 0.0384(12) 0.0028(10) 0.0063(9) -0.0032(10)
    S21 0.0358(3) 0.0414(3) 0.0485(4) 0.0060(2) 0.0114(3) 0.0056(3)
    N23 0.0335(10) 0.0502(12) 0.0487(12) 0.0082(9) 0.0098(9) 0.0067(10)
    C32 0.0302(12) 0.0564(16) 0.0447(14) -0.0015(11) 0.0100(10) -0.0048(12)
    C33 0.0385(14) 0.083(2) 0.068(2) 0.0139(15) 0.0157(13) 0.0114(17)
    C34 0.0399(16) 0.109(3) 0.084(2) 0.0103(17) 0.0283(16) 0.006(2)
    C35 0.0452(16) 0.092(2) 0.0559(18) -0.0123(16) 0.0208(13) -0.0027(17)
    C36 0.0493(15) 0.0673(19) 0.0500(16) -0.0089(14) 0.0131(12) 0.0024(14)
    C37 0.0398(14) 0.0617(17) 0.0499(15) 0.0004(12) 0.0142(11) 0.0033(13)
    S41 0.0817(10) 0.0498(7) 0.0839(10) -0.0036(7) -0.0225(8) 0.0050(7)
    S41' 0.0815(14) 0.0555(11) 0.0591(12) -0.0035(10) 0.0072(10) -0.0126(9)
    O41 0.0462(10) 0.0444(10) 0.0654(12) 0.0011(8) 0.0033(9) -0.0082(9)
    C41 0.071(2) 0.068(2) 0.135(4) -0.0099(19) 0.010(2) -0.023(2)
    C42 0.067(4) 0.062(5) 0.238(14) 0.028(4) -0.021(8) -0.031(8)
    C42' 0.093(10) 0.084(8) 0.125(11) 0.029(7) 0.042(9) -0.024(9)
_geom_special_details
;
All e.s.d.'s (except the e.s.d. in the dihedral angle between two l.s. planes)
are estimated using the full covariance matrix. The cell e.s.d.'s are taken
into account individually in the estimation of e.s.d.'s in distances, angles
and torsion angles; correlations between e.s.d.'s in cell parameters are only
used when they are defined by crystal symmetry. An approximate (isotropic)
treatment of cell e.s.d.'s is used for estimating e.s.d.'s involving l.s.
planes.
;
loop_
    _geom_bond_atom_site_label_1
    _geom_bond_atom_site_label_2
    _geom_bond_site_symmetry_2
    _geom_bond_distance
    _geom_bond_publ_flag
    Zn1 N1 . 2.057(2) ?
    Zn1 N21 . 2.064(2) ?
    Zn1 S21 . 2.2745(6) ?
    Zn1 S1 . 2.2747(7) ?
    C1 N1 . 1.303(3) ?
    C1 C10 . 1.471(3) ?
    C1 C2 . 1.503(3) ?
    C2 C3 . 1.529(4) ?
    C2 H2A . 0.9900 ?
    C2 H2B . 0.9900 ?
    C3 C4 . 1.517(4) ?
    C3 H3A . 0.9900 ?
    C3 H3B . 0.9900 ?
    C4 C5 . 1.504(4) ?
    C4 H4A . 0.9900 ?
    C4 H4B . 0.9900 ?
    C5 C6 . 1.387(4) ?
    C5 C10 . 1.403(4) ?
    C6 C7 . 1.380(5) ?
    C6 H6 . 0.9500 ?
    C7 C8 . 1.384(5) ?
    C7 H7 . 0.9500 ?
    C8 C9 . 1.386(4) ?
    C8 H8 . 0.9500 ?
    C9 C10 . 1.397(4) ?
    C9 H9 . 0.9500 ?
    N1 N2 . 1.400(3) ?
    N2 C11 . 1.303(3) ?
    C11 N3 . 1.369(3) ?
    C11 S1 . 1.755(2) ?
    N3 C12 . 1.407(3) ?
    N3 H3N . 0.8800 ?
    C12 C17 . 1.383(4) ?
    C12 C13 . 1.390(3) ?
    C13 C14 . 1.383(4) ?
    C13 H13 . 0.9500 ?
    C14 C15 . 1.371(4) ?
    C14 H14 . 0.9500 ?
    C15 C16 . 1.373(4) ?
    C15 H15 . 0.9500 ?
    C16 C17 . 1.394(4) ?
    C16 H16 . 0.9500 ?
    C17 H17 . 0.9500 ?
    C21 N21 . 1.303(3) ?
    C21 C30 . 1.471(3) ?
    C21 C22 . 1.499(4) ?
    C22 C23 . 1.519(4) ?
    C22 H22A . 0.9900 ?
    C22 H22B . 0.9900 ?
    C23 C24 . 1.513(5) ?
    C23 H23A . 0.9900 ?
    C23 H23B . 0.9900 ?
    C24 C25 . 1.498(4) ?
    C24 H24A . 0.9900 ?
    C24 H24B . 0.9900 ?
    C25 C26 . 1.396(4) ?
    C25 C30 . 1.402(4) ?
    C26 C27 . 1.375(5) ?
    C26 H26 . 0.9500 ?
    C27 C28 . 1.370(5) ?
    C27 H27 . 0.9500 ?
    C28 C29 . 1.380(4) ?
    C28 H28 . 0.9500 ?
    C29 C30 . 1.397(4) ?
    C29 H29 . 0.9500 ?
    N21 N22 . 1.393(3) ?
    N22 C31 . 1.304(3) ?
    C31 N23 . 1.368(3) ?
    C31 S21 . 1.749(2) ?
    N23 C32 . 1.414(3) ?
    N23 H23N . 0.8800 ?
    C32 C37 . 1.380(4) ?
    C32 C33 . 1.388(4) ?
    C33 C34 . 1.392(4) ?
    C33 H33 . 0.9500 ?
    C34 C35 . 1.367(5) ?
    C34 H34 . 0.9500 ?
    C35 C36 . 1.365(4) ?
    C35 H35 . 0.9500 ?
    C36 C37 . 1.387(4) ?
    C36 H36 . 0.9500 ?
    C37 H37 . 0.9500 ?
    S41 O41 . 1.516(2) ?
    S41 C41 . 1.682(4) ?
    S41 C42 . 1.709(9) ?
    S41' O41 . 1.518(3) ?
    S41' C42' . 1.578(13) ?
    S41' C41 . 1.666(4) ?
    C41 H41A . 0.9800 ?
    C41 H41B . 0.9800 ?
    C41 H41C . 0.9800 ?
    C41 H41D . 0.9800 ?
    C41 H41E . 0.9800 ?
    C41 H41F . 0.9800 ?
    C42 H42A . 0.9800 ?
    C42 H42B . 0.9800 ?
    C42 H42C . 0.9800 ?
    C42' H42D . 0.9800 ?
    C42' H42E . 0.9800 ?
    C42' H42F . 0.9800 ?
loop_
    _geom_angle_atom_site_label_1
    _geom_angle_atom_site_label_2
    _geom_angle_atom_site_label_3
    _geom_angle_site_symmetry_1
    _geom_angle_site_symmetry_3
    _geom_angle
    _geom_angle_publ_flag
    N1 Zn1 N21 . . 110.30(8) ?
    N1 Zn1 S21 . . 132.43(6) ?
    N21 Zn1 S21 . . 87.53(5) ?
    N1 Zn1 S1 . . 88.25(6) ?
    N21 Zn1 S1 . . 129.85(6) ?
    S21 Zn1 S1 . . 114.13(3) ?
    N1 C1 C10 . . 120.3(2) ?
    N1 C1 C2 . . 120.9(2) ?
    C10 C1 C2 . . 118.7(2) ?
    C1 C2 C3 . . 113.8(2) ?
    C1 C2 H2A . . 108.8 ?
    C3 C2 H2A . . 108.8 ?
    C1 C2 H2B . . 108.8 ?
    C3 C2 H2B . . 108.8 ?
    H2A C2 H2B . . 107.7 ?
    C4 C3 C2 . . 110.2(2) ?
    C4 C3 H3A . . 109.6 ?
    C2 C3 H3A . . 109.6 ?
    C4 C3 H3B . . 109.6 ?
    C2 C3 H3B . . 109.6 ?
    H3A C3 H3B . . 108.1 ?
    C5 C4 C3 . . 108.8(3) ?
    C5 C4 H4A . . 109.9 ?
    C3 C4 H4A . . 109.9 ?
    C5 C4 H4B . . 109.9 ?
    C3 C4 H4B . . 109.9 ?
    H4A C4 H4B . . 108.3 ?
    C6 C5 C10 . . 118.9(3) ?
    C6 C5 C4 . . 121.8(3) ?
    C10 C5 C4 . . 119.2(3) ?
    C7 C6 C5 . . 121.1(3) ?
    C7 C6 H6 . . 119.4 ?
    C5 C6 H6 . . 119.4 ?
    C6 C7 C8 . . 120.3(3) ?
    C6 C7 H7 . . 119.9 ?
    C8 C7 H7 . . 119.9 ?
    C7 C8 C9 . . 119.5(3) ?
    C7 C8 H8 . . 120.3 ?
    C9 C8 H8 . . 120.3 ?
    C8 C9 C10 . . 120.6(3) ?
    C8 C9 H9 . . 119.7 ?
    C10 C9 H9 . . 119.7 ?
    C9 C10 C5 . . 119.5(3) ?
    C9 C10 C1 . . 121.9(3) ?
    C5 C10 C1 . . 118.6(3) ?
    C1 N1 N2 . . 113.40(19) ?
    C1 N1 Zn1 . . 130.03(16) ?
    N2 N1 Zn1 . . 114.81(14) ?
    C11 N2 N1 . . 116.18(19) ?
    N2 C11 N3 . . 118.5(2) ?
    N2 C11 S1 . . 128.70(18) ?
    N3 C11 S1 . . 112.77(18) ?
    C11 S1 Zn1 . . 92.06(8) ?
    C11 N3 C12 . . 130.5(2) ?
    C11 N3 H3N . . 114.8 ?
    C12 N3 H3N . . 114.8 ?
    C17 C12 C13 . . 118.9(2) ?
    C17 C12 N3 . . 125.1(2) ?
    C13 C12 N3 . . 115.9(2) ?
    C14 C13 C12 . . 120.5(3) ?
    C14 C13 H13 . . 119.7 ?
    C12 C13 H13 . . 119.7 ?
    C15 C14 C13 . . 120.8(3) ?
    C15 C14 H14 . . 119.6 ?
    C13 C14 H14 . . 119.6 ?
    C14 C15 C16 . . 118.9(3) ?
    C14 C15 H15 . . 120.6 ?
    C16 C15 H15 . . 120.6 ?
    C15 C16 C17 . . 121.4(3) ?
    C15 C16 H16 . . 119.3 ?
    C17 C16 H16 . . 119.3 ?
    C12 C17 C16 . . 119.5(3) ?
    C12 C17 H17 . . 120.2 ?
    C16 C17 H17 . . 120.2 ?
    N21 C21 C30 . . 119.9(2) ?
    N21 C21 C22 . . 120.9(2) ?
    C30 C21 C22 . . 119.1(2) ?
    C21 C22 C23 . . 113.1(2) ?
    C21 C22 H22A . . 109.0 ?
    C23 C22 H22A . . 109.0 ?
    C21 C22 H22B . . 109.0 ?
    C23 C22 H22B . . 109.0 ?
    H22A C22 H22B . . 107.8 ?
    C24 C23 C22 . . 110.6(3) ?
    C24 C23 H23A . . 109.5 ?
    C22 C23 H23A . . 109.5 ?
    C24 C23 H23B . . 109.5 ?
    C22 C23 H23B . . 109.5 ?
    H23A C23 H23B . . 108.1 ?
    C25 C24 C23 . . 109.9(3) ?
    C25 C24 H24A . . 109.7 ?
    C23 C24 H24A . . 109.7 ?
    C25 C24 H24B . . 109.7 ?
    C23 C24 H24B . . 109.7 ?
    H24A C24 H24B . . 108.2 ?
    C26 C25 C30 . . 118.3(3) ?
    C26 C25 C24 . . 122.0(3) ?
    C30 C25 C24 . . 119.6(3) ?
    C27 C26 C25 . . 121.3(3) ?
    C27 C26 H26 . . 119.4 ?
    C25 C26 H26 . . 119.4 ?
    C28 C27 C26 . . 120.4(3) ?
    C28 C27 H27 . . 119.8 ?
    C26 C27 H27 . . 119.8 ?
    C27 C28 C29 . . 119.4(3) ?
    C27 C28 H28 . . 120.3 ?
    C29 C28 H28 . . 120.3 ?
    C28 C29 C30 . . 121.2(3) ?
    C28 C29 H29 . . 119.4 ?
    C30 C29 H29 . . 119.4 ?
    C29 C30 C25 . . 119.0(2) ?
    C29 C30 C21 . . 121.9(2) ?
    C25 C30 C21 . . 119.1(2) ?
    C21 N21 N22 . . 112.67(19) ?
    C21 N21 Zn1 . . 130.06(16) ?
    N22 N21 Zn1 . . 115.18(14) ?
    C31 N22 N21 . . 116.34(19) ?
    N22 C31 N23 . . 118.1(2) ?
    N22 C31 S21 . . 128.12(18) ?
    N23 C31 S21 . . 113.76(18) ?
    C31 S21 Zn1 . . 92.77(8) ?
    C31 N23 C32 . . 129.9(2) ?
    C31 N23 H23N . . 115.1 ?
    C32 N23 H23N . . 115.1 ?
    C37 C32 C33 . . 118.8(2) ?
    C37 C32 N23 . . 125.4(2) ?
    C33 C32 N23 . . 115.7(3) ?
    C32 C33 C34 . . 119.5(3) ?
    C32 C33 H33 . . 120.3 ?
    C34 C33 H33 . . 120.3 ?
    C35 C34 C33 . . 121.5(3) ?
    C35 C34 H34 . . 119.2 ?
    C33 C34 H34 . . 119.2 ?
    C36 C35 C34 . . 118.6(3) ?
    C36 C35 H35 . . 120.7 ?
    C34 C35 H35 . . 120.7 ?
    C35 C36 C37 . . 121.2(3) ?
    C35 C36 H36 . . 119.4 ?
    C37 C36 H36 . . 119.4 ?
    C32 C37 C36 . . 120.3(3) ?
    C32 C37 H37 . . 119.9 ?
    C36 C37 H37 . . 119.9 ?
    O41 S41 C41 . . 109.37(19) ?
    O41 S41 C42 . . 106.6(4) ?
    C41 S41 C42 . . 104.8(4) ?
    O41 S41' C42' . . 111.2(6) ?
    O41 S41' C41 . . 110.1(2) ?
    C42' S41' C41 . . 102.6(7) ?
    S41 O41 S41' . . 56.91(12) ?
    S41' C41 S41 . . 51.17(14) ?
    S41' C41 H41A . . 123.9 ?
    S41 C41 H41A . . 109.5 ?
    S41' C41 H41B . . 126.5 ?
    S41 C41 H41B . . 109.5 ?
    H41A C41 H41B . . 109.5 ?
    S41' C41 H41C . . 58.3 ?
    S41 C41 H41C . . 109.5 ?
    H41A C41 H41C . . 109.5 ?
    H41B C41 H41C . . 109.5 ?
    S41' C41 H41D . . 109.5 ?
    S41 C41 H41D . . 115.9 ?
    H41B C41 H41D . . 122.4 ?
    H41C C41 H41D . . 87.2 ?
    S41' C41 H41E . . 109.5 ?
    S41 C41 H41E . . 59.4 ?
    H41A C41 H41E . . 87.5 ?
    H41B C41 H41E . . 66.3 ?
    H41C C41 H41E . . 162.6 ?
    H41D C41 H41E . . 109.5 ?
    S41' C41 H41F . . 109.5 ?
    S41 C41 H41F . . 134.4 ?
    H41A C41 H41F . . 114.2 ?
    H41C C41 H41F . . 67.7 ?
    H41D C41 H41F . . 109.5 ?
    H41E C41 H41F . . 109.5 ?
    S41 C42 H42A . . 109.5 ?
    S41 C42 H42B . . 109.5 ?
    H42A C42 H42B . . 109.5 ?
    S41 C42 H42C . . 109.5 ?
    H42A C42 H42C . . 109.5 ?
    H42B C42 H42C . . 109.5 ?
    S41' C42' H42D . . 109.5 ?
    S41' C42' H42E . . 109.5 ?
    H42D C42' H42E . . 109.5 ?
    S41' C42' H42F . . 109.5 ?
    H42D C42' H42F . . 109.5 ?
    H42E C42' H42F . . 109.5 ?
loop_
    _geom_torsion_atom_site_label_1
    _geom_torsion_atom_site_label_2
    _geom_torsion_atom_site_label_3
    _geom_torsion_atom_site_label_4
    _geom_torsion_site_symmetry_1
    _geom_torsion_site_symmetry_2
    _geom_torsion_site_symmetry_3
    _geom_torsion_site_symmetry_4
    _geom_torsion
    _geom_torsion_publ_flag
    N1 C1 C2 C3 . . . . -176.3(3) ?
    C10 C1 C2 C3 . . . . 1.0(4) ?
    C1 C2 C3 C4 . . . . 42.4(4) ?
    C2 C3 C4 C5 . . . . -61.7(4) ?
    C3 C4 C5 C6 . . . . -138.1(3) ?
    C3 C4 C5 C10 . . . . 38.9(4) ?
    C10 C5 C6 C7 . . . . -1.0(5) ?
    C4 C5 C6 C7 . . . . 176.0(3) ?
    C5 C6 C7 C8 . . . . -1.6(6) ?
    C6 C7 C8 C9 . . . . 1.7(6) ?
    C7 C8 C9 C10 . . . . 0.8(5) ?
    C8 C9 C10 C5 . . . . -3.4(4) ?
    C8 C9 C10 C1 . . . . 178.3(3) ?
    C6 C5 C10 C9 . . . . 3.4(4) ?
    C4 C5 C10 C9 . . . . -173.7(3) ?
    C6 C5 C10 C1 . . . . -178.2(3) ?
    C4 C5 C10 C1 . . . . 4.7(4) ?
    N1 C1 C10 C9 . . . . -30.4(4) ?
    C2 C1 C10 C9 . . . . 152.3(3) ?
    N1 C1 C10 C5 . . . . 151.3(3) ?
    C2 C1 C10 C5 . . . . -26.0(4) ?
    C10 C1 N1 N2 . . . . 177.2(2) ?
    C2 C1 N1 N2 . . . . -5.6(3) ?
    C10 C1 N1 Zn1 . . . . -18.9(4) ?
    C2 C1 N1 Zn1 . . . . 158.3(2) ?
    N21 Zn1 N1 C1 . . . . -32.0(2) ?
    S21 Zn1 N1 C1 . . . . 74.0(2) ?
    S1 Zn1 N1 C1 . . . . -164.2(2) ?
    N21 Zn1 N1 N2 . . . . 131.70(16) ?
    S21 Zn1 N1 N2 . . . . -122.29(14) ?
    S1 Zn1 N1 N2 . . . . -0.55(15) ?
    C1 N1 N2 C11 . . . . 166.6(2) ?
    Zn1 N1 N2 C11 . . . . 0.1(3) ?
    N1 N2 C11 N3 . . . . -179.0(2) ?
    N1 N2 C11 S1 . . . . 0.7(3) ?
    N2 C11 S1 Zn1 . . . . -0.9(2) ?
    N3 C11 S1 Zn1 . . . . 178.75(17) ?
    N1 Zn1 S1 C11 . . . . 0.64(10) ?
    N21 Zn1 S1 C11 . . . . -114.62(11) ?
    S21 Zn1 S1 C11 . . . . 137.18(8) ?
    N2 C11 N3 C12 . . . . -9.2(4) ?
    S1 C11 N3 C12 . . . . 171.1(2) ?
    C11 N3 C12 C17 . . . . -6.5(4) ?
    C11 N3 C12 C13 . . . . 175.6(3) ?
    C17 C12 C13 C14 . . . . -0.4(4) ?
    N3 C12 C13 C14 . . . . 177.7(3) ?
    C12 C13 C14 C15 . . . . -0.8(5) ?
    C13 C14 C15 C16 . . . . 1.0(5) ?
    C14 C15 C16 C17 . . . . -0.1(5) ?
    C13 C12 C17 C16 . . . . 1.3(4) ?
    N3 C12 C17 C16 . . . . -176.6(3) ?
    C15 C16 C17 C12 . . . . -1.0(5) ?
    N21 C21 C22 C23 . . . . 177.7(3) ?
    C30 C21 C22 C23 . . . . -6.7(4) ?
    C21 C22 C23 C24 . . . . 46.8(4) ?
    C22 C23 C24 C25 . . . . -60.0(4) ?
    C23 C24 C25 C26 . . . . -145.1(3) ?
    C23 C24 C25 C30 . . . . 33.3(4) ?
    C30 C25 C26 C27 . . . . -1.2(5) ?
    C24 C25 C26 C27 . . . . 177.2(3) ?
    C25 C26 C27 C28 . . . . -3.4(5) ?
    C26 C27 C28 C29 . . . . 3.0(5) ?
    C27 C28 C29 C30 . . . . 2.0(5) ?
    C28 C29 C30 C25 . . . . -6.6(4) ?
    C28 C29 C30 C21 . . . . 173.8(3) ?
    C26 C25 C30 C29 . . . . 6.0(4) ?
    C24 C25 C30 C29 . . . . -172.4(3) ?
    C26 C25 C30 C21 . . . . -174.3(3) ?
    C24 C25 C30 C21 . . . . 7.2(4) ?
    N21 C21 C30 C29 . . . . -26.2(4) ?
    C22 C21 C30 C29 . . . . 158.1(3) ?
    N21 C21 C30 C25 . . . . 154.2(3) ?
    C22 C21 C30 C25 . . . . -21.5(4) ?
    C30 C21 N21 N22 . . . . 176.8(2) ?
    C22 C21 N21 N22 . . . . -7.6(3) ?
    C30 C21 N21 Zn1 . . . . -20.7(4) ?
    C22 C21 N21 Zn1 . . . . 154.9(2) ?
    N1 Zn1 N21 C21 . . . . -29.8(2) ?
    S21 Zn1 N21 C21 . . . . -164.6(2) ?
    S1 Zn1 N21 C21 . . . . 75.6(2) ?
    N1 Zn1 N21 N22 . . . . 132.36(16) ?
    S21 Zn1 N21 N22 . . . . -2.39(15) ?
    S1 Zn1 N21 N22 . . . . -122.19(14) ?
    C21 N21 N22 C31 . . . . 167.8(2) ?
    Zn1 N21 N22 C31 . . . . 2.5(3) ?
    N21 N22 C31 N23 . . . . 178.2(2) ?
    N21 N22 C31 S21 . . . . -1.0(3) ?
    N22 C31 S21 Zn1 . . . . -0.7(2) ?
    N23 C31 S21 Zn1 . . . . -179.98(18) ?
    N1 Zn1 S21 C31 . . . . -114.08(11) ?
    N21 Zn1 S21 C31 . . . . 1.45(10) ?
    S1 Zn1 S21 C31 . . . . 134.57(8) ?
    N22 C31 N23 C32 . . . . -8.0(4) ?
    S21 C31 N23 C32 . . . . 171.3(2) ?
    C31 N23 C32 C37 . . . . -0.9(5) ?
    C31 N23 C32 C33 . . . . 180.0(3) ?
    C37 C32 C33 C34 . . . . -0.5(5) ?
    N23 C32 C33 C34 . . . . 178.7(3) ?
    C32 C33 C34 C35 . . . . -0.1(6) ?
    C33 C34 C35 C36 . . . . 0.2(6) ?
    C34 C35 C36 C37 . . . . 0.3(5) ?
    C33 C32 C37 C36 . . . . 1.0(4) ?
    N23 C32 C37 C36 . . . . -178.1(3) ?
    C35 C36 C37 C32 . . . . -1.0(5) ?
    O41 S41 O41 S41' 1 . . . 0E1(5)
                                   ?
    C41 S41 O41 S41' . . . . -43.9(2) ?
    C42 S41 O41 S41' . . . . 68.9(4) ?
    O41 S41' O41 S41 1 . . . 0E1(6)
                                   ?
    C42' S41' O41 S41 . . . . -68.3(6) ?
    C41 S41' O41 S41 . . . . 44.7(2) ?
    O41 S41' C41 S41 . . . . -42.94(17) ?
    C42' S41' C41 S41 . . . . 75.5(6) ?
    O41 S41 C41 S41' . . . . 42.81(18) ?
    C42 S41 C41 S41' . . . . -71.1(5) ?
loop_
    _geom_hbond_atom_site_label_D
    _geom_hbond_atom_site_label_H
    _geom_hbond_atom_site_label_A
    _geom_hbond_site_symmetry_A
    _geom_hbond_distance_DH
    _geom_hbond_distance_HA
    _geom_hbond_distance_DA
    _geom_hbond_angle_DHA
    N3 H3N O41 1 0.88 2.08 2.945(3) 167.7
    N23 H23N O41 1_655 0.88 2.03 2.903(3) 173.2
_shelx_hkl_file
;
   1   0   0   12.01   16.50   0
  -1   0   0    6.18   17.21   0
   1   0   0    8.91   16.76   0
  -1   0   0    6.40   17.53   0
   3   0   0    5.12   13.56   0
   3   0   0    5.38   12.46   0
  -3   0   0    0.79   13.35   0
  -3   0   0    7.09   12.79   0
   4   0   0  222.70   11.57   0
   4   0   0  233.51   11.45   0
  -4   0   0  232.14   11.20   0
  -4   0   0  216.76   11.51   0
  -5   0   0    3.34    8.91   0
  -5   0   0    6.48    8.66   0
   5   0   0    7.22    7.19   0
   5   0   0   -8.66    9.35   0
   6   0   0 2988.90   16.02   0
  -6   0   0 3075.99   15.98   0
  -6   0   0 2953.53   15.63   0
   6   0   0 3058.74   16.27   0
  -7   0   0    5.57    9.58   0
   7   0   0   -2.94    8.25   0
  -7   0   0    0.85    7.99   0
   7   0   0   10.00    8.38   0
  -8   0   0   14.80    8.33   0
  -8   0   0    2.17    8.20   0
   8   0   0   13.22    8.01   0
   8   0   0    2.81    8.84   0
  -9   0   0    2.10    8.36   0
   9   0   0   -2.07    8.62   0
   9   0   0   11.64    8.08   0
  -9   0   0   12.67    7.95   0
  10   0   0  730.45   10.18   0
 -10   0   0  750.64   10.90   0
  10   0   0  773.52   10.16   0
 -10   0   0  747.43   10.18   0
 -11   0   0   14.07    7.99   0
  11   0   0   -7.00    6.55   0
 -11   0   0   -3.13    8.01   0
  11   0   0    7.20    8.20   0
 -12   0   0  155.19    8.43   0
  12   0   0  181.69    8.67   0
 -12   0   0  173.06    8.68   0
  12   0   0  178.78    8.79   0
 -13   0   0   24.02    8.08   0
  13   0   0   -1.34    8.15   0
 -13   0   0    5.15    7.96   0
  13   0   0   11.71    8.46   0
  -1   1   0   31.01   15.54   0
  -1  -1   0   30.32   16.14   0
   1  -1   0   28.95   17.58   0
   1  -1   0   28.10   17.42   0
   1   1   0   30.29   13.15   0
  -1   1   0   29.60   17.84   0
   1   1   0   30.44   17.83   0
  -1  -1   0   27.16   16.84   0
   2  -1   0    2.54   15.61   0
  -2   1   0   -0.71   16.11   0
   2   1   0   -5.48   13.93   0
   2  -1   0    0.04   15.73   0
   2   1   0    0.03   14.78   0
  -2  -1   0    4.49   14.84   0
  -2  -1   0   -0.08   14.49   0
  -2   1   0   13.97   15.95   0
   3  -1   0   -3.34   13.29   0
  -3  -1   0    1.81   12.69   0
  -3   1   0    3.56   13.61   0
   3   1   0   -0.17   12.38   0
  -3   1   0    0.33   12.65   0
  -3  -1   0    2.90   12.36   0
   3   1   0   10.10   12.86   0
   3  -1   0    9.53   12.55   0
  -4  -1   0    6.65   10.41   0
   4  -1   0   12.27   10.79   0
  -4   1   0    8.49   11.16   0
   4   1   0   -0.93   10.58   0
   4   1   0    7.51   10.19   0
   4  -1   0    3.53   10.39   0
  -4   1   0    4.86   10.50   0
  -4  -1   0   14.74   10.07   0
  -5  -1   0  270.03    9.70   0
  -5   1   0  270.78    9.76   0
   5   1   0  260.92   10.06   0
  -5  -1   0  269.77    9.74   0
   5  -1   0  275.48    9.96   0
   5  -1   0  322.71   10.70   0
   5   1   0  277.97    9.67   0
  -5   1   0  311.36   10.44   0
   6  -1   0  434.88    9.97   0
   6  -1   0  383.05   10.15   0
  -6   1   0  397.66    9.87   0
  -6  -1   0  420.79    9.57   0
   6   1   0  408.00   10.11   0
  -6  -1   0  387.40    9.67   0
   6   1   0  412.23    9.68   0
  -6   1   0  413.85    9.71   0
  -7  -1   0   75.97    8.77   0
   7  -1   0   83.21    8.21   0
   7  -1   0   85.75    9.16   0
  -7  -1   0   81.14    8.49   0
  -7   1   0   64.70    7.63   0
  -7   1   0   88.68    8.49   0
   7   1   0   80.07    8.97   0
   7   1   0   87.49    9.10   0
  -8  -1   0   19.61    7.75   0
   8   1   0   13.49    8.47   0
   8  -1   0    8.80    8.04   0
   8  -1   0   15.07    8.34   0
  -8  -1   0   19.70    8.09   0
  -8   1   0   11.07    8.63   0
   8   1   0    4.98    8.78   0
  -8   1   0   12.52    7.60   0
   9  -1   0   49.42    8.86   0
  -9  -1   0   51.85    8.27   0
   9   1   0   52.63    8.74   0
   9   1   0   48.70    8.45   0
   9  -1   0   58.14    8.42   0
  -9   1   0   46.02    8.67   0
  -9  -1   0   54.34    8.22   0
  -9   1   0   60.69    8.18   0
 -10  -1   0  106.85    8.24   0
  10  -1   0  102.51    8.44   0
  10  -1   0  120.69    8.28   0
 -10   1   0   95.72    6.68   0
  10   1   0  103.03    8.53   0
 -10   1   0  130.10    8.33   0
 -10  -1   0  110.99    7.81   0
  10   1   0   99.53    8.42   0
 -11   1   0  213.81    9.00   0
  11  -1   0  163.57    9.13   0
 -11  -1   0  163.20    8.42   0
  11   1   0  156.86    8.75   0
  11  -1   0  154.84    8.74   0
  11   1   0  144.35    8.78   0
 -11  -1   0  173.94    8.66   0
 -11   1   0  132.73    8.87   0
  12   1   0  131.01    8.68   0
 -12   1   0  110.43    8.59   0
  12   1   0  118.77    8.66   0
 -12   1   0  125.65    8.32   0
 -12  -1   0   92.62    8.46   0
 -12  -1   0   99.27    8.24   0
  12  -1   0  108.30    8.70   0
  12  -1   0  122.90    8.48   0
 -13  -1   0    5.61    8.08   0
  13  -1   0   -1.49    8.23   0
 -13   1   0   -0.39    8.10   0
 -13  -1   0    5.04    8.30   0
 -13   1   0    2.15    8.10   0
  13   1   0   11.30    8.51   0
  13  -1   0    5.62    8.40   0
  13   1   0    4.95    8.26   0
  -1  -2   0 3101.14   29.43   0
   1  -2   0 3147.10   28.78   0
   1   2   0 3184.09   29.28   0
  -1   2   0 3123.14   29.10   0
  -1   2   0 3270.43   29.25   0
  -2  -2   0   66.62   14.14   0
  -2   2   0   77.65   16.32   0
   2   2   0   82.96   14.18   0
  -2   2   0   66.98   12.80   0
   2   2   0   66.24   13.54   0
   2  -2   0   78.12   15.67   0
   2  -2   0   75.18   14.83   0
   3  -2   0  379.62   14.03   0
   3  -2   0  361.31   13.04   0
   3   2   0  355.56   13.05   0
  -3   2   0  367.95   13.56   0
  -3  -2   0  346.47   13.28   0
  -3   2   0  365.83   14.58   0
  -3  -2   0  364.89   13.03   0
   3   2   0  350.38   13.13   0
   4   2   0   76.48    9.89   0
  -4  -2   0   76.48   10.34   0
  -4   2   0   77.94   10.94   0
  -4  -2   0   70.46   10.26   0
   4  -2   0   68.66   10.77   0
  -4   2   0   76.57   10.74   0
   4   2   0   71.80   10.37   0
   4  -2   0   71.31   10.23   0
  -5   2   0 9999.99   26.98   0
   6   2   0   15.58    8.47   0
  -6   2   0   13.51    8.46   0
  -6   2   0   18.21    8.38   0
  -6  -2   0   14.01    8.19   0
   6  -2   0   21.40    8.69   0
   6  -2   0   17.90    8.42   0
  -6  -2   0   18.72    8.31   0
   6   2   0   18.75    8.10   0
  -7   2   0  327.90    9.88   0
  -7   2   0  334.94    9.35   0
  -7  -2   0  371.19    9.26   0
   7  -2   0  341.55    9.26   0
   7   2   0  375.00    9.82   0
   7  -2   0  343.01    9.90   0
   7   2   0  370.23    9.42   0
  -7  -2   0  331.20    9.42   0
   8  -2   0   32.56    8.00   0
  -8   2   0   28.77    7.74   0
  -8   2   0   31.69    8.62   0
  -8  -2   0   27.83    9.09   0
   8   2   0   29.56    8.71   0
   8   2   0   24.74    8.31   0
   8  -2   0   22.63    9.04   0
  -8  -2   0   28.77    7.96   0
   9  -2   0   47.83    8.05   0
   9  -2   0   42.68    8.66   0
  -9   2   0   29.23    8.48   0
  -9  -2   0   45.29    8.24   0
  -9  -2   0   32.57    8.13   0
  -9   2   0   45.88    8.17   0
   9   2   0   56.17    8.51   0
   9   2   0   38.83    8.84   0
 -10  -2   0  211.71    8.54   0
  10  -2   0  210.50    8.34   0
  10   2   0  203.50    8.40   0
 -10   2   0  197.78    8.54   0
  10   2   0  212.75   10.35   0
  10  -2   0  196.33    8.57   0
 -10  -2   0  185.52    8.13   0
 -10   2   0  224.89    8.24   0
 -11   2   0  673.03   10.23   0
 -11   2   0  721.40   11.81   0
  11  -2   0  707.99   10.52   0
 -11  -2   0  729.50   10.08   0
  11   2   0  722.80   10.68   0
  11  -2   0  737.07   10.49   0
 -11  -2   0  749.76   10.35   0
  11   2   0  710.49   10.43   0
  12   2   0   26.22    8.43   0
 -12  -2   0   25.24    7.96   0
 -12   2   0   33.65    8.27   0
  12  -2   0   49.61    8.17   0
 -12  -2   0   27.02    9.40   0
 -12   2   0   31.36    8.02   0
  12  -2   0   25.48    8.22   0
  12   2   0   34.93    8.41   0
  13   2   0   20.03    8.43   0
  13  -2   0   21.70    8.48   0
 -13  -2   0   22.16    8.29   0
 -13   2   0   32.81    9.32   0
  13  -2   0  -19.75    8.59   0
  13   2   0   25.16    8.33   0
 -13   2   0   18.62    8.04   0
 -13  -2   0   14.22    8.27   0
   0  -3   0    6.55   14.22   0
   0  -3   0   16.28   15.00   0
   0   3   0    4.09   14.57   0
   0   3   0    3.14   14.77   0
  -1  -3   0  212.57   15.17   0
  -1   3   0  205.08   13.15   0
   1   3   0  210.98   15.18   0
   1  -3   0  207.75   15.64   0
  -1   3   0  223.46   15.42   0
   1  -3   0  216.37   15.91   0
   2  -3   0  136.46   14.65   0
  -2   3   0  143.83   15.39   0
  -2   3   0  141.50   12.37   0
  -2   3   0  125.46   14.28   0
   2   3   0  140.55   14.28   0
  -2  -3   0  134.14   14.55   0
  -3  -3   0  238.57   12.39   0
  -3   3   0  240.39   12.42   0
  -3   3   0  248.10   12.98   0
   3  -3   0  239.93   12.33   0
   3   3   0  239.13   11.93   0
   3   3   0  239.24   11.60   0
   3  -3   0  232.08   10.21   0
  -4   3   0  157.63   10.98   0
  -4  -3   0  155.17    9.91   0
  -4   3   0  148.58    8.70   0
   4   3   0  156.03    9.60   0
  -4  -3   0  164.77    9.94   0
   4   3   0  158.36    9.82   0
   4  -3   0  165.04    9.98   0
   4  -3   0  157.50   10.63   0
   5   3   0    6.09    9.84   0
  -5  -3   0    7.83    8.74   0
  -5   3   0   15.34    8.99   0
   5  -3   0    9.41    8.96   0
   5   3   0    8.15    8.80   0
  -5   3   0    6.70    9.31   0
  -5  -3   0   14.80    9.45   0
   5  -3   0    6.66    8.82   0
  -6   3   0   12.32    8.86   0
   6   3   0   27.72    9.42   0
   6  -3   0    7.72    8.85   0
   6  -3   0    5.78    8.24   0
  -6   3   0   16.00    6.93   0
  -6  -3   0   16.64    8.28   0
  -6  -3   0   14.19    8.13   0
   6   3   0    5.18    8.41   0
  -7  -3   0   17.43    9.82   0
  -7   3   0   26.49    8.89   0
  -7  -3   0   27.30    8.27   0
   7  -3   0   27.75    7.85   0
   7   3   0   22.44    8.37   0
  -7   3   0   14.06    7.96   0
   7  -3   0   15.02    9.00   0
   7   3   0   19.40    8.26   0
  -8   3   0    7.32    8.64   0
   8   3   0   11.67    8.27   0
  -8   3   0   -1.68    6.30   0
   8   3   0    5.55    8.23   0
   8  -3   0   -0.84    8.80   0
  -8  -3   0    0.32    9.70   0
  -8  -3   0    0.68    7.84   0
   8  -3   0   -8.55    7.68   0
   9   3   0    9.85    8.54   0
  -9   3   0   10.26    8.14   0
  -9  -3   0   21.19    8.05   0
   9  -3   0   42.60    8.85   0
   9   3   0    3.50    8.33   0
  -9   3   0    0.29    8.82   0
  -9  -3   0   23.43    8.27   0
   9  -3   0   13.45    8.13   0
  10  -3   0    2.11    7.69   0
 -10   3   0    4.51    6.39   0
 -10   3   0   10.01    7.89   0
 -10  -3   0    6.40    7.40   0
  10  -3   0    7.01    7.86   0
  10   3   0   13.46    8.34   0
 -10  -3   0    0.75    7.74   0
  10   3   0    0.78    7.73   0
 -11   3   0   84.52    8.76   0
 -11   3   0   79.42    8.31   0
  11  -3   0   82.96    8.49   0
  11   3   0   76.79    8.55   0
 -11  -3   0   79.77    8.16   0
  11  -3   0   78.97    8.77   0
 -11  -3   0   75.27    6.74   0
  11   3   0   76.59    8.53   0
  12  -3   0   -9.67    8.12   0
 -12  -3   0   15.40    7.99   0
 -12  -3   0    1.92    8.04   0
 -12   3   0   10.72    7.91   0
  12  -3   0    8.72    7.99   0
  12   3   0    2.53    8.57   0
  12   3   0    7.95    8.25   0
 -12   3   0   -4.92    8.10   0
   0  -4   0  163.54   12.85   0
   0   4   0  154.71   14.06   0
   0  -4   0  160.92   13.72   0
   0   4   0  164.88   15.46   0
   1  -4   0  151.02   14.41   0
   1  -4   0  137.61   14.07   0
  -1   4   0  150.57   14.75   0
   1   4   0  140.46   15.06   0
  -1  -4   0  135.38   14.54   0
  -1   4   0  145.71   14.53   0
  -2  -4   0 6246.75   28.38   0
  -2   4   0 6474.71   27.04   0
   2  -4   0 6229.61   27.17   0
  -2   4   0 6421.99   27.93   0
  -3  -4   0 4113.47   22.66   0
   3   4   0 4341.82   20.16   0
   3  -4   0 4111.25   21.19   0
   3   4   0 4010.67   21.42   0
  -3   4   0 4185.88   22.15   0
  -3   4   0 4342.16   21.19   0
  -3   4   0 4022.54   20.51   0
  -4  -4   0 5123.75   22.19   0
   4  -4   0 5281.93   21.61   0
   4   4   0 5018.40   21.22   0
   4   4   0 5389.02   19.95   0
  -4   4   0 5017.53   20.43   0
  -4   4   0 5255.84   22.26   0
   5   4   0 2548.41   15.47   0
  -5   4   0 2690.99   15.89   0
  -5   4   0 2657.20   15.45   0
  -5  -4   0 2639.15   16.00   0
   5  -4   0 2540.11   14.95   0
   5   4   0 2546.32   14.63   0
   5  -4   0 2615.61   15.13   0
  -6  -4   0  326.22    9.17   0
   6  -4   0  305.14    9.66   0
   6   4   0  324.11    9.06   0
  -6   4   0  320.23    9.42   0
   6  -4   0  299.81    9.30   0
  -6   4   0  295.56    8.56   0
   6   4   0  320.74    9.00   0
  -7  -4   0  778.35    9.99   0
  -7   4   0  742.44   11.53   0
   7   4   0  733.16   10.85   0
  -7   4   0  740.57    9.94   0
  -7  -4   0  745.55   10.75   0
   7   4   0  720.14    9.83   0
   7  -4   0  768.68   10.00   0
   7  -4   0  725.51    9.44   0
  -8   4   0  197.48    9.16   0
   8   4   0  181.78    9.00   0
  -8  -4   0  204.41    8.68   0
  -8   4   0  201.02    8.67   0
   8  -4   0  181.42    7.06   0
  -8  -4   0  185.81    9.19   0
   8  -4   0  199.31    9.08   0
   8   4   0  193.17    9.16   0
   9  -4   0 1159.90   11.60   0
  -9   4   0 1083.68    9.91   0
  -9   4   0 1092.35   11.59   0
   9   4   0 1171.54   11.46   0
  -9  -4   0 1148.42   10.91   0
   9  -4   0 1085.95   10.96   0
   9   4   0 1133.22   10.86   0
  -9  -4   0 1117.92   11.35   0
  10   4   0   23.95    7.77   0
  10   4   0   15.90    8.68   0
 -10   4   0   23.81    8.02   0
  10  -4   0    4.55    8.01   0
 -10   4   0    7.46    8.37   0
 -10  -4   0    8.48    7.92   0
  10  -4   0    7.58    7.58   0
  11   4   0  232.82    8.94   0
  11   4   0  230.49    8.99   0
 -11   4   0  231.44    8.53   0
 -11  -4   0  243.44    8.74   0
 -11   4   0  226.57    8.92   0
  11  -4   0  222.12    9.10   0
  11  -4   0  241.05    8.66   0
 -12  -4   0    0.67    7.91   0
  12   4   0    3.09    9.28   0
  12  -4   0    8.47    8.09   0
  12   4   0    0.10    8.32   0
 -12   4   0   10.22    7.96   0
 -12   4   0   -0.32    7.73   0
   0   5   0  -13.52   11.38   0
   0  -5   0    1.65   12.18   0
   0   5   0    5.81   12.50   0
   0  -5   0    6.90   11.43   0
   1  -5   0   59.45   11.96   0
   1   5   0   65.59   12.16   0
  -1   5   0   70.70   12.05   0
   1  -5   0   61.36   11.54   0
  -1  -5   0   62.30   12.31   0
  -1   5   0   66.66   11.72   0
   1   5   0   73.64   11.11   0
   2  -5   0  268.10   11.52   0
   2   5   0  259.36   12.12   0
  -2   5   0  267.61    9.73   0
  -2   5   0  258.85   11.75   0
  -2  -5   0  267.66   13.46   0
  -3   5   0   10.44    9.39   0
  -3   5   0    6.16   10.17   0
   3  -5   0    1.93    9.62   0
  -3  -5   0    8.52   11.11   0
  -3   5   0    7.36    9.29   0
   3   5   0    9.23    9.47   0
  -4   5   0    7.71    9.14   0
  -4   5   0    9.32    8.98   0
   4   5   0   -1.31    8.29   0
  -4   5   0   -0.59    8.92   0
   4  -5   0    0.06    8.59   0
   4   5   0    5.46    8.34   0
  -4  -5   0    4.61    8.28   0
   5  -5   0    6.62    7.80   0
  -5   5   0    4.31    7.05   0
   5   5   0    2.55    8.01   0
   5   5   0   -5.60    8.11   0
  -5   5   0    2.28    8.88   0
  -5  -5   0    0.11    9.47   0
   6  -5   0   16.24    8.45   0
  -6  -5   0   22.84    8.43   0
   6   5   0   22.74    7.98   0
  -6   5   0   21.88    8.83   0
   6   5   0   21.51    8.47   0
  -6   5   0   19.00    8.87   0
   7   5   0   41.52    8.59   0
  -7   5   0   50.00    7.77   0
  -7   5   0   61.52    7.75   0
   7  -5   0   45.39    8.39   0
   7   5   0   41.25    7.96   0
  -7  -5   0   48.68    8.81   0
   7  -5   0   43.14    6.39   0
  -8   5   0   41.17    8.95   0
   8   5   0   21.18    8.36   0
   8  -5   0   24.38    8.29   0
   8   5   0   28.72    8.40   0
  -8   5   0   26.83    6.54   0
  -8  -5   0   26.39    8.32   0
   8  -5   0   24.38    8.49   0
  -9   5   0  344.77    9.24   0
   9   5   0  323.28    9.09   0
   9  -5   0  352.21    9.41   0
   9  -5   0  327.96    7.83   0
   9   5   0  360.51   10.44   0
  -9   5   0  382.30    9.79   0
  -9  -5   0  350.75    9.29   0
 -10  -5   0   39.46    9.28   0
 -10   5   0   23.85    6.44   0
 -10   5   0   28.50    8.67   0
  10   5   0   39.87    7.89   0
  10   5   0   30.75    8.07   0
  10  -5   0   31.74    8.08   0
 -11  -5   0    0.92    7.75   0
  11  -5   0    6.13    8.28   0
 -11   5   0    1.17    8.26   0
  11   5   0    1.08    8.24   0
  11   5   0    6.33    8.10   0
 -11   5   0    6.56    7.77   0
 -12  -5   0    7.72    7.85   0
 -12   5   0   -1.64    6.19   0
  12   5   0   10.36    8.20   0
  12  -5   0   20.66    8.03   0
 -12   5   0    1.41    8.25   0
  12   5   0    6.61    8.23   0
   0  -6   0 3953.94   19.51   0
   0  -6   0 3904.88   20.61   0
   0   6   0 3963.99   20.85   0
   0   6   0 3779.30   18.54   0
   1   6   0  421.77   10.92   0
   1   6   0  443.37   11.84   0
  -1   6   0  448.75   12.03   0
   1  -6   0  437.43   11.90   0
   1  -6   0  408.77   11.25   0
  -1   6   0  437.10   11.69   0
  -1  -6   0  464.45   11.96   0
  -2   6   0 1582.49   14.72   0
   2  -6   0 1561.96   14.11   0
   2  -6   0 1543.72   14.32   0
  -2   6   0 1628.58   14.06   0
  -2  -6   0 1576.26   14.87   0
   2   6   0 1563.52   14.79   0
  -3   6   0 4900.37   20.23   0
   3   6   0 4927.28   21.53   0
   3  -6   0 4877.58   20.17   0
  -3   6   0 4411.29   18.59   0
  -3  -6   0 4780.85   20.58   0
  -3   6   0 4681.98   20.21   0
   4   6   0 3250.70   15.62   0
   4   6   0 3023.60   16.68   0
  -4   6   0 2852.40   15.16   0
  -4   6   0 3088.51   16.76   0
   4  -6   0 3076.18   16.06   0
  -4   6   0 3160.13   16.75   0
  -4  -6   0 3047.92   17.59   0
  -5   6   0   12.30    7.21   0
   5  -6   0   18.57    8.24   0
   5   6   0   12.10    8.07   0
  -5  -6   0   17.89    9.59   0
  -5   6   0   13.11    8.59   0
  -5   6   0    2.95    8.75   0
   5   6   0    4.57    8.17   0
   6   6   0  295.39    9.23   0
   6   6   0  309.21    8.82   0
  -6  -6   0  284.68    9.38   0
   6  -6   0  303.59    9.06   0
  -6   6   0  303.91    9.34   0
  -6   6   0  295.17    9.58   0
  -6   6   0  301.48   10.01   0
  -7  -6   0 1302.81   12.27   0
   7  -6   0 1278.90   11.68   0
  -7   6   0 1223.46   12.25   0
   7   6   0 1245.13   11.69   0
  -7   6   0 1296.50   11.62   0
   7   6   0 1232.09   10.81   0
   8   6   0  415.67    9.35   0
   8   6   0  437.94    9.50   0
  -8   6   0  402.72    9.74   0
  -8   6   0  418.08   10.05   0
   8  -6   0  412.61    9.42   0
  -8  -6   0  428.65    9.36   0
   9   6   0  584.13    9.52   0
  -9  -6   0  573.87   11.03   0
   9   6   0  622.81    9.98   0
   9  -6   0  629.95    9.91   0
  -9   6   0  608.42   10.27   0
  -9   6   0  592.21    9.52   0
 -10   6   0   33.31    7.88   0
 -10   6   0   46.74    8.41   0
  10   6   0   33.36    8.41   0
  10   6   0   24.69    8.37   0
 -10  -6   0   22.75    8.32   0
  10  -6   0   25.67    7.92   0
 -11   6   0   12.97    8.22   0
  11  -6   0    6.43    8.12   0
 -11   6   0    3.22    6.70   0
  11   6   0   25.73    9.47   0
 -11  -6   0   -3.24    8.84   0
  11   6   0   -5.90    7.94   0
 -11   6   0   -8.07    8.00   0
  12   6   0    2.62    8.25   0
 -12   6   0   -5.35    7.60   0
 -12   6   0    0.99    7.93   0
 -12   6   0    1.70    7.60   0
 -12  -6   0    5.66    8.02   0
  12  -6   0   -0.26    8.11   0
  12   6   0   10.61    8.32   0
   0   7   0   12.52    8.89   0
   0  -7   0   -1.29    6.88   0
   0   7   0    8.50    9.69   0
   0  -7   0    7.15    9.63   0
  -1   7   0  392.44   10.31   0
   1  -7   0  370.88    9.94   0
   1   7   0  391.14   10.77   0
   1  -7   0  378.33    9.08   0
  -1  -7   0  372.19   10.64   0
   1   7   0  379.93    9.62   0
  -1   7   0  406.06   10.57   0
  -2   7   0   14.89    8.71   0
  -2  -7   0   19.48    8.71   0
   2  -7   0   14.99    7.11   0
   2   7   0   23.79    8.06   0
   2  -7   0   24.28    6.83   0
   2   7   0   18.78    8.67   0
  -2   7   0   41.38    8.88   0
  -3  -7   0   11.30    8.33   0
  -3   7   0   17.51    9.56   0
   3   7   0   10.08    8.32   0
   3  -7   0   16.82    8.41   0
  -3   7   0    7.18    8.67   0
  -3   7   0   10.82    9.06   0
   4   7   0  762.26   10.74   0
   4  -7   0  755.42   10.50   0
  -4   7   0  786.88   11.15   0
  -4  -7   0  756.96   10.48   0
   4   7   0  803.28   10.61   0
  -4   7   0  787.74   11.24   0
  -4   7   0  800.24   11.36   0
   5   7   0   74.88    6.71   0
  -5   7   0   76.13    8.91   0
  -5  -7   0   65.41    8.44   0
   5  -7   0   69.00    8.28   0
  -5   7   0   69.51    7.41   0
   5   7   0   83.14    8.43   0
  -5   7   0   71.81    8.77   0
  -6   7   0  206.15    9.67   0
  -6   7   0  199.51    9.15   0
  -6   7   0  214.58    9.24   0
  -6  -7   0  215.39   10.37   0
   6   7   0  207.14    9.01   0
   6  -7   0  206.74    9.10   0
   6   7   0  213.85    8.48   0
  -7   7   0   24.19    8.52   0
   7  -7   0   27.05    8.35   0
   7   7   0   17.33    7.83   0
  -7   7   0   21.01    8.81   0
   7   7   0   25.37    8.53   0
  -7   7   0   28.92    8.68   0
  -7  -7   0   34.69    9.95   0
  -8   7   0  326.11    9.77   0
   8  -7   0  327.79    9.12   0
   8   7   0  339.59    9.25   0
  -8   7   0  289.83    9.17   0
   8   7   0  299.24    8.97   0
  -8  -7   0  319.41   10.62   0
  -8   7   0  335.33    9.39   0
  -9   7   0   99.01    8.54   0
   9   7   0   89.28    7.95   0
   9  -7   0   82.84    7.99   0
   9   7   0   91.25    8.46   0
  -9   7   0   95.43    8.03   0
  -9   7   0   99.15    8.22   0
  -9  -7   0   94.08    8.52   0
 -10  -7   0   23.86    7.91   0
 -10   7   0   13.02    8.07   0
  10  -7   0   23.49    7.67   0
 -10   7   0   32.55    7.94   0
 -10   7   0   27.50    8.26   0
  10   7   0   35.55    7.88   0
  10   7   0   28.74    8.23   0
 -11   7   0  187.28    8.84   0
 -11   7   0  167.75    8.29   0
 -11  -7   0  201.70    8.79   0
  11  -7   0  196.79    9.80   0
  11   7   0  189.78    8.58   0
 -11   7   0  180.07    8.44   0
  11   7   0  181.67    8.78   0
 -12   7   0   15.49    7.96   0
  12  -7   0    7.90    8.06   0
 -12   7   0  -10.74    7.99   0
 -12  -7   0    2.44    8.02   0
  12   7   0   17.52    8.36   0
  12   7   0    6.46    8.14   0
 -12   7   0   23.39    7.87   0
   0   8   0  839.50   10.71   0
   0  -8   0  858.61   10.90   0
   0  -8   0  831.88   10.58   0
   0   8   0  832.72   10.91   0
   1  -8   0 1883.40   12.38   0
  -1   8   0 1959.39   13.92   0
   1   8   0 1913.38   14.09   0
  -1   8   0 1953.52   13.71   0
   1  -8   0 1919.60   13.87   0
  -1  -8   0 1899.52   14.01   0
   1   8   0 1913.39   13.26   0
   2   8   0 2297.69   14.19   0
   2   8   0 2400.49   14.77   0
   2  -8   0 2305.74   13.78   0
  -2  -8   0 2303.66   14.66   0
  -2   8   0 2318.34   14.53   0
  -2   8   0 2339.57   13.99   0
   2  -8   0 2410.82   14.43   0
   3   8   0   27.18    8.60   0
  -3   8   0   16.15    9.17   0
  -3  -8   0   19.24    8.24   0
   3  -8   0   21.58    8.24   0
  -3   8   0   16.80    8.62   0
  -4   8   0 2121.00   14.05   0
   4   8   0 2256.62   14.18   0
  -4   8   0 2193.13   14.28   0
   4  -8   0 2135.36   13.62   0
  -4  -8   0 2186.50   14.06   0
  -4   8   0 2178.16   14.43   0
  -5   8   0    9.69    8.23   0
  -5   8   0   18.88    8.60   0
   5   8   0   10.28    7.99   0
   5  -8   0   15.91    7.89   0
  -5   8   0   20.07    9.00   0
   5   8   0   18.76    8.35   0
  -5  -8   0    5.34    8.36   0
   6   8   0   61.49    8.56   0
  -6   8   0   65.91    8.61   0
   6   8   0   68.57    8.05   0
  -6   8   0   56.02    8.91   0
  -6  -8   0   56.18    8.83   0
   6  -8   0   57.65    7.83   0
  -6   8   0   70.40    8.64   0
  -7   8   0  278.28    9.46   0
  -7  -8   0  272.69    9.02   0
   7   8   0  269.79    8.94   0
   7   8   0  260.13    9.94   0
  -7   8   0  267.13    9.11   0
   7  -8   0  264.28    8.68   0
  -7   8   0  275.50    9.41   0
   8   8   0 1848.64   11.87   0
   8   8   0 1769.57   12.79   0
  -8   8   0 1723.28   12.36   0
   8  -8   0 1751.22   12.49   0
  -8   8   0 1796.99   12.34   0
  -8   8   0 1751.53   13.24   0
  -8  -8   0 1850.36   14.12   0
   9   8   0   -1.97    8.09   0
  -9   8   0   10.19    8.42   0
  -9   8   0   17.23    7.79   0
  -9   8   0   11.98    7.90   0
  -9  -8   0   -5.62    8.36   0
   9   8   0    2.14    7.85   0
   9  -8   0    6.03    7.47   0
 -10   8   0   77.57    8.84   0
  10   8   0   99.45    9.37   0
 -10  -8   0   84.04    8.50   0
  10   8   0   85.70    8.16   0
 -10   8   0   83.27    8.09   0
  10  -8   0   77.21    8.16   0
 -10   8   0   77.70    7.94   0
  11  -8   0   43.77    7.81   0
 -11   8   0   40.49    8.18   0
  11   8   0   44.52    8.24   0
  11   8   0   49.77    9.52   0
 -11  -8   0   39.70    8.24   0
 -11   8   0   46.96    8.18   0
 -11   8   0   37.29    7.58   0
  12  -8   0   23.21    8.32   0
 -12  -8   0   18.92    8.18   0
 -12   8   0   19.25    8.10   0
  12   8   0   19.93    8.23   0
 -12   8   0   24.31    7.96   0
 -12   8   0   28.02    8.31   0
  12   8   0   15.66    8.32   0
   0  -9   0    2.65    8.17   0
   0  -9   0   -2.98    8.28   0
   0   9   0   -2.07    8.00   0
   0   9   0    0.64    8.45   0
   1   9   0  376.93    9.46   0
   1  -9   0  394.84    9.70   0
   1   9   0  394.96    9.52   0
  -1   9   0  396.88    9.41   0
  -1  -9   0  390.93    9.21   0
   1  -9   0  389.60    9.19   0
  -1   9   0  411.58    9.82   0
  -2   9   0    4.42    6.88   0
  -2   9   0    2.32    6.66   0
   2  -9   0   11.06    8.06   0
   2  -9   0   10.45    8.38   0
   2   9   0    2.74    8.40   0
  -2  -9   0    5.92    7.82   0
   2   9   0   -0.55    8.29   0
  -3   9   0  133.79    9.19   0
  -3  -9   0  116.16    8.56   0
   3   9   0  122.28    8.32   0
  -3   9   0  127.27    8.69   0
   3  -9   0  120.47    8.37   0
   3   9   0  127.63    8.78   0
   4  -9   0   20.59    8.01   0
  -4   9   0   33.02    7.10   0
   4   9   0   36.19    9.38   0
  -4  -9   0   22.16    8.25   0
  -4   9   0   27.64    8.18   0
  -4   9   0   35.69    8.35   0
  -5   9   0  512.96    9.92   0
   5   9   0  530.45    8.39   0
   5  -9   0  525.37    9.33   0
  -5   9   0  506.78   10.05   0
  -5  -9   0  517.95   10.22   0
   5   9   0  514.60   10.17   0
  -5   9   0  493.68    9.56   0
  -6  -9   0  370.46   10.88   0
  -6   9   0  363.68   10.04   0
   6   9   0  345.58    9.32   0
  -6   9   0  348.04    9.64   0
   6  -9   0  357.01    8.99   0
  -6   9   0  360.36    9.79   0
   6   9   0  348.62    9.20   0
  -7   9   0   10.90    7.98   0
  -7   9   0   -8.66    6.72   0
   7   9   0    8.96    8.31   0
   7   9   0    6.13    8.03   0
  -7   9   0   -2.37    8.71   0
  -7  -9   0   17.60    8.25   0
   7  -9   0    1.69    7.91   0
  -8   9   0   14.29    8.00   0
  -8   9   0   23.48    8.42   0
  -8  -9   0   10.00    9.15   0
  -8   9   0    0.12    8.19   0
   8  -9   0   10.33    7.81   0
   8   9   0   23.48    7.73   0
   8   9   0   18.08    7.88   0
   9  -9   0   26.79    7.87   0
  -9   9   0   16.86    7.88   0
  -9  -9   0    5.65    9.62   0
  -9   9   0    5.82    7.79   0
   9   9   0    9.43    7.78   0
   9   9   0   15.64    8.18   0
  -9   9   0   10.14    8.38   0
 -10   9   0   84.58    8.46   0
  10  -9   0  106.97    8.20   0
  10   9   0  123.24    6.88   0
 -10   9   0   90.04    6.78   0
 -10  -9   0  102.38    9.56   0
  10   9   0  121.82    8.81   0
 -10   9   0  104.30    8.75   0
 -11   9   0    3.39    7.62   0
 -11  -9   0   -1.33    7.87   0
  11   9   0   -3.51    8.06   0
  11  -9   0    3.97    7.83   0
 -11   9   0   -5.26    7.96   0
 -11   9   0   -3.78    8.16   0
  11   9   0   -0.30    8.43   0
   0  10   0  112.26    8.40   0
   0 -10   0  109.70    8.03   0
   0  10   0  112.40    8.80   0
   0 -10   0  122.49    8.73   0
  -1  10   0   15.01    8.03   0
   1 -10   0    0.70    7.64   0
  -1  10   0   12.35    8.40   0
  -1 -10   0    8.61    8.03   0
   1  10   0    8.11    8.11   0
   1 -10   0    5.26    8.18   0
   1  10   0   10.91    8.31   0
  -2  10   0  619.88   10.18   0
   2  10   0  622.79    9.59   0
  -2 -10   0  585.81   10.01   0
   2 -10   0  589.15    8.63   0
  -2  10   0  617.68    9.82   0
   2  10   0  602.84   10.69   0
   2 -10   0  591.19    8.43   0
   3  10   0  665.77   10.57   0
   3  10   0  670.80    9.45   0
   3 -10   0  650.30    9.92   0
  -3  10   0  671.55    9.89   0
  -3 -10   0  671.89   10.34   0
  -3  10   0  698.85   10.32   0
   4 -10   0  670.33    9.69   0
  -4  10   0  658.44   10.51   0
  -4  10   0  629.64    9.73   0
  -4  10   0  659.32    9.93   0
  -4 -10   0  650.60   10.82   0
   4  10   0  675.35   10.95   0
  -5  10   0   28.51    8.46   0
   5  10   0   36.99    9.77   0
   5 -10   0   33.30    7.67   0
  -5  10   0   33.55    9.05   0
   5  10   0   33.14    8.25   0
  -5 -10   0   26.46    8.67   0
  -5  10   0   40.55    8.55   0
   6  10   0  841.02   10.23   0
  -6 -10   0  825.33   10.46   0
   6  10   0  843.76   10.67   0
  -6  10   0  833.11   10.89   0
  -6  10   0  775.31   10.64   0
   6 -10   0  820.63    9.10   0
  -6  10   0  827.63    9.71   0
  -7 -10   0   22.46    8.17   0
  -7  10   0    9.42    8.64   0
   7 -10   0   -1.28    7.86   0
  -7  10   0   17.67    8.06   0
   7  10   0    0.18    6.44   0
   7  10   0   21.89    9.26   0
  -7  10   0    5.12    6.80   0
  -8 -10   0  338.43    9.07   0
  -8  10   0  328.35    9.17   0
   8  10   0  356.93   10.54   0
  -8  10   0  338.01    9.30   0
  -8  10   0  336.05    9.25   0
   8  10   0  307.34    8.71   0
   8 -10   0  331.53    8.64   0
  -9  10   0  202.85    7.16   0
  -9 -10   0  224.15    8.72   0
  -9  10   0  217.15    7.11   0
   9  10   0  226.77    8.77   0
   9 -10   0  223.07    8.25   0
   9  10   0  223.23    8.71   0
  -9  10   0  233.40    9.30   0
  10 -10   0   50.19    7.70   0
 -10 -10   0   42.84    7.89   0
 -10  10   0   39.04    7.94   0
  10  10   0   36.52    6.56   0
 -10  10   0   46.79    8.29   0
  10  10   0   35.28    9.08   0
 -10  10   0   48.36    7.81   0
 -11  10   0   27.20    7.99   0
 -11  10   0   17.31    8.24   0
  11  10   0   20.39    7.96   0
  11 -10   0   14.25    7.89   0
  11  10   0   17.69    7.99   0
 -11 -10   0   26.54    8.05   0
 -11  10   0    9.49    7.86   0
   0 -11   0   -5.07    6.72   0
   0 -11   0   10.70    7.34   0
   0  11   0    5.16    6.30   0
   0  11   0   12.81    8.11   0
   1 -11   0    1.55    8.03   0
   1  11   0    4.89    6.99   0
   1 -11   0   16.09    7.67   0
  -1 -11   0    8.88    7.96   0
   1  11   0    6.71    7.54   0
  -1  11   0    5.09    6.35   0
  -1  11   0    6.14    8.38   0
  -2  11   0   -2.06    8.19   0
  -2 -11   0    2.15    8.33   0
  -2  11   0    1.82    6.21   0
   2  11   0   -3.20    6.02   0
   2  11   0    7.93    8.55   0
   2 -11   0    6.63    7.40   0
   2 -11   0    0.48    6.65   0
  -3 -11   0    1.86    8.58   0
   3 -11   0    7.21    7.50   0
   3  11   0   12.41    7.30   0
  -3  11   0   -1.16    7.73   0
  -3  11   0    3.97    8.43   0
   3  11   0    3.91    8.47   0
  -4  11   0   59.07    8.25   0
   4 -11   0   74.66    7.58   0
  -4 -11   0   62.75    8.65   0
   4  11   0   64.77    8.75   0
   4  11   0   51.82    7.81   0
  -4  11   0   68.08    8.35   0
  -4  11   0   62.02    7.44   0
   5  11   0    8.74    8.88   0
  -5 -11   0   -2.34    8.55   0
  -5  11   0    0.18    8.28   0
   5  11   0   10.52    8.19   0
  -5  11   0    2.45    8.15   0
   5 -11   0    3.91    7.81   0
  -5  11   0   15.78    8.64   0
   6 -11   0   46.47    7.97   0
  -6  11   0   38.60    7.09   0
   6  11   0   42.99    9.55   0
  -6  11   0   37.31    8.23   0
  -6 -11   0   35.13    8.22   0
   6  11   0   39.69    8.18   0
  -6  11   0   39.92    8.64   0
  -7  11   0  105.41    7.31   0
  -7 -11   0  108.12    8.09   0
  -7  11   0  110.75    8.51   0
   7  11   0  114.08    7.87   0
   7  11   0  107.96    8.27   0
  -7  11   0  111.97    8.68   0
   7 -11   0  118.16    8.02   0
   8 -11   0    8.69    7.44   0
  -8  11   0    7.02    7.85   0
   8  11   0    7.09    8.23   0
  -8  11   0    3.40    8.05   0
  -8 -11   0    2.88    9.58   0
   8  11   0   25.41    7.54   0
  -8  11   0   -2.55    7.93   0
  -9  11   0   51.67    8.80   0
   9  11   0   46.67    8.05   0
   9 -11   0   50.88    7.80   0
  -9  11   0   47.21    7.98   0
   9  11   0   47.39    9.12   0
  -9  11   0   46.48    8.04   0
  -9 -11   0   42.48    9.28   0
  10 -11   0  139.54    8.29   0
  10  11   0  136.20    8.58   0
 -10  11   0  136.60    8.67   0
  10  11   0  144.50    9.83   0
 -10 -11   0  142.23    8.32   0
 -10  11   0  145.25    8.91   0
 -10  11   0  113.09    8.21   0
 -11  11   0   -4.00    8.01   0
  11  11   0    8.39    7.97   0
 -11  11   0   -1.70    8.38   0
  11  11   0   -2.02    8.18   0
 -11 -11   0   -7.29    8.01   0
 -11  11   0   13.59    8.36   0
  11 -11   0   -0.77    7.90   0
   0  12   0 1640.81   12.15   0
   0  12   0 1621.75   11.70   0
   0 -12   0 1609.36   11.81   0
  -1  12   0 1335.64   11.08   0
   1  12   0 1392.57   12.10   0
   1 -12   0 1335.38   10.94   0
   1 -12   0 1284.45   11.11   0
  -1  12   0 1369.52   11.64   0
   1  12   0 1368.98   11.19   0
  -1 -12   0 1307.98   11.48   0
  -2  12   0  102.16    6.63   0
   2  12   0   94.21    8.22   0
   2  12   0   92.39    8.01   0
   2 -12   0   98.39    8.48   0
  -2 -12   0  102.15    7.94   0
   2 -12   0   98.05    7.88   0
  -2  12   0   95.80    8.84   0
   3  12   0  896.73   12.14   0
   3 -12   0  839.16    9.95   0
   3  12   0  797.12    8.80   0
  -3  12   0  834.68    9.75   0
  -3 -12   0  845.79   10.65   0
  -3  12   0  830.20   10.87   0
  -4  12   0  237.82    9.21   0
  -4  12   0  260.64    7.52   0
   4 -12   0  269.64    8.41   0
   4  12   0  263.40    8.19   0
   4  12   0  279.44    9.56   0
  -4  12   0  256.31    8.12   0
  -4 -12   0  273.98    9.57   0
  -5  12   0  101.60    8.84   0
  -5 -12   0   89.35    8.45   0
  -5  12   0  104.68    8.15   0
  -5  12   0   79.26    8.86   0
   5 -12   0   80.94    6.80   0
   5  12   0   84.78    9.91   0
   5  12   0   98.41    7.36   0
   6  12   0  410.44   10.61   0
  -6  12   0  395.13    9.65   0
   6 -12   0  374.92    9.08   0
  -6 -12   0  379.22    9.37   0
  -6  12   0  419.34    9.90   0
   6  12   0  395.45    8.77   0
  -6  12   0  369.52    9.21   0
  -7  12   0  423.65    8.97   0
  -7 -12   0  453.74   10.51   0
   7  12   0  436.55    7.65   0
   7 -12   0  423.86    8.52   0
  -7  12   0  441.77    9.28   0
   7  12   0  439.58    9.49   0
  -7  12   0  428.58    9.28   0
   8  12   0   27.79    7.76   0
   8  12   0   34.99    6.15   0
  -8  12   0   22.66    7.93   0
  -8  12   0   22.98    8.06   0
  -8  12   0   17.58    8.21   0
   8 -12   0   21.41    7.58   0
  -8 -12   0   27.22    7.88   0
  -9  12   0   47.75    8.79   0
   9  12   0   39.14    7.74   0
  -9 -12   0   42.18    9.20   0
  -9  12   0   32.50    8.07   0
   9 -12   0   42.35    7.88   0
  -9  12   0   47.57    8.05   0
   9  12   0   32.44    9.28   0
  10  12   0   38.74    9.36   0
 -10 -12   0   60.80    7.94   0
  10  12   0   47.59    7.86   0
  10 -12   0   49.29    7.71   0
 -10  12   0   58.86    8.17   0
 -10  12   0   71.95    7.97   0
 -10  12   0   49.29    8.57   0
   0  13   0    6.27    7.94   0
   0  13   0    0.23    8.19   0
   0 -13   0   -0.32    7.55   0
   1  13   0  160.13    8.80   0
  -1  13   0  175.91    8.77   0
  -1  13   0  204.26    8.53   0
   1 -13   0  169.67    8.05   0
  -1 -13   0  174.60    8.40   0
   1  13   0  189.47    8.31   0
   1 -13   0  195.70    8.66   0
   2 -13   0    4.65    8.25   0
  -2 -13   0    5.24    7.88   0
   2 -13   0    9.17    7.90   0
   2  13   0   29.62    7.94   0
  -2  13   0   19.74    8.45   0
   2  13   0    1.70    8.54   0
  -2  13   0    4.47    8.31   0
   3  13   0   54.98    8.25   0
   3  13   0   63.68    7.77   0
  -3 -13   0   70.33    8.25   0
  -3  13   0   73.94    8.35   0
   3 -13   0   66.05    6.57   0
  -3  13   0   70.13    8.73   0
  -4  13   0  115.68    8.20   0
  -4  13   0  124.52    8.37   0
  -4 -13   0  111.58    8.31   0
   4  13   0  117.60    8.68   0
   4 -13   0  109.38    7.88   0
   4  13   0  112.34    6.35   0
  -4  13   0  125.74    8.88   0
   5  13   0  323.28    9.19   0
   5 -13   0  325.68    8.45   0
   5  13   0  357.06    8.19   0
  -5 -13   0  319.40    9.06   0
  -5  13   0  299.91    9.30   0
  -5  13   0  279.65    8.84   0
  -5  13   0  321.15    9.02   0
  -6  13   0    3.56    8.03   0
   6  13   0    6.83    7.78   0
  -6  13   0   13.90    8.13   0
   6  13   0    4.37    7.37   0
  -6  13   0   10.28    8.38   0
   6 -13   0    6.91    7.31   0
   6  13   0    6.73    7.81   0
  -6 -13   0   12.03    7.80   0
   7 -13   0   21.29    7.66   0
  -7  13   0   21.13    8.19   0
   7  13   0   19.14    7.94   0
  -7 -13   0   28.75    8.94   0
  -7  13   0   17.12    7.99   0
  -7  13   0   28.40    8.30   0
   7  13   0   30.49    7.56   0
  -8  13   0   10.42    6.51   0
  -8  13   0    6.87    6.53   0
  -8 -13   0   29.99    7.94   0
   8  13   0    2.19    7.75   0
   8  13   0   -0.32    7.38   0
   8 -13   0   21.50    7.77   0
  -8  13   0    6.55    6.48   0
   9 -13   0    6.36    7.57   0
  -9  13   0   10.99    7.70   0
  -9  13   0    5.41    8.19   0
   9  13   0   15.19    8.93   0
  -9 -13   0   14.08    9.06   0
  -9  13   0    1.01    6.36   0
   9  13   0   -7.72    7.55   0
  10  13   0  -15.97    9.19   0
  10 -13   0   -3.00    7.77   0
 -10 -13   0    6.59    8.03   0
 -10  13   0    7.24    8.28   0
 -10  13   0   19.87    7.98   0
  10  13   0  -14.10    7.99   0
 -10  13   0    7.68    8.13   0
   0  14   0  211.18    8.71   0
   0  14   0  223.64    9.28   0
   0 -14   0  215.45    8.66   0
  -1  14   0  499.04    8.14   0
   1 -14   0  515.26    9.60   0
  -1  14   0  495.41    9.89   0
   1 -14   0  508.01    9.06   0
  -1 -14   0  510.67    9.45   0
   1  14   0  485.25    8.99   0
   1  14   0  460.23    9.84   0
   2  14   0   22.99    8.41   0
   2  14   0   11.23    7.61   0
  -2  14   0   22.23    7.87   0
  -2 -14   0   16.98    7.88   0
   2 -14   0   14.58    7.34   0
   2 -14   0   10.30    6.71   0
  -2  14   0   11.38    8.48   0
  -3 -14   0  179.72    8.47   0
   3  14   0  175.99    8.77   0
   3 -14   0  178.10    7.97   0
   3  14   0  163.59    7.97   0
  -3  14   0  185.40    7.40   0
  -3  14   0  169.57    7.01   0
  -4  14   0  322.14    7.68   0
   4 -14   0  329.56    8.49   0
  -4 -14   0  334.32   10.05   0
   4  14   0  322.73    8.34   0
  -4  14   0  319.61    8.93   0
  -4  14   0  314.56    8.77   0
   4  14   0  329.84    8.90   0
   5 -14   0  839.92    9.70   0
  -5  14   0  795.12   10.14   0
   5  14   0  778.07    8.51   0
  -5  14   0  880.89   10.23   0
   5  14   0  874.56   10.41   0
  -5  14   0  844.24   10.87   0
  -5 -14   0  810.49   10.46   0
   6  14   0   81.42    6.24   0
   6  14   0   90.72   10.09   0
  -6  14   0   88.61    7.05   0
   6 -14   0   84.76    7.88   0
  -6  14   0   91.54    8.22   0
  -6 -14   0   85.61    8.18   0
   6  14   0   91.29    7.96   0
  -6  14   0   87.43    8.49   0
   7  14   0  149.90    8.40   0
  -7 -14   0  144.60    8.29   0
   7  14   0  154.81    7.19   0
   7  14   0  161.32    7.93   0
  -7  14   0  152.71    8.43   0
  -7  14   0  148.24    8.86   0
   7 -14   0  128.93    6.79   0
  -7  14   0  147.02    7.16   0
  -8  14   0    4.39    7.97   0
  -8  14   0    7.02    8.20   0
   8 -14   0   -2.99    7.30   0
   8  14   0   -3.69    7.45   0
   8  14   0    3.46    8.93   0
  -8 -14   0    4.89    8.90   0
  -8  14   0    8.98    6.51   0
  -9  14   0   12.46    8.37   0
  -9  14   0   13.69    7.90   0
   9 -14   0    8.69    8.68   0
   9  14   0    1.37    7.65   0
  -9 -14   0    1.53    8.90   0
  -9  14   0    6.19    8.04   0
   9  14   0    7.49    7.80   0
   0  15   0    3.21    6.32   0
   0  15   0   -1.44    8.13   0
   0 -15   0    4.09    7.62   0
  -1  15   0  243.22    8.36   0
   1  15   0  241.91    8.27   0
   1  15   0  230.47    8.99   0
  -1  15   0  230.10    7.51   0
   1 -15   0  240.90    7.94   0
   1 -15   0  243.69    8.42   0
  -1 -15   0  227.38    8.63   0
  -2  15   0  183.23    8.50   0
   2  15   0  183.00    8.62   0
   2 -15   0  179.32    7.57   0
   2  15   0  190.85    7.98   0
  -2 -15   0  180.75    8.35   0
   2 -15   0  190.07    8.10   0
  -2  15   0  177.04    6.67   0
   3 -15   0   26.62    7.26   0
  -3  15   0   18.60    8.05   0
   3  15   0   24.36    7.93   0
  -3  15   0   40.66    7.76   0
  -3 -15   0   30.74    7.80   0
   3  15   0   19.19    6.29   0
  -4  15   0   72.22    8.42   0
   4 -15   0   58.89    7.42   0
  -4  15   0   65.73    8.14   0
  -4 -15   0   74.26    8.01   0
  -4  15   0   82.43    7.86   0
   4  15   0   77.36    6.31   0
   4  15   0   82.69    8.37   0
  -5 -15   0   56.26    8.46   0
   5 -15   0   57.15    6.34   0
  -5  15   0   57.76    8.02   0
  -5  15   0   58.16    8.51   0
   5  15   0   60.26    7.50   0
  -5  15   0   50.05    8.09   0
   5  15   0   74.26    9.73   0
  -6  15   0   -2.94    8.56   0
  -6 -15   0    9.11    7.70   0
  -6  15   0    4.51    8.27   0
  -6  15   0    4.86    7.88   0
   6  15   0   10.34    6.19   0
   6  15   0    7.57    7.22   0
   6 -15   0    6.26    7.51   0
   6  15   0    6.02    9.31   0
  -7  15   0   13.40    8.09   0
   7  15   0    4.52    7.08   0
  -7 -15   0   10.38    7.84   0
   7 -15   0    3.61    7.51   0
   7  15   0   13.01    5.98   0
  -7  15   0    4.00    7.96   0
   7  15   0   17.03    7.69   0
  -7  15   0   23.86    8.28   0
   8  15   0   27.12    7.45   0
  -8  15   0   15.04    6.79   0
   8  15   0   14.09    7.57   0
  -8 -15   0    7.02    8.02   0
   8  15   0   18.31    7.83   0
  -8  15   0   29.26    8.30   0
  -8  15   0   19.91    7.96   0
   8 -15   0   23.87    7.82   0
   9  15   0    3.37    9.11   0
  -9  15   0    8.18    6.73   0
  -9  15   0   -2.81    8.16   0
  -9  15   0   -8.67    9.01   0
  -9 -15   0    5.86    7.95   0
   9 -15   0   -0.63    8.00   0
   9  15   0   14.48    7.97   0
   9  15   0   11.62    7.40   0
   0  16   0  661.52    9.88   0
   0  16   0  691.85    9.60   0
   0 -16   0  646.34    9.68   0
   1  16   0   81.33    6.56   0
   1  16   0   82.41    8.03   0
  -1  16   0   75.62    8.18   0
  -1 -16   0   81.85    7.80   0
   1 -16   0   85.39    8.02   0
  -1  16   0   73.92    7.78   0
  -2  16   0   -0.58    7.89   0
   2  16   0    0.14    7.75   0
  -2 -16   0    8.31    7.51   0
   2 -16   0    6.93    7.09   0
   2  16   0    1.71    7.76   0
   2 -16   0   -7.82    7.55   0
  -2  16   0   11.59    7.41   0
  -3 -16   0  333.82    9.38   0
   3  16   0  337.20    7.26   0
  -3  16   0  376.13    8.85   0
  -3  16   0  328.13    9.20   0
   3  16   0  344.00    9.56   0
   3 -16   0  343.70    8.39   0
  -4  16   0   52.05    7.74   0
  -4 -16   0   78.95    8.27   0
   4  16   0   79.15    7.51   0
   4  16   0   59.00    8.34   0
   4 -16   0   63.42    7.50   0
  -4  16   0   69.50    8.12   0
  -4  16   0   66.25    8.09   0
  -5  16   0   94.26    8.17   0
   5 -16   0  101.59    7.96   0
  -5 -16   0  104.17    8.18   0
  -5  16   0  114.84    8.48   0
   5  16   0   98.14    8.47   0
   5  16   0  102.34    6.60   0
  -5  16   0  125.19    8.53   0
  -6 -16   0  343.63    9.07   0
  -6  16   0  349.52    8.81   0
  -6  16   0  309.03    8.89   0
   6  16   0  313.50    9.18   0
   6  16   0  356.54    8.64   0
  -6  16   0  309.87    7.99   0
   6 -16   0  342.39    8.81   0
   6  16   0  337.43    8.36   0
   7 -16   0   47.42    7.55   0
   7  16   0   36.58    5.79   0
   7  16   0   41.11    7.47   0
   7  16   0   43.86    7.88   0
  -7 -16   0   31.16    8.03   0
  -7  16   0   32.40    6.59   0
  -7  16   0   36.54    7.10   0
  -7  16   0   35.60    6.67   0
   8  16   0    9.12    6.00   0
  -8  16   0   -0.97    8.31   0
   8  16   0   26.01    7.56   0
   8  16   0    7.45    7.79   0
  -8  16   0   -6.99    8.16   0
   8 -16   0    6.81    7.47   0
  -8  16   0    3.24    6.52   0
  -8 -16   0    5.94    8.90   0
   0  17   0   23.45    7.74   0
   0 -17   0   11.32    6.28   0
   0  17   0   12.82    7.50   0
   1  17   0    8.86    7.56   0
  -1  17   0    1.56    8.09   0
   1  17   0   -3.02    7.85   0
   1 -17   0    7.62    7.88   0
  -1 -17   0    3.96    7.52   0
  -1  17   0   11.66    7.46   0
   2  17   0   12.83    7.66   0
   2 -17   0    5.07    6.24   0
  -2 -17   0   -5.61    7.32   0
   2 -17   0   10.62    6.99   0
  -2  17   0    3.29    7.34   0
   2  17   0    2.49    6.06   0
  -2  17   0  -10.62    7.83   0
  -3  17   0   38.19    7.92   0
   3  17   0   44.09    8.08   0
   3  17   0   45.29    6.07   0
   3 -17   0   25.31    7.71   0
  -3 -17   0   27.97    7.81   0
  -3  17   0   19.90    8.17   0
  -4  17   0   98.20    6.83   0
  -4  17   0  111.48    8.40   0
  -4  17   0  108.01    7.89   0
   4  17   0  116.05    7.87   0
   4  17   0  121.27    8.53   0
   4 -17   0  112.75    8.00   0
  -4 -17   0  118.83    8.46   0
  -5 -17   0   11.48    7.80   0
  -5  17   0   10.03    8.20   0
  -5  17   0   16.59    7.75   0
   5  17   0    6.75    7.73   0
  -5  17   0   11.83    8.14   0
   5  17   0   -4.33    7.50   0
   5 -17   0    1.31    7.73   0
   6  17   0   22.64    7.71   0
  -6  17   0   18.87    8.08   0
   6 -17   0   19.39    7.73   0
  -6  17   0   24.35    7.97   0
   6  17   0   26.42    7.77   0
  -6 -17   0   25.00    7.77   0
   6  17   0   27.36    7.32   0
  -6  17   0   23.36    8.45   0
  -7  17   0    4.14    8.35   0
   7 -17   0   -0.82    7.82   0
  -7 -17   0    3.30    7.63   0
   7  17   0   14.94    6.18   0
   7  17   0    0.34    7.99   0
  -7  17   0    7.64    8.12   0
  -7  17   0    0.15    8.47   0
   7  17   0   -3.14    7.36   0
   0  18   0  261.40    8.33   0
   0 -18   0  298.38    8.86   0
   0  18   0  264.58    7.49   0
   1  18   0   25.13    7.81   0
  -1 -18   0   18.92    7.74   0
   1 -18   0   16.87    8.13   0
  -1  18   0   23.27    6.51   0
   1  18   0   11.94    7.58   0
  -1  18   0   23.15    7.60   0
  -2 -18   0  166.22    8.66   0
  -2  18   0  164.96    8.18   0
   2  18   0  158.27    6.79   0
  -2  18   0  149.30    8.75   0
   2  18   0  155.54    8.58   0
   2 -18   0  159.19    8.29   0
  -3  18   0  118.61    6.88   0
   3  18   0  119.65    6.60   0
  -3 -18   0  123.58    8.30   0
   3 -18   0  123.55    7.66   0
  -3  18   0  117.18    8.70   0
   3  18   0  108.51    8.80   0
   4 -18   0  216.58    8.21   0
   4  18   0  219.38    8.31   0
  -4  18   0  172.95    8.52   0
  -4  18   0  205.23    7.51   0
  -4  18   0  188.25    8.65   0
  -4 -18   0  181.48    8.67   0
   4  18   0  217.65    8.65   0
  -5 -18   0   54.94    7.84   0
  -5  18   0   37.59    6.67   0
   5  18   0   38.95    9.34   0
  -5  18   0   47.24    6.77   0
   5  18   0   32.50    7.52   0
   5 -18   0   31.64    7.79   0
  -5  18   0   44.67    7.57   0
  -6  18   0   45.96    8.35   0
   6  18   0   38.81    8.22   0
   6  18   0   41.04    6.15   0
  -6  18   0   42.57    8.16   0
  -6  18   0   37.94    8.38   0
   6  18   0   43.28    7.87   0
  -6 -18   0   45.18    8.02   0
   6 -18   0   51.58    8.00   0
   0 -19   0    2.82    7.54   0
   0  19   0   -7.98    6.21   0
   0  19   0   10.09    7.95   0
   1  19   0   41.07    8.30   0
  -1  19   0   42.60    7.60   0
  -1 -19   0   35.98    7.83   0
   1 -19   0   52.73    7.95   0
  -1  19   0   49.44    8.18   0
   1  19   0   50.95    7.52   0
  -2  19   0   30.30    7.95   0
  -2 -19   0   28.66    6.50   0
   2  19   0   35.28    7.98   0
   2  19   0   24.60    7.75   0
   2 -19   0   40.05    8.00   0
  -2  19   0   20.40    7.95   0
  -3  19   0    1.51    8.16   0
   3 -19   0   -2.85    7.64   0
   3  19   0   -0.44    7.93   0
  -3 -19   0   -1.50    7.80   0
   3  19   0   17.08    6.01   0
  -3  19   0   13.38    7.53   0
   4 -19   0   36.06    6.14   0
  -4  19   0   25.36    8.14   0
   4  19   0   44.89    9.03   0
  -4  19   0    8.28    7.60   0
  -4  19   0   31.03    8.00   0
  -4 -19   0   28.12    7.89   0
   4  19   0   39.05    7.62   0
  -5  19   0    0.55    8.16   0
   5  19   0    8.53    7.58   0
  -5  19   0    2.89    8.12   0
  -5  19   0    3.78    7.77   0
   5 -19   0    8.62    7.56   0
  -5 -19   0    7.94    8.89   0
   5  19   0   13.68    8.02   0
   0  20   0   -5.69    7.81   0
   0 -20   0    4.34    8.14   0
   0  20   0   -5.86    7.44   0
   1  20   0   33.74    7.70   0
   1 -20   0   48.87    6.64   0
  -1  20   0   32.56    7.72   0
   1  20   0   58.97    8.14   0
  -1  20   0   42.39    8.22   0
  -1 -20   0   55.37    7.93   0
  -2  20   0  135.24    8.74   0
   2  20   0  139.94    7.41   0
  -2  20   0  162.20    8.45   0
   2 -20   0  142.56    8.45   0
  -2 -20   0  144.68    8.37   0
   2  20   0  164.27    8.07   0
  -3  20   0  145.19    9.15   0
  -3  20   0  140.18    8.46   0
  -3 -20   0  154.51    8.39   0
   3  20   0  129.72    8.36   0
   3  20   0  151.54    8.74   0
   4  20   0   54.38    8.56   0
  -4  20   0   49.54    8.79   0
  -4  20   0   26.47    8.25   0
   4 -20   0   54.97    6.26   0
  -4 -20   0   43.00    7.81   0
   4  20   0   54.22    7.88   0
  -4  20   0   39.05    8.63   0
   0 -21   0    8.14    8.03   0
   0  21   0   -3.05    7.69   0
   0  21   0    6.38    7.42   0
  -1  21   0    7.93    8.23   0
   1  21   0   20.86    7.50   0
   1  21   0   -1.81    6.88   0
   1 -21   0   -0.15    6.45   0
  -1 -21   0   10.59    7.95   0
  -1  21   0   11.92    6.54   0
  -2  21   0    5.43    6.90   0
  -2  21   0    4.22    8.16   0
  -2 -21   0   20.18    8.19   0
   2  21   0   14.67    6.30   0
   2  21   0    8.72    8.28   0
  13   0  -1    9.00    8.37   0
 -13   0   1   25.12    8.15   0
  13   0  -1   26.30    8.30   0
 -13   0   1    6.76    8.14   0
  12   0  -1    3.60    8.18   0
 -12   0   1    6.60    8.02   0
  12   0  -1   12.32    8.16   0
 -12   0   1    5.94    7.79   0
 -11   0   1   29.71    8.55   0
  11   0  -1   87.91    9.05   0
 -11   0   1   31.49    8.24   0
  11   0  -1   32.82    8.42   0
 -10   0   1    9.25    7.54   0
  10   0  -1   -5.64    7.81   0
  10   0  -1   -5.05    7.84   0
 -10   0   1    0.78    7.93   0
   9   0  -1    4.20    8.81   0
  -9   0   1   12.85    8.31   0
  -9   0   1    3.32    8.13   0
   9   0  -1    5.01    8.06   0
   8   0  -1    8.70    8.96   0
  -8   0   1    2.45    7.53   0
   8   0  -1    7.87    7.72   0
  -8   0   1    7.30    8.45   0
   7   0  -1  442.15   10.49   0
  -7   0   1  442.05    9.48   0
  -7   0   1  462.80    9.82   0
   7   0  -1  467.31    9.94   0
  -6   0   1   -0.71    8.26   0
  -6   0   1    2.71    8.29   0
   6   0  -1   -1.87    8.54   0
   6   0  -1   29.00   10.19   0
  -5   0   1  425.95   10.08   0
   5   0  -1  452.91   10.36   0
  -5   0   1  458.26   10.64   0
   5   0  -1  448.05   10.75   0
  -4   0   1   -0.65   10.13   0
   4   0  -1    2.73   12.49   0
  -4   0   1    2.46   10.59   0
   4   0  -1    2.48   10.19   0
  -3   0   1  199.11   16.36   0
  -3   0   1  198.35   13.20   0
   3   0  -1  203.95   13.04   0
   3   0  -1  202.58   16.46   0
   2   0  -1    1.73   14.80   0
  -2   0   1   24.29   14.47   0
  -2   0   1   -5.69   14.56   0
   2   0  -1    2.42   14.27   0
   1   0  -1 4997.04   38.44   0
  -1   0   1 4918.68   37.36   0
  -1   0   1 5083.74   52.26   0
   2   0   1    2.14   15.22   0
  -2   0  -1   -3.61   14.65   0
   2   0   1    0.24   14.69   0
  -2   0  -1   -6.38   14.88   0
   3   0   1 1099.19   17.43   0
  -3   0  -1 1092.61   16.52   0
   3   0   1 1085.71   16.52   0
  -3   0  -1 1108.46   17.16   0
   4   0   1    1.22   10.26   0
  -4   0  -1    2.00    9.90   0
   4   0   1    0.71   10.96   0
  -4   0  -1    1.06   10.52   0
   5   0   1 6114.04   23.04   0
  -5   0  -1 6181.49   23.29   0
  -5   0  -1 6154.80   21.54   0
   5   0   1 6046.34   21.82   0
  -6   0  -1    2.30    8.24   0
   6   0   1    5.26    8.25   0
  -6   0  -1    3.80    8.71   0
   6   0   1   12.19    7.38   0
   7   0   1  275.65    9.46   0
  -7   0  -1  269.85    9.19   0
   7   0   1  264.48    9.41   0
  -7   0  -1  264.17    9.00   0
  -8   0  -1    1.22    8.57   0
   8   0   1   -0.14    8.38   0
  -8   0  -1    6.67    8.10   0
   8   0   1   -8.70    8.03   0
  -9   0  -1  702.39   10.45   0
   9   0   1  753.15   10.49   0
  -9   0  -1  699.66   10.20   0
   9   0   1  701.72   10.50   0
  10   0   1   16.75    8.10   0
  10   0   1   -2.11    8.15   0
 -10   0  -1   -6.31    7.70   0
 -10   0  -1    3.86    7.80   0
  11   0   1  899.65    9.66   0
 -11   0  -1  948.17   10.72   0
  11   0   1  930.75   11.29   0
 -11   0  -1  912.10   10.93   0
 -12   0  -1    6.93    7.83   0
  12   0   1   -0.23    8.25   0
 -12   0  -1    0.09    8.17   0
  12   0   1    6.30    8.31   0
 -13   0  -1    9.34    8.15   0
  13   0   1   19.70    8.23   0
  13   0   1    6.82    8.32   0
 -13   0  -1   17.49    8.23   0
  13   1  -1   20.47    8.46   0
 -13   1   1   24.97    8.32   0
  13  -1  -1   33.59    8.54   0
 -13   1   1   31.08    9.64   0
 -13  -1   1   26.88    9.32   0
  13  -1  -1   15.52    8.70   0
  13   1  -1   25.04    8.36   0
 -13  -1   1   33.33    8.16   0
 -12  -1   1  104.20    8.07   0
 -12   1   1   89.65    8.31   0
  12   1  -1  111.12    8.64   0
  12  -1  -1  102.09    8.54   0
 -12   1   1   94.57    8.26   0
  12   1  -1  112.74    8.69   0
  12  -1  -1   95.37    8.74   0
 -12  -1   1   92.03    8.21   0
 -11  -1   1  896.51   10.53   0
  11   1  -1  909.53   11.01   0
 -11   1   1  906.57   10.54   0
  11  -1  -1 1004.66   12.38   0
 -11  -1   1  984.32   10.83   0
  11  -1  -1  999.36   11.11   0
  11   1  -1  960.58    9.81   0
 -11   1   1  979.85   11.13   0
 -10   1   1    0.74    8.02   0
 -10  -1   1    3.76    7.67   0
  10   1  -1    5.83    7.88   0
 -10  -1   1   11.09    7.85   0
  10  -1  -1    6.56    7.84   0
  10  -1  -1   16.71    7.83   0
  10   1  -1    6.29    7.94   0
 -10   1   1   -0.32    7.63   0
   9  -1  -1   55.38    8.89   0
   9   1  -1   61.35    8.03   0
  -9   1   1   43.13    8.60   0
   9   1  -1   42.63    8.74   0
   9  -1  -1   48.73    8.01   0
  -9  -1   1   38.61    8.44   0
  -9   1   1   36.05    8.13   0
  -9  -1   1   41.79    8.02   0
  -8  -1   1    0.35    8.09   0
   8  -1  -1    1.09    7.83   0
   8   1  -1    8.58    8.55   0
  -8   1   1    2.10    8.74   0
   8  -1  -1    6.44    9.11   0
  -8  -1   1    9.98    8.18   0
   8   1  -1   13.20    7.76   0
  -8   1   1    7.49    6.15   0
   7   1  -1   31.63    9.14   0
   7   1  -1   39.09    8.51   0
   7  -1  -1   27.10    8.15   0
  -7   1   1   32.77    8.74   0
  -7  -1   1   33.82    8.79   0
  -7   1   1   34.24    8.04   0
  -7  -1   1   35.77    8.15   0
   7  -1  -1   31.81    8.74   0
   6  -1  -1 1183.31   11.94   0
   6  -1  -1 1097.48   12.24   0
  -6  -1   1 1116.25   11.67   0
  -6   1   1 1104.28   11.98   0
   6   1  -1 1148.65   12.94   0
  -6   1   1 1104.67   11.47   0
   6   1  -1 1144.26   11.41   0
  -6  -1   1 1084.60   11.52   0
  -5   1   1 3520.20   19.14   0
   5  -1  -1 3481.76   18.43   0
   5  -1  -1 3505.07   17.42   0
  -5   1   1 3325.12   16.75   0
   5   1  -1 3413.20   17.78   0
  -5  -1   1 3590.60   17.83   0
  -5  -1   1 3510.92   17.46   0
   5   1  -1 3492.14   17.37   0
  -4  -1   1  435.40   12.03   0
  -4   1   1  392.95   11.51   0
   4   1  -1  407.05   11.49   0
   4   1  -1  403.98   11.95   0
   4  -1  -1  434.55   14.01   0
   4  -1  -1  428.55   11.94   0
  -4  -1   1  413.49   11.72   0
  -4   1   1  408.91   13.76   0
   3   1  -1    6.42   13.03   0
  -3  -1   1   13.76   12.32   0
  -3   1   1   17.40   12.58   0
   3  -1  -1    5.33   13.81   0
  -3  -1   1   10.84   12.65   0
  -3   1   1    4.69   13.71   0
   3  -1  -1   11.37   12.70   0
   3   1  -1    9.45    9.79   0
   2  -1  -1  371.75   16.39   0
  -2  -1   1  383.60   16.22   0
  -2   1   1  373.50   17.52   0
  -2  -1   1  360.26   15.74   0
  -2   1   1  363.27   13.68   0
   2   1  -1  373.23   16.37   0
   2   1  -1  373.96   16.03   0
   2  -1  -1  375.04   17.28   0
  -1   1   1 3418.00   41.24   0
   1  -1  -1 3199.32   32.35   0
   1   1  -1 3182.14   30.39   0
  -1   1   1 3263.12   33.31   0
  -1  -1   1 2994.38   28.56   0
   1  -1  -1 3318.16   39.87   0
   0   1  -1  561.00   20.63   0
   0  -1   1  542.70   19.16   0
   0   1   1  594.43   26.78   0
   0  -1   1  601.71   21.77   0
   0   1  -1  551.88   22.41   0
   1  -1   1 6212.21   40.61   0
   1   1   1 6197.85   38.69   0
  -1   1  -1 6179.39   40.98   0
  -1  -1  -1 5476.12   36.03   0
  -1   1  -1 6277.14   42.93   0
   2   1   1  344.99   17.88   0
  -2  -1  -1  353.05   15.83   0
  -2   1  -1  355.11   19.40   0
   2   1   1  347.71   15.55   0
  -2  -1  -1  337.28   17.57   0
   2  -1   1  345.43   17.33   0
   2  -1   1  350.99   17.13   0
  -2   1  -1  339.79   14.88   0
  -3  -1  -1  255.80   13.35   0
   3   1   1  256.02   13.46   0
  -3  -1  -1  255.28   13.62   0
  -3   1  -1  256.59   14.09   0
   3  -1   1  241.41   14.00   0
   3   1   1  251.97   11.48   0
   3  -1   1  246.07   13.75   0
  -3   1  -1  249.80   14.19   0
   4   1   1  359.58   11.65   0
   4  -1   1  347.73   11.90   0
  -4   1  -1  334.02   10.37   0
  -4  -1  -1  343.41   11.46   0
  -4  -1  -1  356.29   11.55   0
   4  -1   1  360.54   11.69   0
  -4   1  -1  350.77   11.71   0
   4   1   1  342.37   11.76   0
   5  -1   1 2071.96   14.91   0
  -5  -1  -1 2111.71   15.19   0
   5   1   1 2226.15   16.48   0
  -5   1  -1 2118.39   14.85   0
  -5  -1  -1 2099.13   14.61   0
  -5   1  -1 1993.76   13.60   0
   5  -1   1 2121.41   14.94   0
   5   1   1 2110.84   14.97   0
  -6  -1  -1 1135.03   11.82   0
   6   1   1 1230.46   12.17   0
   6  -1   1 1179.13   12.12   0
   6  -1   1 1165.77   12.35   0
  -6   1  -1 1185.29   11.86   0
  -6  -1  -1 1145.16   12.02   0
   6   1   1 1253.68   13.54   0
  -6   1  -1 1155.64   12.13   0
   7  -1   1  128.72    8.84   0
  -7  -1  -1  132.70    8.52   0
   7  -1   1  113.13    9.21   0
  -7  -1  -1  120.60    8.65   0
  -7   1  -1  119.61    8.97   0
  -7   1  -1  119.05    8.67   0
   7   1   1  132.82    9.12   0
   7   1   1  122.22    8.82   0
  -8  -1  -1   14.78    8.93   0
   8  -1   1   30.49    8.51   0
   8   1   1   25.16    8.78   0
   8  -1   1   30.99    9.48   0
   8   1   1   24.01    8.17   0
  -8   1  -1   30.02    8.51   0
  -8   1  -1   36.15    8.45   0
  -8  -1  -1   30.53    7.05   0
  -9  -1  -1  153.66    8.54   0
  -9   1  -1  164.52    8.71   0
  -9   1  -1  146.26    8.55   0
  -9  -1  -1  169.72    8.77   0
   9  -1   1  157.37    8.76   0
   9  -1   1  152.42    8.99   0
   9   1   1  177.29    8.83   0
   9   1   1  179.93    8.99   0
 -10  -1  -1   12.87    7.71   0
  10  -1   1    5.75    8.28   0
  10  -1   1   16.24    7.88   0
 -10  -1  -1   16.35    7.97   0
  10   1   1   12.30    8.43   0
 -10   1  -1   17.82    8.20   0
  10   1   1   18.33    8.20   0
 -10   1  -1   14.15    7.67   0
 -11  -1  -1   47.27    6.92   0
 -11   1  -1   59.53    8.03   0
  11  -1   1   54.60    8.65   0
 -11   1  -1   46.15    8.27   0
  11  -1   1   60.04    8.65   0
  11   1   1   54.97    8.78   0
 -11  -1  -1   43.87    8.14   0
  11   1   1   53.81    8.36   0
  12   1   1   23.23    8.35   0
 -12   1  -1   30.35    8.08   0
 -12  -1  -1   21.22    8.17   0
  12  -1   1   20.11    8.21   0
 -12  -1  -1   16.33    8.03   0
 -12   1  -1   25.44    6.75   0
  12   1   1   22.98    8.51   0
  12  -1   1    9.96    8.49   0
  13  -1   1    7.71    8.24   0
  13  -1   1   -6.42    8.47   0
  13   1   1   -8.95    8.45   0
 -13  -1  -1    3.02    8.00   0
  13   1   1    4.41    8.27   0
 -13   1  -1   -2.08    9.22   0
 -13   1  -1   12.12    8.30   0
 -13  -1  -1    7.04    8.00   0
  13  -2  -1    8.38    8.46   0
 -13   2   1    7.18    8.04   0
 -13  -2   1    2.62    7.89   0
  13   2  -1    4.73    8.26   0
 -13   2   1    3.21    8.24   0
 -13  -2   1   14.35    8.06   0
  13   2  -1    7.99    8.11   0
  13  -2  -1   10.63    8.06   0
  12   2  -1   -4.85    8.42   0
 -12   2   1   12.36    7.96   0
 -12   2   1    7.02    8.18   0
 -12  -2   1    6.36    8.00   0
  12  -2  -1    2.17    7.98   0
  12  -2  -1   11.82    8.24   0
  12   2  -1   14.35    8.16   0
 -12  -2   1    9.01    7.78   0
  11   2  -1   19.99    8.63   0
 -11  -2   1   32.98    7.90   0
 -11  -2   1   32.29    9.87   0
  11  -2  -1   27.33    8.33   0
  11  -2  -1   30.80    8.36   0
 -11   2   1   16.63    8.27   0
 -11   2   1   30.65    8.25   0
  11   2  -1   38.89    8.39   0
 -10  -2   1   33.01    7.83   0
  10   2  -1   41.69    8.16   0
  10  -2  -1   29.15    8.04   0
 -10  -2   1   32.74    7.83   0
 -10   2   1   26.11    7.87   0
  10   2  -1   15.30    8.02   0
  10  -2  -1   18.77    6.55   0
 -10   2   1   26.44    8.23   0
   9   2  -1   13.50    8.79   0
  -9   2   1   -3.85    8.57   0
   9   2  -1    1.81    8.41   0
  -9  -2   1   14.80    8.03   0
   9  -2  -1   -9.80    8.16   0
  -9   2   1    3.94    7.99   0
   9  -2  -1    5.38    8.71   0
  -9  -2   1    9.41    8.32   0
  -8   2   1   54.15    9.01   0
   8   2  -1   62.00    9.04   0
   8   2  -1   68.12    8.22   0
   8  -2  -1   67.59    9.07   0
   8  -2  -1   66.08    8.27   0
  -8  -2   1   69.32    8.77   0
  -8   2   1   70.50    8.10   0
  -8  -2   1   60.34    8.32   0
  -7   2   1  131.39    8.16   0
  -7  -2   1  126.12    8.57   0
   7  -2  -1  127.97    9.32   0
   7   2  -1  118.45    8.65   0
  -7   2   1  127.28    9.39   0
   7  -2  -1  122.32    8.25   0
  -7  -2   1  135.62    8.64   0
   7   2  -1  127.83    9.49   0
   6  -2  -1  323.39    9.43   0
  -6   2   1  332.10    9.37   0
  -6   2   1  316.53    9.64   0
   6   2  -1  337.44    9.25   0
   6   2  -1  314.91    9.53   0
   6  -2  -1  337.71    9.85   0
  -6  -2   1  316.68    9.38   0
  -6  -2   1  330.99    9.07   0
  -5  -2   1  958.87   11.76   0
   5  -2  -1  986.45   13.63   0
   5  -2  -1  940.07   11.76   0
   5   2  -1  975.18   11.50   0
   5   2  -1  930.77   11.60   0
  -5  -2   1  970.65   11.63   0
  -5   2   1  946.08   12.55   0
  -5   2   1  976.22   11.68   0
  -4  -2   1  452.53    9.95   0
   4  -2  -1  473.70   12.08   0
   4   2  -1  466.27   11.43   0
   4   2  -1  462.11   11.61   0
   4  -2  -1  472.74   11.69   0
  -4   2   1  457.44   12.66   0
  -4   2   1  469.50   11.87   0
  -4  -2   1  472.22   11.79   0
  -3   2   1  982.49   18.90   0
   3  -2  -1  952.70   16.55   0
  -3  -2   1  939.16   15.00   0
   3   2  -1  930.09   15.04   0
  -3   2   1  925.38   13.49   0
   3  -2  -1  923.96   13.38   0
  -3  -2   1  980.49   15.39   0
   3   2  -1  913.03   14.73   0
   2   2  -1  538.56   16.48   0
  -2   2   1  526.37   17.69   0
   2   2  -1  500.00   16.22   0
   2  -2  -1  518.97   16.90   0
  -2   2   1  524.82   16.62   0
   2  -2  -1  520.28   14.01   0
  -2  -2   1  504.75   16.65   0
  -1   2   1 1348.44   24.46   0
   1  -2  -1 1315.30   22.72   0
   1  -2  -1 1306.42   22.78   0
   1   2  -1 1303.49   20.67   0
  -1   2   1 1291.84   23.13   0
  -1  -2   1 1323.72   21.49   0
   0   2  -1 1123.95   21.77   0
   0   2   1 1095.98   24.14   0
   0  -2   1 1109.52   22.51   0
   0  -2   1 1104.82   22.21   0
   0   2   1 1152.73   24.55   0
   0   2  -1 1100.64   22.63   0
   0  -2  -1 1139.71   25.21   0
   1  -2   1 7042.07   37.05   0
   1   2   1 7315.70   35.39   0
   1  -2   1 7231.59   38.14   0
  -1   2  -1 7095.95   37.61   0
  -1   2  -1 7091.60   36.46   0
   2   2   1   63.67   11.34   0
  -2  -2  -1   64.94   15.89   0
   2  -2   1   68.62   15.65   0
   2   2   1   63.24   15.07   0
  -2  -2  -1   59.96   14.39   0
  -2   2  -1   62.90   15.46   0
  -2   2  -1   58.08   13.40   0
   3   2   1  718.36   13.95   0
  -3   2  -1  694.31   13.29   0
  -3  -2  -1  713.66   13.86   0
   3  -2   1  692.76   12.84   0
   3   2   1  699.81   15.75   0
  -3   2  -1  687.42   14.71   0
   3  -2   1  679.81   14.24   0
  -3  -2  -1  703.91   15.84   0
  -4  -2  -1  698.32   13.45   0
   4  -2   1  710.22   12.81   0
  -4   2  -1  717.79   13.10   0
   4   2   1  716.17   13.46   0
   4  -2   1  700.73   12.64   0
  -4  -2  -1  732.15   11.97   0
   4   2   1  708.15   10.51   0
  -4   2  -1  727.81   13.05   0
   5   2   1 2439.35   14.01   0
  -5  -2  -1 2503.16   16.40   0
   5  -2   1 2481.74   15.75   0
  -5   2  -1 2512.35   15.84   0
   5  -2   1 2467.77   15.57   0
   5   2   1 2510.25   16.39   0
  -5   2  -1 2545.07   15.97   0
  -5  -2  -1 2528.67   14.96   0
   6   2   1 1690.84   14.35   0
   6  -2   1 1668.40   13.21   0
  -6  -2  -1 1660.49   13.23   0
  -6   2  -1 1594.97   12.97   0
  -6   2  -1 1612.83   13.01   0
   6  -2   1 1688.91   13.24   0
   6   2   1 1566.13   11.60   0
  -6  -2  -1 1598.17   12.56   0
  -7  -2  -1  115.60   10.03   0
   7  -2   1   96.72    9.00   0
   7  -2   1  104.83    8.63   0
  -7  -2  -1  105.20    8.30   0
  -7   2  -1  100.68    8.47   0
   7   2   1  104.56    8.43   0
   7   2   1  108.03    8.78   0
  -7   2  -1  106.32    8.94   0
   8   2   1   12.39    8.70   0
   8   2   1    8.81    6.80   0
  -8  -2  -1   18.36    9.52   0
  -8   2  -1   19.92    8.40   0
   8  -2   1   -1.06    8.29   0
  -8   2  -1    4.16    8.28   0
  -8  -2  -1   12.94    7.72   0
   8  -2   1   20.11    8.39   0
  -9   2  -1   97.56    8.79   0
   9  -2   1  117.25    8.88   0
   9   2   1  124.15    8.63   0
  -9  -2  -1  102.37    6.93   0
  -9  -2  -1  115.94    8.78   0
   9  -2   1  107.80    8.51   0
  -9   2  -1  114.67    8.44   0
   9   2   1  115.15    9.03   0
 -10   2  -1   80.54    8.02   0
  10  -2   1   83.20    8.02   0
  10  -2   1   76.23    8.07   0
  10   2   1   70.54    8.80   0
 -10   2  -1   75.84    7.91   0
  10   2   1   78.31    8.20   0
 -10  -2  -1   74.90    9.64   0
 -10  -2  -1   73.47    8.03   0
  11   2   1  165.21    9.15   0
  11   2   1  176.25    9.13   0
 -11  -2  -1  166.61    8.65   0
  11  -2   1  185.86    8.87   0
 -11  -2  -1  190.66    8.70   0
 -11   2  -1  160.87    8.69   0
 -11   2  -1  207.27    8.84   0
  11  -2   1  173.07    9.06   0
  12   2   1  288.17    9.34   0
 -12   2  -1  249.82    8.85   0
  12   2   1  292.98    9.43   0
 -12   2  -1  267.45    9.15   0
  12  -2   1  276.40    9.34   0
 -12  -2  -1  304.13    9.18   0
 -12  -2  -1  291.74    9.26   0
  12  -2   1  267.70    9.05   0
  12   3  -1  296.77    9.09   0
 -12   3   1  252.11    9.20   0
  12  -3  -1  284.64    9.24   0
  12  -3  -1  279.36    9.31   0
  12   3  -1  272.84    9.10   0
 -12  -3   1  286.94    9.93   0
 -12   3   1  287.20    9.02   0
  11   3  -1   -4.03    7.88   0
  11  -3  -1    0.24    8.21   0
 -11   3   1   -0.17    7.96   0
 -11  -3   1    0.20    7.91   0
 -11  -3   1    4.79    7.89   0
  11  -3  -1   -3.08    8.31   0
 -11   3   1   -2.78    8.26   0
  11   3  -1   20.86    8.37   0
  10   3  -1   74.62    8.14   0
 -10   3   1   74.54    6.64   0
 -10  -3   1   66.98    7.68   0
  10  -3  -1   67.87    8.06   0
 -10   3   1   85.20    8.54   0
  10   3  -1   71.34    8.19   0
  10  -3  -1   85.62    8.42   0
 -10  -3   1   86.30    7.96   0
   9  -3  -1  259.31    9.26   0
  -9  -3   1  259.95    8.84   0
   9   3  -1  272.29    8.95   0
   9   3  -1  256.50    9.26   0
  -9   3   1  255.53    9.28   0
  -9   3   1  261.68    9.02   0
  -9  -3   1  267.48    8.92   0
   9  -3  -1  255.87    9.21   0
   8  -3  -1  614.99    9.50   0
   8  -3  -1  620.35   10.70   0
  -8   3   1  601.15   10.63   0
  -8  -3   1  624.98   10.03   0
  -8   3   1  619.55    9.68   0
   8   3  -1  614.95    9.03   0
   8   3  -1  683.27   10.01   0
  -8  -3   1  618.14   10.13   0
   7   3  -1   19.22    8.29   0
  -7  -3   1   22.40    8.35   0
   7  -3  -1    5.88    9.16   0
  -7   3   1   19.50    8.06   0
  -7   3   1   25.80    9.26   0
   7  -3  -1   25.11    8.10   0
  -7  -3   1   18.48    8.17   0
   7   3  -1   18.75    8.49   0
  -6   3   1  844.07   10.94   0
   6   3  -1  813.62   10.59   0
  -6   3   1  836.39   11.47   0
   6  -3  -1  798.72   10.76   0
   6   3  -1  820.45   10.67   0
  -6  -3   1  856.43   10.62   0
  -6  -3   1  836.98   10.65   0
   6  -3  -1  805.61   11.13   0
  -5   3   1  650.28   11.26   0
   5   3  -1  654.47   10.69   0
   5  -3  -1  646.59   10.78   0
  -5  -3   1  630.41   10.45   0
  -5   3   1  612.37    9.59   0
   5   3  -1  607.81   10.17   0
  -5  -3   1  598.56   10.28   0
   5  -3  -1  637.57   11.20   0
   4  -3  -1  484.31   12.71   0
  -4   3   1  458.64   11.40   0
   4   3  -1  453.50   10.97   0
  -4  -3   1  470.96   11.06   0
  -4   3   1  480.76   12.18   0
   4  -3  -1  478.26   11.08   0
   4   3  -1  474.93   10.87   0
   3   3  -1 1996.42   16.97   0
  -3  -3   1 2063.21   17.32   0
   3  -3  -1 2022.69   16.82   0
  -3   3   1 2045.29   17.12   0
  -3   3   1 2070.98   19.46   0
   3  -3  -1 2145.82   20.02   0
   3   3  -1 2108.51   17.04   0
  -2  -3   1   68.05   14.41   0
   2   3  -1   66.70   11.67   0
  -2   3   1   67.39   14.26   0
   2  -3  -1   72.32   13.77   0
   2  -3  -1   71.67   13.94   0
  -2   3   1   68.09   14.24   0
  -1  -3   1 1475.31   20.09   0
  -1   3   1 1459.30   20.67   0
   1  -3  -1 1465.69   20.59   0
   1   3  -1 1484.35   19.46   0
  -1   3   1 1531.08   20.69   0
   1   3  -1 1421.80   18.82   0
   0   3  -1 2253.53   22.78   0
   0   3   1 2227.98   23.27   0
   0  -3  -1 2302.23   24.72   0
   0   3   1 2318.31   24.32   0
   0  -3   1 2211.31   22.28   0
   0  -3   1 2257.81   22.82   0
   0   3  -1 2287.27   20.94   0
  -1  -3  -1  461.50   16.42   0
   1  -3   1  470.60   13.60   0
  -1   3  -1  492.74   13.77   0
   1  -3   1  500.59   16.54   0
   1   3   1  503.56   18.39   0
  -1   3  -1  466.66   13.90   0
   2  -3   1  220.63   14.76   0
  -2   3  -1  223.73   15.03   0
   2   3   1  221.78   11.39   0
   2   3   1  215.27   13.86   0
  -2   3  -1  223.70   15.60   0
  -2  -3  -1  222.84   13.95   0
  -3  -3  -1 2383.18   20.22   0
  -3   3  -1 2413.46   18.70   0
   3   3   1 2362.67   17.01   0
  -3  -3  -1 2385.12   16.03   0
   3   3   1 2311.02   18.99   0
  -3   3  -1 2360.79   18.42   0
   3  -3   1 2339.96   18.13   0
   4   3   1  233.98   10.01   0
   4   3   1  250.19    9.82   0
  -4  -3  -1  239.96   11.43   0
  -4  -3  -1  244.55    9.80   0
  -4   3  -1  242.77   10.80   0
  -4   3  -1  233.96   10.91   0
   4  -3   1  236.34   10.48   0
   4  -3   1  235.58   10.49   0
  -5   3  -1 1667.68   12.86   0
  -5  -3  -1 1728.60   13.07   0
   5   3   1 1681.65   13.10   0
  -5   3  -1 1698.37   14.15   0
   5  -3   1 1623.12   13.45   0
   5  -3   1 1677.42   13.85   0
  -5  -3  -1 1650.31   14.54   0
   5   3   1 1719.38   15.55   0
  -6  -3  -1  120.15    8.62   0
   6   3   1  122.60   10.39   0
   6  -3   1  128.02    8.68   0
   6  -3   1  113.47    9.03   0
  -6   3  -1  124.61    8.74   0
   6   3   1  109.10    8.94   0
  -6  -3  -1  102.42    8.96   0
  -6   3  -1  132.72    9.40   0
  -7  -3  -1    5.54    8.46   0
   7   3   1   29.32    8.17   0
   7  -3   1   11.80    8.57   0
  -7  -3  -1   21.28    8.00   0
   7  -3   1   17.44    8.09   0
   7   3   1   19.11    8.55   0
  -7   3  -1   18.90    8.07   0
  -7   3  -1   17.64    8.50   0
   8   3   1   27.66    8.20   0
  -8   3  -1   35.32    7.94   0
  -8   3  -1   22.21    6.77   0
   8   3   1   31.21   10.01   0
  -8  -3  -1   31.19    8.74   0
   8  -3   1   36.52    8.35   0
  -8  -3  -1   38.14    8.07   0
   8  -3   1   31.45    7.89   0
  -9   3  -1  -11.72    8.23   0
   9   3   1    1.84    8.21   0
   9  -3   1   -2.63    8.22   0
  -9  -3  -1    7.11    6.50   0
   9   3   1   -1.54    8.01   0
  -9  -3  -1   -2.02    8.02   0
  -9   3  -1    7.53    8.55   0
   9  -3   1    5.22    8.59   0
 -10   3  -1   25.65    7.90   0
  10  -3   1   14.61    7.67   0
 -10  -3  -1   27.74    8.04   0
 -10   3  -1   21.54    7.75   0
 -10  -3  -1   23.76    7.79   0
  10  -3   1   15.08    8.13   0
  10   3   1   24.81    8.57   0
  10   3   1   34.94    8.56   0
 -11  -3  -1   74.63    8.18   0
  11  -3   1   76.40    8.13   0
  11  -3   1   89.38    8.88   0
 -11  -3  -1   77.21    8.50   0
 -11   3  -1   75.12    8.36   0
 -11   3  -1   82.85    8.85   0
  11   3   1   80.22    8.82   0
  11   3   1   80.87    8.52   0
  12   3   1   33.52    8.34   0
 -12  -3  -1   10.13    7.97   0
 -12  -3  -1    9.49    7.81   0
  12   3   1    4.88    6.85   0
 -12   3  -1    9.12    7.77   0
  12  -3   1    9.90    7.98   0
  12  -3   1   14.54    7.88   0
 -12   3  -1    4.13    8.16   0
  12   4  -1    1.20    8.16   0
  12  -4  -1   16.01    8.36   0
 -12  -4   1   12.88    8.19   0
  12  -4  -1    8.84    8.39   0
 -12   4   1   20.67    8.08   0
 -12   4   1   16.26    8.25   0
  12   4  -1   15.69    7.94   0
  11   4  -1   -1.49    8.60   0
 -11   4   1   -8.15    8.60   0
  11  -4  -1   16.35    9.40   0
  11   4  -1    2.82    7.92   0
 -11  -4   1    2.90    8.26   0
  11  -4  -1   -0.54    8.12   0
 -11   4   1   -7.15    8.01   0
 -10  -4   1   19.91    7.67   0
  10   4  -1   30.12    8.02   0
 -10   4   1   21.75    8.15   0
  10  -4  -1   27.09    7.63   0
  10  -4  -1   25.90    9.65   0
 -10   4   1   23.97    6.45   0
  10   4  -1   25.24    8.34   0
   9   4  -1   13.54    8.28   0
   9   4  -1   -0.76    8.09   0
  -9   4   1   -0.85    8.61   0
  -9  -4   1   -0.34    8.19   0
   9  -4  -1    1.04    7.84   0
  -9   4   1    9.46    7.91   0
   9  -4  -1   14.01    8.42   0
   8  -4  -1  452.49    9.50   0
  -8   4   1  484.36   11.18   0
   8   4  -1  482.63    9.71   0
   8   4  -1  505.02    9.51   0
   8  -4  -1  479.27   10.56   0
  -8  -4   1  505.39   10.71   0
  -8   4   1  460.10    8.49   0
   7   4  -1  186.99    8.48   0
  -7   4   1  201.83    9.54   0
   7   4  -1  196.67    8.98   0
   7  -4  -1  192.12    8.59   0
  -7  -4   1  200.25    9.15   0
  -7   4   1  193.48    8.42   0
   7  -4  -1  203.13   10.61   0
  -6   4   1   13.39    6.93   0
  -6  -4   1   18.58    8.09   0
   6  -4  -1   10.61    8.94   0
   6   4  -1   17.80    8.01   0
   6   4  -1   14.19    8.08   0
  -6   4   1   13.74    9.19   0
   6  -4  -1   12.57    8.38   0
   5   4  -1  238.79    7.72   0
  -5   4   1  233.13    7.99   0
   5  -4  -1  241.89    9.25   0
   5  -4  -1  241.85    9.20   0
  -5   4   1  251.82   10.36   0
  -5  -4   1  253.33    9.16   0
   5   4  -1  235.23    8.85   0
   4  -4  -1  225.19   11.01   0
  -4  -4   1  208.46    9.70   0
  -4   4   1  208.68   10.32   0
   4  -4  -1  215.38    9.52   0
   4   4  -1  217.92    7.94   0
  -4   4   1  221.84    9.93   0
   4   4  -1  214.04    9.56   0
   3  -4  -1  362.80   11.88   0
   3   4  -1  390.10   11.38   0
  -3  -4   1  381.13   11.55   0
   3   4  -1  366.73   11.27   0
  -3   4   1  392.43   14.20   0
  -3   4   1  373.57   11.78   0
   2  -4  -1 1223.99   16.31   0
  -2   4   1 1208.42   16.70   0
  -2   4   1 1300.27   16.80   0
  -2  -4   1 1205.18   16.28   0
  -2   4   1 1176.45   15.89   0
   2   4  -1 1252.42   16.14   0
  -1   4   1  249.40   14.60   0
   1  -4  -1  251.63   12.97   0
   1   4  -1  245.34   13.83   0
  -1   4   1  263.67   15.50   0
   1   4  -1  254.22   12.71   0
   1  -4  -1  250.77   14.29   0
  -1  -4   1  146.86   12.68   0
  -1   4  -1 3803.22   23.64   0
  -1  -4  -1 3787.82   27.70   0
   1   4   1 3790.95   26.21   0
   1  -4   1 3728.81   22.14   0
   1  -4   1 3834.99   23.79   0
  -1   4  -1 3624.75   22.19   0
   2   4   1 2117.27   19.58   0
  -2   4  -1 2079.79   18.33   0
  -2   4  -1 2117.08   18.09   0
   2  -4   1 2067.53   17.98   0
  -2  -4  -1 2108.27   20.69   0
   2  -4   1 2109.41   18.03   0
  -3   4  -1 1208.36   14.28   0
  -3  -4  -1 1207.99   15.81   0
   3  -4   1 1208.34   14.37   0
  -3   4  -1 1258.90   15.02   0
  -3   4  -1 1288.53   14.64   0
   3   4   1 1182.75   14.28   0
   3   4   1 1243.69   13.38   0
  -4   4  -1  607.52   10.04   0
   4   4   1  661.64   10.35   0
  -4   4  -1  619.80   11.13   0
   4  -4   1  628.23   11.32   0
  -4  -4  -1  638.71   11.68   0
  -4   4  -1  618.85   11.20   0
   4   4   1  653.60   12.82   0
   5   4   1   48.89   10.02   0
   5  -4   1   40.36    8.73   0
  -5   4  -1   68.12    9.03   0
  -5  -4  -1   42.23    8.70   0
   5   4   1   42.23    8.55   0
  -5  -4  -1   44.28    8.41   0
  -5   4  -1   38.43    9.00   0
   6   4   1  255.88    8.89   0
   6  -4   1  249.15    9.11   0
   6  -4   1  237.69    8.74   0
  -6   4  -1  242.44    9.46   0
  -6  -4  -1  259.03    9.62   0
   6   4   1  264.55   10.23   0
  -6  -4  -1  251.08    7.46   0
  -6   4  -1  256.22    9.32   0
   7  -4   1   23.02    8.63   0
   7   4   1   21.73    7.80   0
  -7   4  -1   13.42    8.31   0
   7  -4   1   19.77    7.81   0
  -7  -4  -1   18.01    7.70   0
   7   4   1   23.48    8.31   0
  -7   4  -1   10.30    7.84   0
  -7  -4  -1   26.21    9.98   0
  -8  -4  -1  702.65   10.96   0
  -8   4  -1  682.76   10.21   0
   8   4   1  735.16   10.33   0
   8  -4   1  675.05   10.00   0
  -8  -4  -1  714.25    9.89   0
   8   4   1  725.11   10.28   0
   8  -4   1  665.19   10.40   0
  -8   4  -1  672.21   10.53   0
   9  -4   1    8.29    8.51   0
   9   4   1   21.49    8.23   0
   9  -4   1   16.55    7.92   0
   9   4   1   18.21    9.72   0
  -9  -4  -1    9.15    8.35   0
  -9   4  -1   -0.78    8.07   0
  -9   4  -1   -1.22    8.58   0
  -9  -4  -1    3.92    6.51   0
 -10  -4  -1  116.19    8.34   0
 -10   4  -1  115.19    8.29   0
 -10   4  -1  104.61    8.06   0
  10   4   1   98.93    8.19   0
 -10  -4  -1  123.91    7.95   0
  10   4   1  104.53   10.07   0
  10  -4   1   97.23    6.59   0
  10  -4   1  127.57    8.33   0
 -11  -4  -1   90.35    6.89   0
 -11  -4  -1   87.77    8.29   0
  11   4   1  106.91    8.93   0
  11  -4   1  104.52    8.66   0
 -11   4  -1   92.85    8.72   0
  11   4   1  122.18    8.37   0
 -11   4  -1  105.52    8.49   0
 -12  -4  -1  233.59    9.38   0
  12   4   1  253.29    9.05   0
  12  -4   1  232.19    8.97   0
 -12   4  -1  227.70    9.41   0
 -12   4  -1  229.71    8.82   0
  12   4   1  247.40    9.20   0
 -12   5   1   54.80    6.80   0
 -12   5   1   54.72    8.62   0
  12   5  -1   43.64    8.38   0
  12  -5  -1   51.11    8.51   0
 -12  -5   1   51.07    8.18   0
  12   5  -1   48.01    8.32   0
  11  -5  -1  393.12   10.45   0
  11  -5  -1  356.08    9.25   0
  11   5  -1  355.04    9.65   0
  11   5  -1  417.37    9.39   0
 -11   5   1  387.89    9.59   0
 -11   5   1  376.39    9.12   0
 -11  -5   1  364.45    9.10   0
  10  -5  -1  105.12    8.37   0
  10   5  -1  121.48    8.66   0
 -10  -5   1  111.79    8.50   0
 -10   5   1  130.79    8.32   0
  10  -5  -1  116.82    8.49   0
 -10   5   1  121.98    8.62   0
  10   5  -1  128.40    8.33   0
   9   5  -1   13.20    8.37   0
   9   5  -1    6.89    9.11   0
  -9   5   1   16.11    7.91   0
   9  -5  -1    5.21    7.92   0
  -9  -5   1   16.06    7.85   0
  -9   5   1   11.52    8.60   0
   9  -5  -1    9.90    8.13   0
   8  -5  -1 2595.34   14.21   0
  -8   5   1 2611.30   14.43   0
   8   5  -1 2856.63   14.41   0
  -8   5   1 2866.01   16.67   0
  -8  -5   1 2841.39   14.76   0
   8   5  -1 2751.26   14.47   0
   8  -5  -1 2770.44   15.01   0
  -7  -5   1  276.38    8.96   0
   7   5  -1  279.58    9.16   0
  -7   5   1  268.15    9.28   0
   7   5  -1  271.35    8.64   0
   7  -5  -1  248.46    9.23   0
  -7   5   1  249.47    9.84   0
   7  -5  -1  259.42    9.36   0
  -6   5   1   67.58    9.26   0
  -6   5   1   64.30    7.20   0
   6  -5  -1   61.28    8.40   0
   6  -5  -1   71.27    6.88   0
   6   5  -1   68.43    8.18   0
   6   5  -1   69.96    8.31   0
  -6  -5   1   72.14    8.21   0
   5  -5  -1  459.59    9.77   0
  -5   5   1  454.25    8.77   0
  -5  -5   1  471.26    9.57   0
   5   5  -1  466.43    9.66   0
   5  -5  -1  463.41    9.85   0
   5   5  -1  484.25    9.58   0
  -5   5   1  480.22   10.71   0
  -4   5   1 2560.33   16.50   0
  -4  -5   1 2388.23   15.07   0
  -4   5   1 2344.92   15.19   0
   4   5  -1 2433.78   15.06   0
   4   5  -1 2498.72   13.86   0
   4  -5  -1 2457.78   15.63   0
  -3   5   1  465.41   11.71   0
  -3   5   1  442.66   10.91   0
  -3  -5   1  456.08   11.18   0
  -3   5   1  475.76   10.98   0
   3   5  -1  453.85   11.14   0
   3  -5  -1  454.89   11.31   0
  -2   5   1 1472.87   15.32   0
  -2  -5   1 1422.65   15.08   0
  -2   5   1 1385.35   15.05   0
   2  -5  -1 1418.44   15.25   0
   2   5  -1 1407.89   15.07   0
  -2   5   1 1418.41   15.52   0
  -1  -5   1   20.39   11.69   0
   1  -5  -1   19.46   11.01   0
  -1   5   1   13.52    9.82   0
   1   5  -1   15.47   10.81   0
  -1   5   1   19.55   11.45   0
   1  -5  -1    9.37   11.92   0
   1   5  -1   18.67   11.92   0
   0   5   1  121.43   11.99   0
   0   5  -1  133.71   11.97   0
   0  -5   1  119.48    9.49   0
   0  -5  -1  136.71   12.89   0
   0   5   1  125.88   13.31   0
   0  -5  -1  129.13   11.67   0
   0  -5   1  135.86   10.59   0
   0   5  -1  130.98   12.88   0
  -1   5  -1   18.44   11.50   0
   1  -5   1   14.53   11.79   0
  -1  -5  -1    7.30   11.86   0
   1   5   1    0.07   13.91   0
  -1   5  -1    4.09   11.36   0
   1  -5   1    3.34   11.09   0
   2  -5   1 1219.15   14.34   0
   2  -5   1 1263.50   14.13   0
  -2  -5  -1 1221.78   15.06   0
  -2   5  -1 1228.90   12.92   0
   2   5   1 1265.67   15.25   0
  -2   5  -1 1230.45   13.30   0
  -3  -5  -1  125.47   11.19   0
  -3   5  -1  123.76    8.20   0
   3   5   1  126.50   11.13   0
  -3   5  -1  120.41    9.48   0
   3  -5   1  127.25   10.11   0
   3   5   1  125.05    9.24   0
  -3   5  -1  127.04   10.44   0
   4   5   1   61.37    8.65   0
   4   5   1   72.84    8.67   0
  -4   5  -1   80.08    9.38   0
  -4   5  -1   69.02    9.14   0
   4  -5   1   65.81    8.90   0
  -4   5  -1   65.55    7.34   0
  -4  -5  -1   59.85    8.98   0
  -5   5  -1   51.53    9.19   0
   5   5   1   51.85    8.26   0
  -5  -5  -1   48.02    8.60   0
   5  -5   1   49.04    8.66   0
  -5   5  -1   40.78    7.33   0
  -5   5  -1   51.84    8.64   0
   5   5   1   48.37    8.35   0
   6   5   1  105.70    8.63   0
  -6   5  -1  105.00    7.66   0
   6   5   1  111.88    8.51   0
  -6  -5  -1   94.97    8.58   0
   6  -5   1  115.24    8.74   0
  -6   5  -1  119.12    8.78   0
  -7   5  -1   50.96    7.97   0
   7   5   1   59.41    9.64   0
  -7   5  -1   73.45    9.44   0
   7   5   1   58.81    8.09   0
   7  -5   1   77.88    8.39   0
  -7  -5  -1   62.55    8.85   0
   8   5   1  424.35    9.60   0
  -8   5  -1  426.29    9.40   0
   8   5   1  403.29    8.02   0
   8  -5   1  431.32    9.48   0
  -8   5  -1  405.59    9.75   0
  -8  -5  -1  427.08    9.74   0
   9  -5   1   39.33    8.41   0
  -9   5  -1   43.79    8.09   0
   9   5   1   29.20    8.26   0
  -9   5  -1   40.26    8.89   0
   9   5   1   46.57    8.18   0
  -9  -5  -1   44.15    8.19   0
  10  -5   1   15.42    6.79   0
 -10   5  -1   23.05    7.88   0
 -10  -5  -1    2.43    8.40   0
  10   5   1    7.52    8.56   0
  10   5   1   14.96    8.00   0
 -10   5  -1    5.24    8.08   0
  11   5   1   14.87    9.47   0
 -11  -5  -1   29.73    9.60   0
  11   5   1   25.31    8.09   0
 -11   5  -1   16.82    7.98   0
  11  -5   1   18.54    7.86   0
 -11   5  -1   25.14    7.98   0
  12  -5   1   14.41    7.71   0
  12   5   1    0.77    8.12   0
 -12   5  -1   -1.37    8.44   0
 -12  -5  -1    1.05    9.26   0
 -12   5  -1    6.53    7.94   0
 -12   5  -1    4.25    7.93   0
  12   5   1   10.73    8.12   0
  12  -6  -1    8.39    7.85   0
 -12   6   1    1.99    7.83   0
 -12   6   1   19.65    7.87   0
 -12  -6   1   -3.99    7.67   0
  12   6  -1    4.93    8.29   0
  12   6  -1    5.86    7.98   0
  11   6  -1    9.94    8.09   0
 -11   6   1    9.19    6.47   0
  11   6  -1   14.44    9.36   0
 -11   6   1    3.18    8.30   0
  11  -6  -1    8.86    9.37   0
 -11  -6   1    2.96    7.89   0
  10   6  -1    6.02    8.01   0
 -10   6   1   10.78    7.95   0
 -10   6   1    7.98    8.45   0
  10   6  -1   -2.61    7.95   0
  10  -6  -1   -0.17    8.04   0
 -10  -6   1   18.03    7.99   0
   9  -6  -1   17.57    8.25   0
   9   6  -1   12.65    7.95   0
   9   6  -1   10.73    7.84   0
  -9   6   1   26.42    7.64   0
  -9   6   1   16.97    8.59   0
  -9  -6   1   19.58    7.98   0
   8   6  -1  112.82    8.74   0
  -8  -6   1  109.73    8.56   0
   8  -6  -1  109.35    8.56   0
   8   6  -1  111.85    8.26   0
  -8   6   1  108.66    9.15   0
  -8   6   1  121.40    8.59   0
  -7   6   1  119.28    9.94   0
   7  -6  -1  115.71    8.86   0
  -7  -6   1  125.84   10.15   0
  -7   6   1  115.26    8.65   0
   7   6  -1  132.63    9.18   0
   7   6  -1  117.14    6.72   0
  -6   6   1   37.62    9.18   0
  -6  -6   1   24.57    8.24   0
   6  -6  -1   33.23    8.69   0
   6   6  -1   35.05    8.25   0
   6   6  -1   39.77    6.60   0
  -6   6   1   34.77    8.80   0
  -5   6   1  710.90   10.98   0
   5   6  -1  713.63   10.16   0
   5  -6  -1  673.83   10.29   0
  -5   6   1  710.77    9.79   0
   5   6  -1  695.30    8.85   0
  -5  -6   1  708.30   10.29   0
  -5   6   1  687.09   10.84   0
  -4   6   1  676.43   11.07   0
  -4  -6   1  657.53   10.14   0
   4  -6  -1  653.04   10.28   0
   4   6  -1  662.92    8.95   0
   4   6  -1  628.74   10.02   0
  -4   6   1  664.10   11.09   0
  -4   6   1  676.65   10.27   0
   3   6  -1  378.70   10.24   0
   3  -6  -1  376.40   10.32   0
  -3   6   1  388.84   10.64   0
  -3  -6   1  380.09   10.13   0
  -3   6   1  383.21    8.85   0
  -3   6   1  405.31   10.61   0
   2   6  -1 1683.22   14.92   0
  -2  -6   1 1629.86   14.74   0
  -2   6   1 1670.18   15.17   0
   2   6  -1 1639.21   13.87   0
   2  -6  -1 1613.25   14.74   0
  -2   6   1 1671.21   14.53   0
   1  -6  -1  425.06   11.30   0
  -1  -6   1  451.55   11.83   0
   1   6  -1  457.45   11.80   0
   1   6  -1  465.01   10.85   0
  -1   6   1  466.86   11.79   0
  -1   6   1  471.91   12.12   0
   1  -6  -1  449.09   12.12   0
   0   6   1  686.38   12.53   0
   0  -6  -1  705.50   13.34   0
   0   6   1  707.54   13.04   0
   0   6  -1  688.28   11.13   0
   0  -6   1  683.50   12.58   0
   0  -6   1  678.85   10.38   0
   0  -6  -1  783.06   13.30   0
   0   6  -1  670.44   12.17   0
  -1  -6  -1    7.92   10.35   0
   1  -6   1    7.94    9.59   0
   1   6   1   -1.41    9.39   0
   1   6   1   17.49   10.29   0
  -1   6  -1   -5.69    9.99   0
  -1   6  -1    7.88   10.02   0
   1  -6   1    0.31    7.99   0
  -2  -6  -1 2794.53   18.96   0
   2  -6   1 2785.66   16.44   0
  -2   6  -1 2772.95   15.59   0
   2   6   1 2762.72   18.12   0
   2  -6   1 2717.70   15.75   0
  -2   6  -1 2815.55   17.21   0
   3   6   1 1489.49   15.35   0
   3  -6   1 1435.04   12.63   0
  -3   6  -1 1467.96   13.06   0
  -3   6  -1 1441.20   13.20   0
  -3  -6  -1 1473.66   14.84   0
  -4   6  -1  384.71   10.13   0
  -4   6  -1  378.98    8.60   0
  -4   6  -1  341.18    9.66   0
   4  -6   1  364.31    9.50   0
   4   6   1  362.44    9.66   0
   4   6   1  346.84   10.42   0
  -4  -6  -1  353.72   10.35   0
   5   6   1 1379.56   11.66   0
   5   6   1 1422.81   14.13   0
  -5   6  -1 1337.05   12.33   0
   5  -6   1 1308.51   10.83   0
  -5   6  -1 1370.21   12.39   0
  -5  -6  -1 1388.48   14.02   0
  -5   6  -1 1269.38   10.85   0
  -6   6  -1   10.85    9.02   0
  -6  -6  -1   -0.90    8.34   0
   6   6   1    5.56    8.05   0
  -6   6  -1   11.28    8.17   0
  -6   6  -1    4.45    8.13   0
   6  -6   1   -3.89    8.06   0
   6   6   1   -0.45    8.19   0
  -7   6  -1  386.54    9.98   0
   7  -6   1  422.29    9.02   0
   7   6   1  386.60    7.94   0
  -7  -6  -1  400.56    9.48   0
  -7   6  -1  408.08    8.71   0
  -7   6  -1  367.28    8.79   0
   7   6   1  409.91    9.48   0
   8   6   1 2037.72   12.76   0
  -8   6  -1 2053.10   13.78   0
   8   6   1 2027.70   13.86   0
   8  -6   1 2014.42   13.11   0
  -8   6  -1 2008.54   13.17   0
  -8  -6  -1 2070.90   14.93   0
  -8   6  -1 1902.74   12.85   0
   9   6   1  635.18    9.49   0
   9  -6   1  619.37    9.82   0
  -9   6  -1  684.14   10.46   0
  -9  -6  -1  692.22   10.32   0
  -9   6  -1  590.74    9.53   0
   9   6   1  705.83   11.38   0
  -9   6  -1  593.92    8.49   0
 -10   6  -1  586.33    9.90   0
 -10   6  -1  560.32    9.60   0
 -10  -6  -1  584.85   11.18   0
  10  -6   1  536.40    9.44   0
  10   6   1  563.80    9.66   0
  10   6   1  633.16   10.06   0
 -10   6  -1  538.41    9.44   0
  11   6   1   13.70    9.57   0
 -11   6  -1    7.82    6.29   0
 -11   6  -1   13.55    7.71   0
 -11  -6  -1   -0.85    7.98   0
  11   6   1   11.69    8.38   0
 -11   6  -1   13.54    8.18   0
  11  -6   1   -1.50    7.65   0
 -12  -6  -1  124.73    9.66   0
  12   6   1  130.03    8.84   0
 -12   6  -1  105.81    8.71   0
 -12   6  -1   98.55    8.40   0
  12   6   1  110.77    8.84   0
 -12   6  -1   99.25    7.08   0
  12  -6   1  102.13    8.95   0
  12   7  -1   35.10    9.50   0
 -12  -7   1   22.28    8.02   0
 -12   7   1   22.11    7.86   0
 -12   7   1   21.31    8.18   0
 -12   7   1   24.51    6.67   0
  12   7  -1   29.37    8.12   0
  12  -7  -1   24.60    8.06   0
  11  -7  -1   -1.90    8.04   0
 -11   7   1    8.54    6.20   0
  11   7  -1    8.77    7.76   0
 -11  -7   1   16.42    8.91   0
 -11   7   1   18.29    8.27   0
 -11   7   1   10.78    7.86   0
  11   7  -1   20.90    7.81   0
  10   7  -1  121.47    8.01   0
 -10  -7   1  114.74    8.09   0
 -10   7   1   99.85    8.57   0
  10   7  -1  118.26    8.03   0
  10  -7  -1   93.40    8.04   0
 -10   7   1   96.61    7.74   0
 -10   7   1   96.15    7.93   0
   9   7  -1  404.54    8.88   0
  -9   7   1  411.29    8.96   0
  -9  -7   1  438.03    9.13   0
  -9   7   1  363.19    7.53   0
   9   7  -1  418.40    9.07   0
  -9   7   1  395.80    9.94   0
   9  -7  -1  386.42    9.62   0
  -8  -7   1  693.64   10.11   0
  -8   7   1  732.26   10.15   0
  -8   7   1  650.29   10.20   0
   8   7  -1  686.03    9.98   0
   8   7  -1  683.62    9.91   0
  -8   7   1  719.50   11.00   0
   8  -7  -1  674.11   10.22   0
  -7   7   1  167.79    9.86   0
  -7  -7   1  159.06    8.97   0
  -7   7   1  155.10    8.97   0
   7   7  -1  180.22    8.41   0
   7   7  -1  171.37    8.88   0
   7  -7  -1  163.47    8.87   0
  -7   7   1  171.29    9.05   0
   6  -7  -1   29.58    8.74   0
  -6   7   1   34.87    8.14   0
  -6   7   1   33.70    7.13   0
  -6  -7   1   39.58    8.68   0
   6   7  -1   37.00    8.34   0
   6   7  -1   36.63    7.82   0
  -6   7   1   42.55    9.32   0
   5  -7  -1   12.41    8.23   0
  -5   7   1   15.69    8.63   0
  -5  -7   1   23.73    8.05   0
  -5   7   1   13.79    8.50   0
  -5   7   1   14.73    8.47   0
   5   7  -1   22.03    7.88   0
   5   7  -1   14.06    8.03   0
  -4  -7   1 2692.38   14.95   0
   4  -7  -1 2784.94   16.06   0
  -4   7   1 2658.55   15.33   0
   4   7  -1 2634.41   14.91   0
  -4   7   1 2682.90   15.71   0
  -4   7   1 2775.72   15.98   0
  -3   7   1 2550.85   15.16   0
  -3  -7   1 2577.05   15.08   0
   3  -7  -1 2541.67   15.33   0
   3   7  -1 2555.05   15.00   0
  -3   7   1 2669.04   15.56   0
  -3   7   1 2626.14   15.59   0
  -2  -7   1  788.32   11.42   0
   2   7  -1  790.90   11.56   0
   2  -7  -1  786.43   10.08   0
   2   7  -1  772.71    9.74   0
  -2   7   1  798.73   11.44   0
  -2   7   1  823.66   10.09   0
   2  -7  -1  819.23   11.33   0
   1  -7  -1  126.14    9.26   0
  -1   7   1  133.13    9.92   0
  -1  -7   1  141.53    9.71   0
   1   7  -1  113.81    8.77   0
   1   7  -1  126.40    9.66   0
   1  -7  -1  135.45    9.91   0
  -1   7   1  121.25    7.78   0
   0  -7   1   32.71    6.78   0
   0   7   1   29.74    9.58   0
   0   7   1   29.73    8.98   0
   0  -7  -1   37.52    9.74   0
   0  -7  -1   29.49    8.70   0
   0  -7   1   31.27    9.47   0
   0   7  -1   31.28    9.46   0
   0   7  -1   24.32    7.11   0
   1  -7   1   28.47    7.31   0
   1   7   1   26.19    6.96   0
  -1  -7  -1   28.89    8.96   0
   1   7   1   23.16    9.14   0
   1  -7   1   18.02    8.64   0
  -1   7  -1   17.60    7.34   0
  -1   7  -1   14.17    9.14   0
   2  -7   1 2276.86   14.39   0
   2  -7   1 2307.84   14.90   0
   2   7   1 2213.05   15.82   0
  -2  -7  -1 2228.26   15.72   0
  -2   7  -1 2218.59   14.51   0
  -2   7  -1 2255.48   14.91   0
   3   7   1 3244.53   18.00   0
  -3   7  -1 3211.19   17.12   0
  -3   7  -1 3241.62   16.63   0
   3  -7   1 3186.79   16.17   0
  -3  -7  -1 3183.46   17.82   0
  -4   7  -1    6.21    8.73   0
   4   7   1    7.90    8.73   0
   4   7   1    5.25    8.48   0
  -4  -7  -1   11.84    8.85   0
  -4   7  -1   16.16    8.79   0
  -4   7  -1    1.00    7.53   0
   4  -7   1    3.53    8.29   0
   5   7   1  466.29    9.30   0
  -5   7  -1  468.80    8.71   0
   5   7   1  508.28   11.32   0
  -5   7  -1  443.07    8.51   0
  -5  -7  -1  491.05   11.06   0
   5  -7   1  471.02    9.56   0
  -5   7  -1  462.35    9.81   0
  -6   7  -1    7.91    8.24   0
   6  -7   1    2.16    6.34   0
  -6   7  -1    2.86    8.10   0
  -6   7  -1   -0.40    6.85   0
   6   7   1    6.27    7.85   0
  -6  -7  -1   -0.92   10.04   0
   6   7   1   14.08    9.74   0
   7   7   1   66.57    8.52   0
  -7  -7  -1   51.81    8.65   0
   7  -7   1   64.80    7.93   0
   7   7   1   64.71    8.20   0
  -7   7  -1   53.52    8.82   0
  -7   7  -1   58.69    8.77   0
  -7   7  -1   54.74    8.37   0
   8   7   1  194.49   10.18   0
  -8  -7  -1  185.05    9.24   0
  -8   7  -1  190.40    8.75   0
  -8   7  -1  184.44    8.72   0
  -8   7  -1  173.38    7.94   0
   8   7   1  193.07    8.40   0
   8  -7   1  186.95    8.76   0
   9   7   1  296.88    8.91   0
   9  -7   1  288.35    8.57   0
  -9   7  -1  288.07    8.67   0
  -9   7  -1  250.43    8.49   0
  -9   7  -1  320.59    9.10   0
  -9  -7  -1  281.16    9.03   0
   9   7   1  295.83    8.84   0
  10   7   1    8.16    8.19   0
 -10   7  -1   13.25    7.65   0
 -10   7  -1   17.90    8.48   0
 -10   7  -1    9.36    8.01   0
 -10  -7  -1   15.68    7.81   0
  10   7   1   12.98    7.84   0
  10  -7   1   18.36    7.69   0
  11   7   1   14.87    7.93   0
  11   7   1   -3.98    8.10   0
  11  -7   1    7.02    7.87   0
 -11   7  -1   13.87    7.88   0
 -11   7  -1   -1.04    8.13   0
 -11   7  -1    1.26    6.22   0
 -11  -7  -1   14.40    7.90   0
 -12   7  -1   24.23    8.30   0
 -12   7  -1   27.82    8.43   0
  12   7   1    8.60    9.71   0
  12  -7   1   14.89    8.39   0
  12   7   1    3.13    8.30   0
 -12  -7  -1    7.34    8.03   0
 -12   7  -1   16.67    8.02   0
 -12   8   1    2.43    8.01   0
  12   8  -1    7.83    6.67   0
 -12  -8   1   -1.47    7.93   0
  12   8  -1    5.58    8.00   0
 -12   8   1    4.01    8.06   0
 -12   8   1    6.55    8.14   0
  12  -8  -1   11.64    8.01   0
  11   8  -1    8.01    7.80   0
 -11   8   1    6.07    8.08   0
 -11   8   1    7.51    8.23   0
  11  -8  -1    4.15    7.70   0
  11   8  -1   16.41    7.78   0
 -11  -8   1    0.05    8.83   0
 -11   8   1    2.50    7.52   0
  10   8  -1   13.28    8.14   0
 -10   8   1   -2.83    7.35   0
  10   8  -1    2.34    7.87   0
 -10   8   1   10.29    6.38   0
  10  -8  -1    4.83    7.65   0
 -10  -8   1   10.33    7.81   0
 -10   8   1   12.14    8.32   0
  -9   8   1   19.42    8.43   0
   9   8  -1   17.90    7.72   0
  -9   8   1   12.71    6.47   0
   9  -8  -1    5.06    7.97   0
   9   8  -1   12.20    7.95   0
  -9  -8   1    8.06    9.66   0
  -9   8   1    2.18    7.85   0
  -8   8   1   -3.40    8.05   0
  -8   8   1   18.08    8.19   0
  -8   8   1    2.55   10.09   0
   8  -8  -1   -1.55    9.10   0
  -8  -8   1    8.51    8.30   0
   8   8  -1    8.78    9.29   0
   8   8  -1    6.88    7.83   0
  -7   8   1  276.80    9.18   0
   7   8  -1  264.51    7.29   0
   7   8  -1  264.28    8.95   0
  -7  -8   1  284.18    9.44   0
  -7   8   1  269.25   10.08   0
  -7   8   1  257.68    9.29   0
   7  -8  -1  265.18    9.22   0
   6  -8  -1  253.37    9.09   0
  -6   8   1  235.77    9.04   0
   6   8  -1  249.78    9.30   0
  -6   8   1  263.31    7.90   0
   6   8  -1  269.84    8.60   0
  -6   8   1  250.51    9.75   0
  -6  -8   1  246.57    9.35   0
  -5   8   1   49.84    6.73   0
  -5   8   1   57.43    8.94   0
   5   8  -1   57.82    9.57   0
   5  -8  -1   50.67    8.61   0
  -5   8   1   57.39    8.81   0
   5   8  -1   63.90    8.02   0
  -5  -8   1   33.97    8.54   0
  -4   8   1  742.67   11.21   0
  -4   8   1  692.66   10.77   0
   4   8  -1  723.63   10.25   0
  -4  -8   1  695.67   10.20   0
   4  -8  -1  700.16   10.30   0
  -4   8   1  665.40    9.51   0
  -3   8   1 1484.12   12.51   0
   3  -8  -1 1556.51   12.45   0
   3   8  -1 1482.45   11.67   0
  -3   8   1 1459.82   12.47   0
   3   8  -1 1504.06   12.49   0
  -3   8   1 1517.07   13.18   0
  -3  -8   1 1498.36   12.13   0
   2   8  -1 1162.45   11.98   0
  -2  -8   1 1185.47   11.70   0
  -2   8   1 1246.80   12.32   0
   2   8  -1 1148.75   10.61   0
   2  -8  -1 1146.97   11.69   0
   2  -8  -1 1218.28   12.08   0
  -2   8   1 1194.45   12.04   0
   1  -8  -1  216.99    9.21   0
  -1  -8   1  224.23    8.87   0
  -1   8   1  219.42    9.44   0
   1  -8  -1  227.53    8.92   0
   1   8  -1  220.66    9.03   0
  -1   8   1  227.51    9.01   0
   1   8  -1  212.94    7.67   0
   0  -8   1 1026.96   11.26   0
   0   8   1  995.22   10.12   0
   0  -8   1 1033.86   11.45   0
   0   8  -1  999.77   11.29   0
   0  -8  -1 1008.67   10.81   0
   0   8   1 1074.39   12.11   0
   0   8  -1 1048.10   11.71   0
   1   8   1   23.93    8.51   0
  -1   8  -1   26.03    8.90   0
  -1  -8  -1   26.05    8.24   0
   1   8   1   15.58    6.76   0
   1  -8   1   15.10    8.51   0
   1  -8   1   18.00    8.43   0
  -1   8  -1   23.89    8.64   0
   2   8   1   19.22    8.35   0
   2  -8   1   17.27    9.26   0
   2  -8   1    1.46    8.08   0
  -2   8  -1   20.29    8.49   0
   2   8   1   20.52    8.05   0
  -2  -8  -1   16.80    8.26   0
  -2   8  -1   18.44    8.63   0
   3   8   1 3078.91   16.94   0
  -3  -8  -1 3087.54   16.69   0
  -3   8  -1 3080.09   15.67   0
   3  -8   1 3098.44   15.58   0
  -3   8  -1 3106.49   16.10   0
   3  -8   1 3092.30   14.99   0
   4  -8   1  157.14    8.62   0
   4   8   1  171.50    9.01   0
   4   8   1  179.80    8.85   0
  -4   8  -1  180.12    9.40   0
  -4   8  -1  182.73    9.11   0
  -4  -8  -1  177.07    8.96   0
  -4   8  -1  162.92    9.05   0
   5   8   1  191.00   10.13   0
  -5   8  -1  175.75    8.76   0
   5   8   1  179.09    8.54   0
  -5  -8  -1  178.85   10.18   0
  -5   8  -1  191.23    9.05   0
  -5   8  -1  188.76    9.20   0
   5  -8   1  174.11    8.43   0
   6   8   1   73.44    9.96   0
   6  -8   1   72.73    8.04   0
  -6   8  -1   70.58    8.11   0
  -6   8  -1   72.99    7.41   0
  -6  -8  -1   63.09    9.69   0
   6   8   1   69.92    8.30   0
  -6   8  -1   63.70    8.42   0
  -7   8  -1  351.64    9.61   0
   7  -8   1  325.87    8.89   0
   7   8   1  334.12    7.75   0
  -7   8  -1  302.13    8.22   0
   7   8   1  341.15    9.24   0
  -7  -8  -1  350.33    9.66   0
  -7   8  -1  308.85    9.39   0
   8   8   1   32.60    8.33   0
   8   8   1   18.45    7.87   0
  -8   8  -1   21.33    9.04   0
   8  -8   1   38.63    8.34   0
  -8   8  -1   38.55    8.13   0
  -8  -8  -1   36.73   10.23   0
  -8   8  -1   20.32    6.64   0
  -9   8  -1 1072.06   10.96   0
  -9   8  -1 1267.12   11.66   0
   9   8   1 1255.16   11.12   0
   9  -8   1 1170.26   10.87   0
  -9   8  -1 1195.66   11.42   0
  -9  -8  -1 1272.20   11.80   0
   9   8   1 1249.51   12.01   0
 -10   8  -1  149.42    9.26   0
  10   8   1  159.97    9.96   0
 -10  -8  -1  148.01    8.72   0
 -10   8  -1  147.80    8.44   0
  10   8   1  150.33    7.06   0
 -10   8  -1  121.20    8.37   0
  10  -8   1  136.03    8.67   0
  11   8   1  100.32    8.31   0
 -11   8  -1   78.71    8.25   0
 -11   8  -1   86.37    8.61   0
  11  -8   1   86.01    8.28   0
 -11  -8  -1   88.20    9.54   0
  11   8   1  106.32    9.71   0
 -11   8  -1  107.61    8.12   0
 -12   8  -1    2.49    7.94   0
 -12   8  -1   17.42    8.22   0
  12  -8   1   -1.78    8.25   0
  12   8   1    6.67    8.42   0
 -12  -8  -1   12.51    7.91   0
  12   8   1    1.95    8.29   0
 -12   8  -1    6.42    7.97   0
 -11  -9   1   12.13    9.13   0
  11  -9  -1   17.30    8.06   0
  11   9  -1   32.83    7.94   0
  11   9  -1   13.40    7.79   0
 -11   9   1   16.97    7.71   0
 -11   9   1   35.19    8.40   0
 -11   9   1   15.64    6.60   0
 -10  -9   1   73.29    8.06   0
 -10   9   1   57.35    7.70   0
  10   9  -1   63.29    7.97   0
 -10   9   1   65.47    6.59   0
  10  -9  -1   72.55    7.75   0
  10   9  -1   67.64    6.57   0
 -10   9   1   74.73    8.83   0
   9   9  -1  878.41   10.79   0
  -9   9   1  808.72   10.30   0
  -9   9   1  853.17   11.35   0
  -9   9   1  901.57   10.40   0
  -9  -9   1  940.31   10.89   0
   9  -9  -1  882.02   10.13   0
   9   9  -1  829.86    9.95   0
   8   9  -1  494.18    8.93   0
  -8   9   1  459.43    8.13   0
  -8   9   1  491.61   10.03   0
   8   9  -1  481.48    9.30   0
   8  -9  -1  467.84    9.24   0
  -8   9   1  470.06    9.57   0
  -8  -9   1  521.81   10.61   0
   7  -9  -1  749.22   10.10   0
   7   9  -1  761.32   10.03   0
  -7   9   1  769.86   10.70   0
  -7   9   1  733.64   10.90   0
  -7  -9   1  781.89   10.49   0
  -7   9   1  721.71   10.41   0
   7   9  -1  756.86   10.28   0
  -6   9   1   37.97    8.70   0
   6   9  -1   48.00    8.49   0
  -6  -9   1   54.06    8.89   0
   6  -9  -1   50.55    7.81   0
  -6   9   1   54.23    8.34   0
   6   9  -1   37.98    8.28   0
  -6   9   1   48.31    8.94   0
   5  -9  -1   61.82    8.31   0
   5   9  -1   73.11   10.02   0
   5   9  -1   43.93    6.56   0
  -5   9   1   54.62    8.97   0
  -5   9   1   50.51    8.82   0
  -5  -9   1   47.44    9.71   0
  -5   9   1   47.87    8.41   0
  -4   9   1    0.24    8.14   0
  -4   9   1   12.02    8.77   0
   4   9  -1    3.51    9.55   0
  -4  -9   1   11.38    8.11   0
   4  -9  -1    7.74    8.15   0
  -4   9   1   10.15    8.43   0
   3   9  -1 1446.01   10.71   0
  -3   9   1 1344.51   12.05   0
  -3   9   1 1452.12   12.15   0
  -3   9   1 1517.17   11.40   0
  -3  -9   1 1517.28   12.41   0
   3  -9  -1 1499.38   11.98   0
   3   9  -1 1489.23   12.45   0
   2   9  -1 1239.41   11.66   0
   2   9  -1 1330.67   12.02   0
   2  -9  -1 1285.43   11.94   0
  -2   9   1 1294.62   12.23   0
  -2   9   1 1239.05   11.80   0
  -2  -9   1 1235.06   11.61   0
   2  -9  -1 1271.69   11.69   0
  -1   9   1   87.15    8.33   0
  -1   9   1   98.55    8.81   0
   1  -9  -1   91.06    8.23   0
   1   9  -1   86.88    8.71   0
  -1  -9   1   97.00    8.45   0
   1  -9  -1   89.01    8.65   0
   1   9  -1   96.41    8.66   0
   0   9   1  112.12    8.24   0
   0  -9   1  119.31    6.92   0
   0   9  -1  117.25    8.94   0
   0   9  -1  112.10    8.79   0
   0  -9   1  120.42    8.50   0
   0   9   1  123.85    8.84   0
   0  -9  -1  121.09    8.64   0
   1   9   1  130.48    8.39   0
  -1  -9  -1  132.27    8.64   0
   1  -9   1  127.93    7.28   0
   1   9   1  138.64    8.82   0
  -1   9  -1  133.37    8.93   0
   1  -9   1  126.64    8.64   0
  -1   9  -1  133.40    7.17   0
  -2   9  -1  413.30    9.53   0
   2   9   1  400.61    9.10   0
   2   9   1  399.92    9.86   0
   2  -9   1  387.02   10.00   0
  -2  -9  -1  377.24    9.39   0
  -2   9  -1  420.27   10.19   0
   2  -9   1  388.88    9.13   0
  -3  -9  -1  268.87   10.26   0
  -3   9  -1  278.95    9.18   0
   3   9   1  299.63   10.37   0
  -3   9  -1  278.06    9.57   0
   3  -9   1  265.20    8.10   0
   3  -9   1  273.23    9.03   0
  -4   9  -1  117.52    8.63   0
  -4   9  -1  103.21    8.35   0
  -4   9  -1  118.61    8.93   0
   4   9   1  128.14   10.03   0
  -4  -9  -1  125.04    8.60   0
   4  -9   1  113.15    8.06   0
  -5   9  -1   28.35    7.47   0
   5   9   1   31.48    8.48   0
  -5   9  -1   21.98    8.59   0
  -5   9  -1   19.08    8.20   0
   5  -9   1   26.13    7.84   0
   5   9   1   33.07    8.04   0
  -5  -9  -1   22.35    8.56   0
   6  -9   1   88.02    8.01   0
  -6   9  -1   87.47    8.66   0
  -6   9  -1   80.95    9.04   0
  -6  -9  -1   90.82    8.44   0
   6   9   1   95.35    8.45   0
   6   9   1   80.36    8.51   0
  -6   9  -1   80.46    7.14   0
  -7  -9  -1  473.07   10.07   0
   7  -9   1  463.30    9.29   0
  -7   9  -1  469.80   10.31   0
  -7   9  -1  439.28    9.65   0
  -7   9  -1  421.87    9.43   0
   7   9   1  465.95    9.86   0
   7   9   1  483.74    9.33   0
   8  -9   1   41.31    7.72   0
   8   9   1   27.84    8.15   0
  -8   9  -1   44.22    8.62   0
  -8   9  -1   29.07    7.92   0
  -8  -9  -1   40.81    9.40   0
  -8   9  -1   25.76    6.87   0
   8   9   1   31.03    8.01   0
   9   9   1  183.04    8.84   0
  -9   9  -1  157.61    8.91   0
  -9   9  -1  154.84    8.35   0
  -9  -9  -1  163.43    9.61   0
   9   9   1  165.78    8.16   0
   9  -9   1  167.85    8.37   0
  -9   9  -1  167.86    8.53   0
 -10   9  -1   33.21    6.38   0
  10   9   1   24.41    7.81   0
 -10   9  -1   12.69    7.99   0
  10   9   1   35.42    8.16   0
 -10   9  -1    7.98    8.24   0
  10  -9   1   27.10    7.86   0
 -10  -9  -1   28.80    9.22   0
  11  -9   1   38.65    7.89   0
 -11  -9  -1   24.92    8.02   0
 -11   9  -1   32.00    6.47   0
 -11   9  -1   36.03    8.53   0
 -11   9  -1   35.11    7.99   0
  11   9   1   38.70    8.11   0
  11   9   1   48.02    8.36   0
 -11 -10   1   11.49    9.13   0
 -11  10   1   24.99    6.58   0
  11  10  -1   22.01    7.88   0
 -11  10   1   37.94    9.44   0
 -11  10   1   31.50    7.94   0
  11  10  -1   19.07    7.72   0
  11 -10  -1   32.41    9.24   0
  10  10  -1   58.33    6.80   0
 -10  10   1   67.18    8.53   0
 -10 -10   1   65.91    8.20   0
  10 -10  -1   70.45    8.05   0
 -10  10   1   76.65    7.95   0
 -10  10   1   79.89    8.00   0
  10  10  -1   72.67    8.19   0
   9 -10  -1    7.37    7.57   0
   9  10  -1   15.48    7.89   0
   9  10  -1    2.64    7.91   0
  -9  10   1  -10.44    8.18   0
  -9  10   1    4.40    6.40   0
  -9 -10   1   17.25    7.85   0
  -9  10   1   12.73    7.68   0
  -8  10   1  245.30    9.42   0
   8  10  -1  254.68    8.89   0
   8  10  -1  249.92    7.14   0
  -8  10   1  250.02    8.82   0
  -8 -10   1  269.24    8.86   0
   8 -10  -1  246.22    8.84   0
  -8  10   1  235.88    7.33   0
   7 -10  -1  910.72   10.32   0
  -7  10   1  893.25    9.50   0
  -7  10   1  853.69   10.39   0
   7  10  -1  957.74   10.64   0
   7  10  -1  911.80    9.99   0
  -7  10   1  939.52   11.10   0
  -7 -10   1  943.92   10.69   0
   6 -10  -1  406.29    9.14   0
  -6  10   1  360.52    9.34   0
   6  10  -1  389.27    9.35   0
  -6  10   1  398.57    9.70   0
  -6 -10   1  400.25    9.55   0
  -6  10   1  381.31    9.88   0
   6  10  -1  423.13    8.97   0
  -5 -10   1  750.26   10.72   0
  -5  10   1  772.01   10.59   0
   5  10  -1  779.63   10.82   0
   5  10  -1  802.74   10.18   0
  -5  10   1  729.17   10.32   0
   5 -10  -1  822.70   10.50   0
  -5  10   1  777.66   10.72   0
  -4  10   1  207.55    8.49   0
   4  10  -1  187.08    8.12   0
  -4 -10   1  179.49    9.20   0
   4  10  -1  205.67    9.56   0
   4 -10  -1  192.87    8.40   0
  -4  10   1  210.62    8.96   0
  -4  10   1  180.38    7.11   0
   3  10  -1  394.01    9.49   0
   3  10  -1  332.85    7.32   0
  -3  10   1  392.28    9.46   0
  -3 -10   1  381.64    9.72   0
   3 -10  -1  376.64    9.04   0
  -3  10   1  383.36    9.35   0
   2  10  -1  462.94    8.29   0
  -2  10   1  475.96    9.25   0
  -2  10   1  470.83    9.97   0
   2  10  -1  471.07    9.37   0
   2 -10  -1  447.11    8.37   0
   2 -10  -1  457.86    8.02   0
  -2 -10   1  461.88    9.35   0
   1  10  -1  422.08    9.68   0
  -1 -10   1  435.44    9.46   0
   1  10  -1  430.60    9.44   0
  -1  10   1  438.41    9.70   0
   1 -10  -1  429.45    9.45   0
  -1  10   1  408.86    8.12   0
   1 -10  -1  430.20    9.15   0
   0 -10   1  679.64   10.12   0
   0 -10  -1  695.10   10.46   0
   0  10   1  711.32    9.91   0
   0  10   1  692.47   10.31   0
   0  10  -1  675.94   10.44   0
   0  10  -1  704.09   10.00   0
   0 -10   1  699.31   10.02   0
  -1  10  -1  648.82    8.77   0
   1 -10   1  675.63    9.79   0
  -1  10  -1  653.89   10.25   0
   1  10   1  644.31    8.64   0
   1 -10   1  677.36   10.26   0
   1  10   1  724.87   10.59   0
  -1 -10  -1  682.07   10.09   0
   2 -10   1  553.09    9.45   0
  -2  10  -1  548.37    9.96   0
   2  10   1  559.77    9.25   0
  -2  10  -1  549.25    9.73   0
  -2 -10  -1  541.64    9.58   0
   2  10   1  565.94    9.99   0
   2 -10   1  585.73    9.63   0
  -3 -10  -1 1060.16   12.56   0
  -3  10  -1  988.10    9.74   0
   3  10   1 1026.40   11.81   0
  -3  10  -1  994.98   11.24   0
   3  10   1 1003.67   10.02   0
   3 -10   1 1059.19   10.97   0
   3 -10   1  998.39    9.56   0
  -4  10  -1  826.58   10.59   0
  -4 -10  -1  800.73   11.05   0
   4  10   1  827.23   11.48   0
   4 -10   1  784.39    9.85   0
  -4  10  -1  748.96   10.14   0
  -4  10  -1  842.33   10.25   0
   5  10   1 2232.02   14.13   0
  -5  10  -1 2219.36   13.71   0
  -5  10  -1 2150.64   13.48   0
   5 -10   1 2310.00   13.25   0
  -5 -10  -1 2229.53   14.19   0
  -5  10  -1 2125.52   12.79   0
   5  10   1 2284.44   13.11   0
  -6 -10  -1  222.03    9.01   0
   6  10   1  201.35    9.04   0
   6  10   1  220.68    8.75   0
  -6  10  -1  231.75    9.25   0
  -6  10  -1  208.54    8.82   0
   6 -10   1  225.18    8.54   0
  -6  10  -1  217.17    9.32   0
   7  10   1  276.70    8.56   0
  -7 -10  -1  264.45    9.52   0
   7 -10   1  258.59    8.38   0
  -7  10  -1  256.10    7.82   0
  -7  10  -1  234.15    9.00   0
  -7  10  -1  246.33    7.38   0
   7  10   1  276.45    9.23   0
   8  10   1  664.59   10.09   0
  -8  10  -1  626.24    9.80   0
   8  10   1  630.98    9.43   0
   8 -10   1  632.53    9.37   0
  -8  10  -1  588.35    8.35   0
  -8 -10  -1  646.87   11.06   0
  -8  10  -1  624.53    9.92   0
  -9  10  -1  229.77    8.95   0
   9  10   1  239.80    9.85   0
   9 -10   1  205.91    8.61   0
   9  10   1  227.62    8.55   0
  -9  10  -1  235.79    8.99   0
  -9  10  -1  209.44    7.50   0
  -9 -10  -1  243.49   10.08   0
  10  10   1   42.12    9.22   0
 -10  10  -1   40.34    6.50   0
  10  10   1   38.87    6.46   0
 -10  10  -1   30.20    8.09   0
 -10  10  -1   65.40    8.50   0
 -10 -10  -1   51.50    8.05   0
  10 -10   1   38.90    7.81   0
 -11  10  -1   62.18    6.74   0
 -11  10  -1   78.73    8.01   0
  11 -10   1   80.90    8.23   0
 -11  10  -1   71.74    8.50   0
  11  10   1   69.85    8.43   0
 -11 -10  -1   71.42    8.27   0
  11  10   1   76.03    8.13   0
 -11  11   1   79.20    8.55   0
  11  11  -1   94.20    8.53   0
 -11  11   1   94.00    8.35   0
 -11 -11   1   69.32    8.33   0
 -11  11   1   64.01    8.38   0
  11 -11  -1   83.40    8.23   0
  11  11  -1   84.67    9.73   0
 -10  11   1    8.49    6.20   0
 -10 -11   1    1.74    7.63   0
  10 -11  -1   12.08    7.64   0
  10  11  -1   15.23    7.57   0
 -10  11   1   33.01    8.14   0
  10  11  -1   15.55    7.80   0
 -10  11   1   14.06    7.64   0
  -9  11   1   11.68    7.92   0
   9  11  -1    3.63    7.78   0
  -9 -11   1    9.79    9.19   0
  -9  11   1   -1.92    8.81   0
   9  11  -1    6.12    7.92   0
   9 -11  -1    7.24    7.59   0
  -9  11   1    6.68    6.55   0
  -8 -11   1  502.28    9.92   0
   8  11  -1  547.16    9.84   0
   8  11  -1  546.66    9.19   0
   8 -11  -1  531.26    9.50   0
  -8  11   1  559.95   10.54   0
  -8  11   1  546.70    9.69   0
  -8  11   1  521.78    9.53   0
  -7  11   1  107.75    8.65   0
  -7  11   1   84.01    8.42   0
  -7  11   1   76.84    7.02   0
   7  11  -1  106.74    8.06   0
   7  11  -1   90.12    7.62   0
   7 -11  -1   88.37    7.97   0
  -7 -11   1   89.93    8.16   0
  -6  11   1   57.40    7.14   0
   6 -11  -1   64.99    8.05   0
  -6  11   1   47.39    8.49   0
  -6 -11   1   51.58    8.34   0
  -6  11   1   73.28    9.00   0
   6  11  -1   64.41    6.44   0
   6  11  -1   58.33    8.53   0
  -5  11   1 1325.40   12.02   0
   5 -11  -1 1308.67   11.27   0
  -5  11   1 1312.80   11.90   0
  -5 -11   1 1321.98   12.85   0
   5  11  -1 1316.68   12.53   0
   5  11  -1 1298.74   10.58   0
  -5  11   1 1267.80   11.56   0
  -4  11   1  124.13    8.49   0
   4  11  -1  115.69    8.56   0
  -4  11   1  126.34    7.49   0
  -4 -11   1  124.07    8.54   0
  -4  11   1  102.85    7.13   0
   4  11  -1  127.46    8.11   0
   4 -11  -1  121.68    7.97   0
  -3 -11   1    9.19    8.48   0
   3 -11  -1    4.44    6.07   0
  -3  11   1   -0.31    8.50   0
  -3  11   1   -8.83    7.67   0
   3  11  -1    7.86    7.50   0
   3  11  -1    2.34    8.06   0
  -2  11   1  213.29    7.49   0
  -2  11   1  211.56    8.27   0
   2  11  -1  224.98    8.34   0
   2  11  -1  210.69    9.07   0
   2 -11  -1  205.10    8.68   0
   2 -11  -1  221.84    8.10   0
  -2 -11   1  222.75    8.62   0
  -1  11   1  785.60   10.14   0
   1 -11  -1  765.79    9.85   0
   1 -11  -1  772.55    9.19   0
  -1  11   1  785.67   10.52   0
  -1 -11   1  794.96   10.24   0
   1  11  -1  794.76    8.91   0
   1  11  -1  809.29   10.36   0
   0 -11  -1   67.93    8.19   0
   0 -11   1   73.90    7.58   0
   0  11   1   67.99    7.95   0
   0  11  -1   77.07    8.60   0
   0 -11   1   75.15    8.33   0
   0  11  -1   75.81    8.08   0
   0  11   1   76.93    8.76   0
  -1  11  -1  596.36    8.69   0
   1 -11   1  581.97    8.07   0
   1  11   1  618.77   10.28   0
   1 -11   1  632.48    9.94   0
  -1 -11  -1  582.06    9.93   0
   1  11   1  600.15    9.27   0
  -1  11  -1  617.29    9.43   0
  -2  11  -1  277.32    9.19   0
  -2 -11  -1  301.82    9.32   0
   2  11   1  315.30    9.61   0
   2  11   1  304.30    8.66   0
   2 -11   1  282.88    8.40   0
  -2  11  -1  301.59    9.04   0
   2 -11   1  312.24    8.99   0
  -3  11  -1   43.01    7.14   0
   3 -11   1   38.58    6.89   0
   3  11   1   41.52    9.10   0
   3  11   1   27.99    7.57   0
  -3  11  -1   38.12    6.58   0
   3 -11   1   42.09    7.54   0
  -3 -11  -1   48.50    8.63   0
   4 -11   1   12.89    6.16   0
  -4 -11  -1   19.69    8.74   0
  -4  11  -1   19.28    8.89   0
   4  11   1   20.46   10.49   0
  -4  11  -1   26.26    8.14   0
  -4  11  -1   13.59    8.24   0
   4  11   1   19.66    6.01   0
  -5  11  -1  208.95    8.90   0
  -5  11  -1  206.20    7.54   0
   5 -11   1  222.60    8.33   0
  -5  11  -1  208.66    7.83   0
   5  11   1  225.41    9.03   0
   5  11   1  209.42    9.08   0
  -5 -11  -1  195.78    8.89   0
   6  11   1  509.94   11.05   0
  -6  11  -1  462.60    8.32   0
  -6  11  -1  441.63    9.49   0
   6 -11   1  485.05    9.47   0
  -6 -11  -1  499.20   10.91   0
  -6  11  -1  499.39   10.17   0
   6  11   1  497.84    9.23   0
  -7 -11  -1   76.38    8.18   0
  -7  11  -1   67.40    7.01   0
  -7  11  -1   72.03    8.21   0
  -7  11  -1   73.60    8.33   0
   7  11   1   87.09    7.84   0
   7 -11   1   80.35    7.73   0
   7  11   1   70.28    8.13   0
   8  11   1   39.33    9.12   0
  -8  11  -1   37.46    8.24   0
   8  11   1   30.14    6.32   0
   8 -11   1   38.83    7.66   0
  -8  11  -1   47.17    8.07   0
  -8 -11  -1   42.30    8.19   0
  -8  11  -1   39.11    7.90   0
   9  11   1    7.67    8.16   0
  -9  11  -1   11.95    7.93   0
  -9 -11  -1   15.11    8.13   0
   9  11   1    9.29    7.58   0
  -9  11  -1    6.60    6.50   0
   9 -11   1   12.15    7.71   0
  -9  11  -1   14.34    8.38   0
  10  11   1   17.69    7.63   0
  10 -11   1    9.51    7.59   0
 -10  11  -1   18.80    8.06   0
 -10  11  -1   13.99    8.02   0
  10  11   1   10.72    7.78   0
 -10 -11  -1    8.18    9.03   0
 -10  11  -1    7.49    8.38   0
  11  11   1   54.85    8.52   0
  11 -11   1   46.13    8.12   0
  11  11   1   50.65    8.05   0
 -11  11  -1   55.79    8.38   0
 -11  11  -1   61.21    8.17   0
 -11  11  -1   44.08    6.36   0
 -11 -11  -1   32.19    9.67   0
 -10 -12   1   28.92    8.06   0
  10  12  -1   30.31    7.86   0
 -10  12   1   27.08    7.79   0
  10 -12  -1   15.78    7.79   0
 -10  12   1   29.29    8.43   0
 -10  12   1   16.65    7.82   0
  10  12  -1   17.35    7.82   0
  -9  12   1   -6.76    7.94   0
   9 -12  -1   15.05    7.60   0
   9  12  -1    8.24    7.78   0
  -9 -12   1   -6.47    8.69   0
  -9  12   1  -12.29    7.92   0
   9  12  -1   12.63    7.94   0
  -9  12   1    6.81    8.17   0
  -8 -12   1   82.83    8.25   0
  -8  12   1   75.86    8.17   0
   8 -12  -1   59.32    7.92   0
  -8  12   1   58.08    8.21   0
  -8  12   1   71.59    8.44   0
   8  12  -1   88.89    7.82   0
   8  12  -1   89.07    8.10   0
   7  12  -1   29.68    7.55   0
  -7  12   1   23.73    6.79   0
  -7  12   1   31.07    6.83   0
   7 -12  -1   29.67    7.36   0
  -7  12   1   33.96    8.12   0
   7  12  -1   39.41    8.15   0
  -7 -12   1   27.35    7.85   0
  -6 -12   1  312.04    8.91   0
   6 -12  -1  285.52    8.63   0
  -6  12   1  330.53    9.05   0
   6  12  -1  298.21    7.99   0
  -6  12   1  302.06    8.05   0
   6  12  -1  335.20    8.29   0
   6  12  -1  311.14    8.89   0
  -6  12   1  315.00    9.36   0
   5  12  -1   13.51    7.44   0
  -5  12   1   -5.24    8.85   0
  -5  12   1   21.88    8.08   0
  -5  12   1   -1.05    8.43   0
   5  12  -1   -6.96    8.15   0
   5 -12  -1    8.99    7.77   0
  -5 -12   1   -1.53    7.88   0
   4  12  -1   33.55    8.34   0
   4  12  -1   21.86    7.87   0
  -4  12   1   23.90    7.96   0
  -4  12   1   38.69    8.26   0
  -4  12   1   28.91    8.99   0
  -4 -12   1   31.78    8.08   0
   4 -12  -1   34.33    7.67   0
   3  12  -1  553.14    9.40   0
  -3  12   1  520.56    8.32   0
  -3 -12   1  522.58    9.86   0
  -3  12   1  541.94   10.24   0
   3  12  -1  539.94    9.77   0
   3 -12  -1  562.70    9.24   0
  -2  12   1  414.60    8.58   0
  -2 -12   1  381.93    9.12   0
   2 -12  -1  382.77    8.85   0
   2 -12  -1  399.69    8.41   0
   2  12  -1  403.42    8.98   0
  -2  12   1  386.43    9.34   0
   2  12  -1  383.07    9.52   0
  -1  12   1   29.13    7.55   0
   1 -12  -1   31.87    6.05   0
   1 -12  -1   35.93    7.77   0
   1  12  -1   42.60    7.92   0
  -1 -12   1   42.81    7.62   0
  -1  12   1   40.13    8.14   0
   1  12  -1   26.09    8.07   0
   0  12   1  230.29    8.98   0
   0  12   1  220.11    7.09   0
   0 -12  -1  234.27    7.52   0
   0 -12   1  234.20    8.29   0
   0 -12   1  232.24    7.95   0
   0  12  -1  251.77    8.69   0
   0  12  -1  230.41    8.77   0
  -1  12  -1   50.96    8.02   0
  -1 -12  -1   33.90    7.96   0
   1 -12   1   44.43    6.52   0
   1 -12   1   43.71    7.97   0
  -1  12  -1   49.01    8.28   0
   1  12   1   34.15    8.54   0
   1  12   1   51.80    7.85   0
  -2 -12  -1  163.07    8.20   0
  -2  12  -1  157.28    8.80   0
   2 -12   1  166.11    8.61   0
   2  12   1  166.20    7.02   0
   2  12   1  172.95    9.24   0
   2 -12   1  175.19    8.32   0
  -2  12  -1  169.58    6.90   0
  -3  12  -1  488.07    9.59   0
   3  12   1  458.30   10.25   0
  -3 -12  -1  451.18    9.80   0
  -3  12  -1  446.33    9.88   0
   3  12   1  459.10    9.01   0
   3 -12   1  474.80    8.87   0
   3 -12   1  453.75    8.15   0
   4  12   1  337.51    9.28   0
   4  12   1  340.47    8.58   0
  -4  12  -1  346.23    9.37   0
  -4 -12  -1  327.27    9.03   0
  -4  12  -1  323.15    8.27   0
   4 -12   1  341.78    8.48   0
  -5  12  -1  850.85   10.30   0
  -5 -12  -1  903.11   10.77   0
   5  12   1  919.32   11.31   0
  -5  12  -1  972.69   10.77   0
  -5  12  -1  908.57   10.85   0
   5 -12   1  908.03   10.10   0
   5  12   1  993.84   10.57   0
   6  12   1  495.67   10.87   0
  -6 -12  -1  478.40    9.66   0
  -6  12  -1  429.91    9.46   0
   6  12   1  491.15    9.13   0
   6 -12   1  494.83    9.08   0
  -6  12  -1  482.88    9.74   0
  -6  12  -1  479.93    9.51   0
   7  12   1   74.02    8.13   0
   7 -12   1   72.81    7.82   0
  -7  12  -1   83.14    8.39   0
  -7 -12  -1   57.49    7.99   0
  -7  12  -1   59.10    8.52   0
  -7  12  -1   53.55    8.28   0
   7  12   1   75.76    7.67   0
  -8  12  -1  169.64    8.86   0
  -8  12  -1  167.96    8.49   0
   8 -12   1  178.76    8.12   0
  -8 -12  -1  167.47    8.49   0
   8  12   1  185.58    8.05   0
   8  12   1  182.16    9.60   0
  -8  12  -1  166.34    8.19   0
  -9 -12  -1   24.16    7.94   0
   9  12   1   29.79    6.36   0
  -9  12  -1   28.68    6.54   0
   9  12   1   32.85    7.96   0
   9 -12   1   31.50    7.95   0
  -9  12  -1   19.67    7.86   0
  -9  12  -1   38.85    8.42   0
 -10  12  -1   63.59    8.08   0
  10 -12   1   37.48    8.16   0
 -10 -12  -1   43.09    9.39   0
  10  12   1   53.13    8.21   0
 -10  12  -1   60.14    8.75   0
  10  12   1   53.33    8.31   0
 -10  12  -1   41.36    8.11   0
 -10  13   1  142.40    8.67   0
  10  13  -1  164.07    9.73   0
  10 -13  -1  151.66    8.55   0
 -10 -13   1  138.18    8.72   0
 -10  13   1  129.06    8.57   0
  10  13  -1  156.27    8.60   0
 -10  13   1  127.76   10.15   0
   9  13  -1   18.31    8.93   0
  -9  13   1    7.19    7.79   0
   9  13  -1   15.20    7.43   0
  -9 -13   1    6.12    7.72   0
  -9  13   1   17.28    8.06   0
  -9  13   1   16.08    7.87   0
   9 -13  -1   11.62    7.35   0
  -8 -13   1    8.89    7.84   0
  -8  13   1   12.12    8.06   0
   8  13  -1    9.49    7.56   0
   8 -13  -1    5.09    7.73   0
  -8  13   1    7.94    8.39   0
  -8  13   1   28.03    7.91   0
   8  13  -1   15.60    7.80   0
   7 -13  -1   56.29    7.91   0
   7  13  -1   58.02    7.78   0
  -7  13   1   64.34    8.42   0
  -7  13   1   43.10    6.57   0
  -7 -13   1   46.62    7.78   0
   7  13  -1   67.81    9.22   0
   7  13  -1   53.94    7.13   0
  -7  13   1   45.20    8.08   0
   6 -13  -1  529.90    9.10   0
   6  13  -1  570.90   11.16   0
  -6  13   1  506.58    8.45   0
  -6  13   1  511.65    9.49   0
  -6  13   1  514.18    9.82   0
   6  13  -1  540.38    8.72   0
  -6 -13   1  521.15    9.72   0
   6  13  -1  526.73    7.83   0
   5  13  -1  218.98    7.87   0
  -5  13   1  221.35    8.62   0
   5 -13  -1  217.23    8.46   0
  -5  13   1  233.77    8.96   0
  -5 -13   1  229.54    8.38   0
   5  13  -1  212.49    8.60   0
  -5  13   1  228.51    8.88   0
   4  13  -1  486.40    8.45   0
  -4 -13   1  513.34    9.59   0
   4  13  -1  472.83    7.77   0
   4 -13  -1  509.51    9.20   0
  -4  13   1  520.93    9.89   0
  -4  13   1  516.89   10.10   0
  -4  13   1  464.88    9.30   0
  -3 -13   1  248.27    9.73   0
   3 -13  -1  226.68    8.22   0
  -3  13   1  248.12    9.33   0
   3  13  -1  219.02    8.72   0
   3  13  -1  243.23    8.32   0
  -3  13   1  240.37    8.64   0
  -2 -13   1  475.62    9.10   0
  -2  13   1  477.02    9.75   0
   2 -13  -1  451.73    8.11   0
  -2  13   1  458.71    9.00   0
   2 -13  -1  468.21    8.65   0
   2  13  -1  428.20    9.58   0
   2  13  -1  462.70    9.09   0
   1 -13  -1    2.08    7.53   0
  -1  13   1   -1.73    7.94   0
   1  13  -1    0.50    7.84   0
   1  13  -1   13.70    7.97   0
  -1 -13   1    7.04    7.62   0
  -1  13   1   -1.01    7.96   0
   1 -13  -1   -4.96    7.69   0
   0  13   1 2189.86   13.13   0
   0 -13  -1 2222.96   13.48   0
   0  13   1 2252.58   13.86   0
   0  13  -1 2258.26   13.27   0
   0  13  -1 2194.24   13.20   0
   0 -13   1 2273.12   12.69   0
  -1 -13  -1   21.38    8.08   0
   1 -13   1   15.50    8.19   0
   1  13   1   21.18    8.66   0
  -1  13  -1   13.94    6.75   0
   1 -13   1   18.54    6.38   0
   1  13   1   27.16    7.85   0
  -1  13  -1   12.11    8.61   0
  -2  13  -1  508.84   10.26   0
   2 -13   1  507.06    9.90   0
   2  13   1  511.49    9.94   0
  -2  13  -1  493.68    8.27   0
  -2 -13  -1  544.68    9.71   0
   2  13   1  529.67    9.28   0
   2 -13   1  504.56    9.32   0
   3  13   1   61.81    9.82   0
   3 -13   1   46.23    6.86   0
  -3 -13  -1   62.38    8.33   0
  -3  13  -1   57.19    8.13   0
  -3  13  -1   55.80    8.68   0
   3 -13   1   58.26    6.36   0
   3  13   1   64.42    7.78   0
  -4  13  -1  333.51    9.24   0
  -4 -13  -1  342.58    9.00   0
   4  13   1  342.33    9.59   0
  -4  13  -1  345.02    9.12   0
   4 -13   1  320.69    8.59   0
   4  13   1  320.01    7.22   0
  -5  13  -1   47.48    6.49   0
   5  13   1   63.00    7.48   0
   5  13   1   74.96    9.90   0
   5 -13   1   47.17    7.73   0
  -5  13  -1   71.39    8.67   0
  -5  13  -1   67.62    7.11   0
   5  13   1   68.14    8.03   0
  -5 -13  -1   56.85    8.38   0
  -6  13  -1  439.31    8.10   0
   6  13   1  491.34    7.97   0
   6  13   1  507.05   10.82   0
   6 -13   1  446.10    7.67   0
  -6 -13  -1  472.10   10.70   0
  -6  13  -1  484.09    9.55   0
  -6  13  -1  441.69    9.55   0
  -7  13  -1    8.37    8.03   0
  -7  13  -1    8.21    6.38   0
   7  13   1   16.69    7.58   0
  -7  13  -1   10.76    8.30   0
  -7 -13  -1    4.78    7.87   0
   7  13   1   11.54    7.86   0
   7 -13   1    4.25    7.63   0
   8  13   1   31.15    6.42   0
   8  13   1   24.06    9.04   0
   8 -13   1   32.44    7.69   0
  -8  13  -1   36.46    8.15   0
  -8  13  -1   36.06    8.25   0
  -8  13  -1   19.13    8.01   0
  -8 -13  -1   32.86    9.25   0
   9  13   1    5.03    7.87   0
   9  13   1   17.23    7.64   0
  -9 -13  -1   -2.97    7.73   0
   9 -13   1    3.08    7.48   0
  -9  13  -1    1.59    6.46   0
  -9  13  -1   -6.11    7.92   0
  -9  13  -1   -1.76    8.25   0
  10 -13   1   24.33    7.94   0
  10  13   1   13.81    9.37   0
 -10  13  -1   -2.25    8.54   0
 -10 -13  -1    1.86    9.53   0
  10  13   1   -1.59    7.98   0
 -10  13  -1    0.63    8.15   0
 -10  13  -1   10.37    6.49   0
   9  14  -1   55.40    7.96   0
  -9 -14   1   53.69    7.98   0
   9  14  -1   41.62    7.96   0
  -9  14   1   48.05    9.70   0
   9 -14  -1   43.40    7.82   0
  -9  14   1   57.09    8.10   0
  -9  14   1   39.34    8.07   0
   8  14  -1   23.40    7.74   0
  -8  14   1   22.71    8.15   0
   8  14  -1   14.92    7.21   0
   8  14  -1   33.06    7.67   0
  -8  14   1   21.60    7.94   0
   8 -14  -1    6.85    7.53   0
  -8 -14   1   28.35    7.86   0
  -8  14   1   14.92    7.92   0
  -7  14   1   -2.50    8.22   0
   7  14  -1    8.09    7.83   0
   7  14  -1   11.84    6.90   0
  -7  14   1   11.67    7.97   0
   7 -14  -1    7.61    7.28   0
  -7 -14   1    4.37    7.83   0
  -7  14   1   18.38    8.44   0
   7  14  -1    6.05    7.76   0
   6  14  -1  253.35    8.53   0
   6  14  -1  250.03    7.99   0
  -6  14   1  238.53    8.95   0
  -6  14   1  224.82    8.94   0
   6  14  -1  256.52    8.93   0
  -6  14   1  195.95    7.17   0
  -6 -14   1  263.43    8.96   0
   6 -14  -1  239.12    8.27   0
  -5 -14   1  112.04    8.13   0
   5 -14  -1  122.84    7.61   0
  -5  14   1  124.48    8.35   0
  -5  14   1  130.03    8.09   0
   5  14  -1  104.78    6.40   0
   5  14  -1  122.08    8.31   0
  -5  14   1  118.62    7.26   0
  -4  14   1  119.40    8.08   0
  -4 -14   1  123.50    8.46   0
   4  14  -1  128.91    7.68   0
  -4  14   1  121.88    7.87   0
  -4  14   1  114.63    8.56   0
   4 -14  -1  125.44    7.86   0
   4  14  -1  115.08    8.64   0
  -3  14   1   22.42    8.24   0
   3  14  -1   34.10    8.37   0
   3  14  -1   27.07    7.42   0
   3 -14  -1   29.24    7.38   0
  -3  14   1   21.36    8.07   0
  -3 -14   1   33.36    7.91   0
  -2  14   1   16.07    7.91   0
   2  14  -1   -4.08    7.73   0
   2  14  -1   13.76    8.05   0
   2 -14  -1    5.99    7.47   0
   2 -14  -1    3.24    8.12   0
  -2 -14   1   21.33    7.71   0
  -2  14   1   10.40    8.42   0
   1  14  -1   13.10    7.75   0
  -1  14   1   20.62    7.83   0
   1 -14  -1   12.11    7.90   0
   1  14  -1   12.69    8.48   0
  -1 -14   1    0.77    7.87   0
  -1  14   1   16.05    8.40   0
   0  14  -1  953.03   10.37   0
   0 -14  -1  986.80   10.82   0
   0  14   1  928.02   11.00   0
   0  14  -1  922.44    9.62   0
   0 -14   1  953.06   10.48   0
   0  14   1  939.29    9.21   0
   1 -14   1    3.12    7.65   0
   1 -14   1    5.85    7.95   0
  -1  14  -1   -3.40    7.92   0
   1  14   1    7.71    8.33   0
   1  14   1   12.35    6.31   0
  -1  14  -1    4.38    6.87   0
  -1 -14  -1    5.79    7.91   0
   2 -14   1  633.29    8.69   0
  -2  14  -1  668.69    9.88   0
   2 -14   1  633.43    9.46   0
   2  14   1  667.76   10.31   0
  -2 -14  -1  639.97    9.95   0
  -2  14  -1  604.10   10.03   0
   2  14   1  622.56    9.52   0
  -3  14  -1   10.91    6.81   0
  -3 -14  -1   13.32    9.26   0
   3 -14   1   15.90    7.90   0
   3  14   1   13.40    7.45   0
   3 -14   1   16.74    7.55   0
   3  14   1    5.66    8.29   0
  -3  14  -1   26.86    8.15   0
   4  14   1  268.27    8.10   0
  -4  14  -1  265.60    7.37   0
  -4 -14  -1  273.71    8.78   0
   4 -14   1  261.75    8.32   0
   4  14   1  295.37   10.31   0
  -4  14  -1  285.36    9.03   0
   5  14   1   25.38    7.46   0
   5 -14   1   16.60    7.46   0
  -5  14  -1    9.13    8.07   0
  -5 -14  -1   20.78    8.21   0
  -5  14  -1   29.14    8.40   0
  -5  14  -1   18.61    7.86   0
   5  14   1   20.66    9.73   0
   5  14   1   15.61    6.35   0
  -6  14  -1 1042.26   10.86   0
   6  14   1 1170.69   11.42   0
  -6  14  -1 1215.73   11.50   0
  -6  14  -1 1057.28   10.10   0
  -6 -14  -1 1092.73   11.28   0
   6  14   1 1241.79   10.38   0
   6 -14   1 1087.65   10.60   0
   6  14   1 1153.55   10.65   0
   7 -14   1    2.28    7.77   0
  -7 -14  -1    8.64    7.94   0
  -7  14  -1    3.63    8.13   0
   7  14   1   -5.39    9.07   0
  -7  14  -1    1.64    8.09   0
   7  14   1    8.92    7.44   0
  -7  14  -1   -2.87    8.27   0
   8 -14   1   13.04    7.65   0
  -8  14  -1    3.97    8.08   0
  -8  14  -1    0.76    6.59   0
   8  14   1   15.99    6.30   0
   8  14   1   12.01    9.03   0
  -8  14  -1   13.64    8.00   0
  -8 -14  -1    7.62    7.75   0
  -9  14  -1   11.40    8.36   0
  -9  14  -1    3.86    6.42   0
   9  14   1    9.65    7.58   0
  -9  14  -1   -4.28    6.52   0
   9 -14   1    8.21    7.81   0
  -9 -14  -1   12.91    7.77   0
   9  14   1    2.16    9.09   0
   9  15  -1    2.40    7.70   0
  -9  15   1    5.03    8.07   0
   9  15  -1    2.55    7.73   0
  -9  15   1    6.03    6.56   0
   9 -15  -1   -4.92    7.44   0
  -9 -15   1    8.29    7.74   0
   9  15  -1   -4.63    7.50   0
  -9  15   1   13.02    8.10   0
  -8  15   1   17.70    8.08   0
  -8 -15   1    9.12    7.45   0
   8 -15  -1   13.77    7.44   0
   8  15  -1    9.92    8.71   0
   8  15  -1   11.14    5.97   0
  -8  15   1   12.94    8.08   0
  -8  15   1   10.75    6.42   0
   8  15  -1    2.58    7.49   0
   7  15  -1   23.30    6.06   0
   7  15  -1   33.49    7.52   0
  -7 -15   1   27.96    7.62   0
  -7  15   1   29.10    8.44   0
   7 -15  -1   22.84    7.74   0
   7  15  -1   25.80    7.85   0
  -7  15   1   29.55    6.70   0
  -7  15   1   16.42    7.98   0
   6 -15  -1  194.89    8.35   0
  -6  15   1  181.75    8.68   0
   6  15  -1  194.42    8.46   0
  -6  15   1  160.43    7.59   0
  -6  15   1  180.28    8.58   0
  -6 -15   1  192.35    8.28   0
   6  15  -1  172.77    7.93   0
   6  15  -1  185.43    8.34   0
   5 -15  -1  212.93    8.10   0
   5  15  -1  210.70    8.10   0
  -5 -15   1  218.63    8.51   0
  -5  15   1  205.83    8.55   0
   5  15  -1  220.17    8.54   0
  -5  15   1  164.98    7.12   0
  -5  15   1  216.24    8.83   0
   4  15  -1   13.58    7.38   0
  -4  15   1   19.75    7.80   0
  -4 -15   1    5.55    8.59   0
   4  15  -1   16.14    7.65   0
  -4  15   1   -3.67    8.17   0
   4 -15  -1    3.79    7.20   0
  -4  15   1   -0.00    7.58   0
  -3  15   1  199.61    8.16   0
  -3  15   1  201.67    8.43   0
   3  15  -1  195.99    8.05   0
  -3 -15   1  198.84    8.25   0
   3 -15  -1  227.43    7.78   0
   3  15  -1  223.45    8.55   0
   2  15  -1   42.62    8.13   0
   2 -15  -1   31.62    7.49   0
  -2  15   1   49.86    8.11   0
   2  15  -1   52.38    7.46   0
  -2  15   1   41.56    7.65   0
  -2 -15   1   41.97    7.80   0
   2 -15  -1   50.61    7.36   0
  -1  15   1   82.72    8.22   0
  -1  15   1  128.12    8.00   0
  -1 -15   1   76.76    6.65   0
   1  15  -1   73.65    7.79   0
   1 -15  -1   82.75    7.98   0
   1  15  -1   90.05    8.41   0
   0  15  -1  480.29    9.60   0
   0  15  -1  489.82    9.21   0
   0 -15  -1  498.35    9.52   0
   0 -15   1  532.41    9.32   0
   0  15   1  517.45    9.90   0
   0  15   1  533.39    8.78   0
  -1  15  -1   47.18    7.88   0
  -1  15  -1  106.32    8.28   0
  -1 -15  -1   61.16    8.01   0
   1  15   1   60.98    8.50   0
   1 -15   1   46.13    7.52   0
   1  15   1   64.37    7.70   0
   1 -15   1  100.89    8.00   0
   2 -15   1   56.09    7.84   0
  -2  15  -1   65.10    8.14   0
   2 -15   1   50.04    7.41   0
   2  15   1   69.38    8.27   0
  -2  15  -1   62.98    7.83   0
  -2 -15  -1   57.16    7.86   0
   2  15   1   58.23    7.52   0
   3 -15   1   49.07    6.04   0
   3 -15   1   55.40    7.93   0
   3  15   1   54.26    8.18   0
   3  15   1   44.85    7.72   0
  -3  15  -1   63.93    7.74   0
  -3 -15  -1   54.42    7.87   0
  -3  15  -1   51.52    6.78   0
  -4 -15  -1   67.69    9.55   0
   4  15   1   77.96    7.64   0
  -4  15  -1   57.53    8.07   0
   4  15   1   76.44    8.37   0
   4 -15   1   86.94    7.64   0
  -4  15  -1   77.93    8.39   0
  -5  15  -1  147.79    7.29   0
  -5 -15  -1  164.85    9.78   0
   5  15   1  144.38    9.96   0
  -5  15  -1  156.69    8.65   0
  -5  15  -1  143.32    8.02   0
   5 -15   1  130.84    8.07   0
   5  15   1  136.42    6.54   0
  -6 -15  -1   15.12    7.94   0
  -6  15  -1   -3.33    7.95   0
   6  15   1    3.53    7.77   0
  -6  15  -1    1.78    8.37   0
   6 -15   1    6.66    7.72   0
  -6  15  -1   11.29    8.31   0
   6  15   1   -2.57    5.98   0
   6  15   1   -4.05    7.78   0
  -7  15  -1    6.65    7.93   0
   7  15   1   11.28    9.14   0
   7  15   1    9.12    7.22   0
  -7  15  -1    9.82    8.20   0
   7  15   1   21.08    7.58   0
  -7  15  -1    1.40    8.12   0
   7 -15   1   -7.11    7.77   0
  -7 -15  -1   10.98    8.89   0
  -8 -15  -1   14.67    7.70   0
  -8  15  -1   19.95    7.81   0
   8  15   1   -0.34    7.61   0
   8  15   1   15.79    6.97   0
   8  15   1   23.06    8.98   0
   8 -15   1   14.58    7.81   0
  -8  15  -1   10.26    8.00   0
  -8  15  -1   22.30    7.96   0
  -9  15  -1    9.35    8.19   0
   9  15   1   18.26    7.80   0
   9  15   1   11.06    7.93   0
  -9  15  -1    4.15    8.21   0
  -9 -15  -1   10.29    9.00   0
  -9  15  -1    1.79    7.99   0
   9 -15   1    6.67    7.69   0
   8 -16  -1    4.76    7.69   0
  -8  16   1   -4.94    8.52   0
   8  16  -1    8.96    9.11   0
   8  16  -1    3.72    7.53   0
  -8  16   1    7.95    7.97   0
  -8 -16   1  -10.33    7.79   0
  -8  16   1    5.12    6.60   0
   8  16  -1    4.59    6.24   0
   7 -16  -1   32.81    7.62   0
  -7  16   1   24.95    7.83   0
   7  16  -1   31.47    7.31   0
  -7  16   1   29.91    8.29   0
   7  16  -1   18.04    7.44   0
  -7  16   1   23.60    8.01   0
   7  16  -1   40.54    7.99   0
  -7 -16   1   30.34    7.96   0
   6  16  -1   15.47    7.87   0
  -6  16   1    4.82    8.16   0
  -6  16   1   21.44    7.88   0
  -6  16   1   -8.59    8.26   0
  -6 -16   1   -0.18    7.95   0
   6 -16  -1   10.49    7.63   0
   6  16  -1    3.50    7.12   0
   6  16  -1   19.48    7.80   0
  -5  16   1  268.66    8.96   0
  -5  16   1  241.01    7.46   0
  -5  16   1  237.96    7.84   0
   5  16  -1  268.41    8.18   0
   5  16  -1  245.24    8.81   0
   5 -16  -1  282.49    8.28   0
  -5 -16   1  279.42    9.86   0
  -4 -16   1  188.93    8.53   0
   4  16  -1  181.33    6.66   0
  -4  16   1  163.15    8.16   0
  -4  16   1  192.23    8.75   0
   4 -16  -1  185.27    7.01   0
  -4  16   1  168.75    8.58   0
   4  16  -1  196.62    8.69   0
   3  16  -1  230.17    8.53   0
  -3  16   1  223.65    7.12   0
  -3 -16   1  219.64    8.13   0
  -3  16   1  216.14    7.63   0
   3  16  -1  235.63    8.25   0
   3 -16  -1  232.52    7.01   0
   2 -16  -1   11.48    7.60   0
  -2  16   1   17.95    7.93   0
  -2  16   1   10.18    6.39   0
   2  16  -1   12.28    6.20   0
  -2 -16   1   -1.12    7.56   0
   2  16  -1    8.92    7.62   0
   2 -16  -1   17.36    7.08   0
  -1  16   1  530.44    9.18   0
   1 -16  -1  496.26    9.25   0
  -1 -16   1  465.09    8.98   0
   1  16  -1  492.00    9.12   0
   1  16  -1  458.98    9.29   0
  -1  16   1  473.21    9.61   0
   0  16   1    8.32    7.89   0
   0 -16   1    2.54    7.59   0
   0  16  -1    3.09    7.70   0
   0  16  -1   -0.56    7.91   0
   0 -16  -1    1.56    7.59   0
   0  16   1   14.09    7.65   0
  -1 -16  -1  589.44    9.61   0
  -1  16  -1  570.18    9.71   0
  -1  16  -1  642.68    9.58   0
   1  16   1  632.39    9.41   0
   1 -16   1  602.61    8.93   0
   1 -16   1  622.44    9.50   0
   1  16   1  596.27    9.97   0
   2  16   1  296.81    8.20   0
   2  16   1  305.10   10.36   0
   2 -16   1  299.96    8.64   0
  -2  16  -1  290.38    7.19   0
  -2 -16  -1  309.89    8.75   0
   2 -16   1  309.02    8.16   0
  -2  16  -1  278.69    8.82   0
   3  16   1   77.93    9.37   0
  -3  16  -1   66.49    6.74   0
  -3  16  -1   51.29    7.89   0
  -3 -16  -1   63.56    9.29   0
   3 -16   1   80.78    7.47   0
   3 -16   1   71.50    7.85   0
   3  16   1   73.16    7.54   0
  -4  16  -1   29.54    7.88   0
  -4 -16  -1   22.10    7.73   0
  -4  16  -1   25.51    8.04   0
   4  16   1   11.45    8.28   0
   4 -16   1   26.26    7.55   0
   4  16   1   25.61    7.27   0
  -5 -16  -1  164.99    8.32   0
   5 -16   1  142.16    7.06   0
  -5  16  -1  142.48    8.84   0
   5  16   1  166.99    7.86   0
   5  16   1  146.37    8.57   0
  -5  16  -1  153.37    8.36   0
  -5  16  -1  179.32    8.87   0
   6  16   1   36.62    8.20   0
  -6 -16  -1   24.65    7.99   0
   6  16   1   26.82    7.35   0
   6 -16   1   38.71    6.41   0
  -6  16  -1   24.48    8.41   0
  -6  16  -1   27.57    6.61   0
   6  16   1   30.43    7.60   0
  -6  16  -1    6.88    6.90   0
   7 -16   1   15.71    7.70   0
   7  16   1   33.52    7.17   0
  -7  16  -1   29.52    8.35   0
  -7  16  -1   24.47    8.17   0
   7  16   1   24.84    8.88   0
   7  16   1   32.29    7.82   0
  -7  16  -1   16.98    8.01   0
  -7 -16  -1   22.13    7.62   0
  -8  16  -1   45.85    8.12   0
   8  16   1   51.35    7.94   0
  -8  16  -1   40.09    7.37   0
  -8 -16  -1   25.06    9.19   0
   8 -16   1   56.19    8.35   0
   8  16   1   41.38    7.41   0
   8  16   1   47.36    8.17   0
  -8  16  -1   52.99    7.05   0
   7  17  -1   59.60    6.09   0
  -7 -17   1   38.94    8.99   0
  -7  17   1   51.83    6.67   0
   7  17  -1   65.25    7.91   0
  -7  17   1   28.11    8.19   0
   7  17  -1   43.14    9.07   0
   7 -17  -1   59.15    7.89   0
  -7  17   1   44.84    8.80   0
   6  17  -1   74.00    7.43   0
  -6 -17   1   61.34    7.87   0
   6  17  -1   60.42    6.42   0
  -6  17   1   45.20    6.86   0
  -6  17   1   50.69    6.34   0
   6  17  -1   52.33    8.18   0
  -6  17   1   56.84    6.81   0
   6 -17  -1   59.73    7.84   0
   5 -17  -1  264.94    8.43   0
  -5  17   1  230.18    9.24   0
  -5  17   1  271.19    8.88   0
   5  17  -1  237.30    7.20   0
  -5 -17   1  246.04    8.70   0
   5  17  -1  237.95    8.76   0
  -5  17   1  234.84    7.53   0
  -4  17   1    6.30    7.67   0
  -4 -17   1    4.75    7.71   0
  -4  17   1   -0.04    7.62   0
   4 -17  -1   12.16    7.33   0
   4  17  -1  -12.38    6.06   0
   4  17  -1   15.95    8.02   0
  -4  17   1   14.20    8.15   0
   3 -17  -1   13.05    7.32   0
   3  17  -1   -6.15    7.60   0
  -3 -17   1   17.90    7.88   0
  -3  17   1    6.81    7.74   0
  -3  17   1   10.75    7.70   0
   3  17  -1   12.24    7.24   0
   2  17  -1  217.11    8.34   0
  -2  17   1  210.08    9.18   0
   2 -17  -1  216.28    7.10   0
   2  17  -1  212.50    8.02   0
  -2 -17   1  237.46    7.96   0
  -2  17   1  214.55    8.39   0
  -1  17   1  385.57    8.88   0
  -1  17   1  356.84    9.39   0
   1 -17  -1  387.75    8.73   0
  -1 -17   1  373.38    8.98   0
   1  17  -1  388.37    8.68   0
   1  17  -1  359.62    9.13   0
   0 -17  -1    6.27    7.55   0
   0 -17   1    3.56    6.30   0
   0  17  -1  -13.79    7.98   0
   0  17  -1   -7.08    6.20   0
   0  17   1    3.69    7.75   0
   0  17   1   -7.58    6.39   0
   1  17   1   54.03    6.33   0
  -1 -17  -1   80.98    7.87   0
   1  17   1   64.43    7.83   0
   1 -17   1   65.84    8.04   0
  -1  17  -1   63.13    8.33   0
  -1  17  -1   87.35    7.69   0
   2  17   1   70.94    7.66   0
   2 -17   1   64.43    7.87   0
  -2 -17  -1   56.17    8.08   0
  -2  17  -1   47.51    7.85   0
   2 -17   1   47.60    7.46   0
   2  17   1   67.57    7.83   0
  -2  17  -1   59.67    6.82   0
   3 -17   1   12.47    7.49   0
  -3  17  -1   18.44    7.87   0
   3  17   1   12.15    7.83   0
  -3 -17  -1   16.85    7.70   0
  -3  17  -1   25.99    6.32   0
   3 -17   1   19.06    7.32   0
   3  17   1   19.54    7.44   0
   4  17   1   61.57    6.38   0
   4  17   1   58.43    8.33   0
  -4  17  -1   62.64    8.26   0
  -4  17  -1   70.30    8.04   0
  -4  17  -1   56.88    8.13   0
  -4 -17  -1   55.62    8.20   0
   4 -17   1   57.09    7.83   0
   5 -17   1  138.12    8.03   0
   5  17   1  139.90    7.94   0
  -5 -17  -1  136.74    8.39   0
   5  17   1  130.27    8.57   0
  -5  17  -1  133.90    8.72   0
  -5  17  -1  132.90    7.12   0
  -5  17  -1  119.31    8.38   0
   6  17   1    4.74    7.85   0
  -6  17  -1    7.21    6.30   0
  -6  17  -1  -10.71    8.17   0
  -6 -17  -1   14.95    7.75   0
  -6  17  -1  -11.97    8.01   0
   6  17   1    5.57    7.25   0
   6  17   1   -7.83    7.56   0
   6 -17   1    0.03    7.66   0
  -7  17  -1   13.47    8.17   0
   7  17   1    5.32    9.18   0
  -7  17  -1   15.69    6.74   0
   7  17   1   10.92    7.68   0
   7  17   1   -0.43    6.00   0
   7 -17   1    8.30    7.89   0
  -7 -17  -1    8.77    7.86   0
  -7  17  -1    6.96    7.90   0
   7  18  -1   17.24    7.70   0
  -7 -18   1   -3.52    9.04   0
   7 -18  -1    5.17    7.86   0
   7  18  -1   -0.11    7.87   0
  -7  18   1   17.70    8.52   0
  -7  18   1   27.74    8.17   0
   7  18  -1   10.04    7.24   0
  -7  18   1   -0.64    6.30   0
  -6 -18   1    2.99    7.47   0
  -6  18   1  -18.24    8.18   0
   6  18  -1    2.09    6.21   0
   6 -18  -1   -3.11    7.79   0
  -6  18   1    7.99    8.28   0
   6  18  -1    3.79    7.63   0
   6  18  -1    5.07    7.46   0
  -6  18   1    7.40    7.89   0
  -5  18   1   19.21    8.31   0
  -5  18   1   22.12    6.54   0
   5  18  -1   26.71    7.74   0
  -5 -18   1   37.00    7.90   0
  -5  18   1   33.51    8.19   0
   5 -18  -1   32.87    8.04   0
   5  18  -1   26.43    6.07   0
  -4  18   1    6.62    8.16   0
  -4 -18   1   -5.65    7.38   0
   4 -18  -1   -0.08    7.44   0
  -4  18   1    6.11    6.15   0
  -4  18   1    4.96    7.79   0
   4  18  -1   -9.78    7.71   0
   4  18  -1    0.04    6.09   0
   3 -18  -1  219.94    8.05   0
  -3  18   1  209.40    7.24   0
   3  18  -1  219.66    8.40   0
  -3  18   1  168.65    9.17   0
  -3 -18   1  207.20    8.48   0
   3  18  -1  208.38    8.83   0
  -2  18   1  102.02    8.37   0
   2 -18  -1   99.77    7.98   0
  -2  18   1  113.10    8.03   0
  -2 -18   1   96.71    8.03   0
   2  18  -1  111.75    7.89   0
   2  18  -1  113.61    8.36   0
   1  18  -1   19.26    7.58   0
  -1 -18   1   20.39    7.51   0
   1  18  -1   21.80    7.77   0
  -1  18   1   26.67    7.96   0
  -1  18   1   25.66    7.85   0
   1 -18  -1   26.27    7.81   0
   0 -18  -1   51.30    7.99   0
   0  18   1   38.79    7.56   0
   0  18  -1   53.01    6.93   0
   0  18  -1   60.28    7.68   0
   0  18   1   35.19    6.90   0
   0 -18   1   46.99    8.12   0
  -1 -18  -1  172.03    8.72   0
   1 -18   1  147.39    8.34   0
  -1  18  -1  166.54    6.80   0
  -1  18  -1  162.62    8.47   0
   1  18   1  158.32    9.02   0
   1  18   1  152.32    7.92   0
   2 -18   1   26.67    6.42   0
  -2  18  -1   28.70    8.03   0
   2  18   1   17.72    7.40   0
  -2 -18  -1   27.98    8.02   0
  -2  18  -1   13.84    6.33   0
   2 -18   1   29.94    7.16   0
   2  18   1    4.23    8.21   0
   3 -18   1  107.79    7.76   0
  -3  18  -1   95.50    8.64   0
   3  18   1  119.57    7.84   0
  -3 -18  -1  103.57    8.37   0
  -3  18  -1  111.07    8.24   0
   3  18   1  123.43    9.85   0
  -4  18  -1    0.20    7.96   0
   4 -18   1    1.64    7.52   0
   4  18   1    9.40    5.98   0
   4  18   1   16.10    7.97   0
  -4  18  -1   13.27    8.05   0
  -4 -18  -1   10.62    7.59   0
  -4  18  -1    2.74    7.85   0
  -5 -18  -1  111.83    8.15   0
   5  18   1   97.72    8.33   0
   5  18   1   95.65    7.80   0
  -5  18  -1  103.72    6.63   0
   5 -18   1  104.28    6.62   0
  -5  18  -1   80.97    8.43   0
  -5  18  -1  111.85    6.98   0
   6  18   1   31.68    7.96   0
  -6  18  -1   27.78    8.04   0
   6  18   1   38.58    7.80   0
   6 -18   1   29.46    7.84   0
  -6 -18  -1   26.49    7.79   0
   6  18   1   41.34    7.62   0
  -6  18  -1   31.79    8.13   0
  -6  18  -1   30.34    6.80   0
   5 -19  -1   14.37    7.89   0
  -5 -19   1   10.77    7.79   0
  -5  19   1   26.60    7.72   0
   5  19  -1    0.58    8.15   0
   5  19  -1   21.14    7.54   0
  -5  19   1   -3.89    7.72   0
  -5  19   1    5.44    6.87   0
   4 -19  -1   -0.90    7.52   0
   4  19  -1    1.27    6.04   0
  -4  19   1    1.79    6.51   0
  -4  19   1   11.28    7.72   0
   4  19  -1    8.25    7.91   0
  -4  19   1   -0.26    6.48   0
  -4 -19   1   18.62    7.64   0
   3  19  -1   42.04    7.76   0
  -3  19   1   51.43    8.68   0
  -3  19   1   52.97    8.06   0
   3  19  -1   55.52    7.92   0
  -3 -19   1   64.05    7.88   0
  -3  19   1   59.58    8.22   0
  -2 -19   1    7.82    7.66   0
  -2  19   1    6.27    7.67   0
  -2  19   1   16.13    8.09   0
   2  19  -1   12.87    7.92   0
   2  19  -1    5.09    6.18   0
   1 -19  -1   91.31    8.04   0
  -1  19   1   82.27    8.02   0
  -1  19   1   88.87    8.25   0
   1  19  -1   61.75    8.34   0
  -1 -19   1   66.64    6.67   0
   1  19  -1   86.42    6.64   0
   0  19  -1   67.92    7.58   0
   0  19   1   58.14    8.26   0
   0 -19  -1   55.60    8.01   0
   0  19   1   58.95    7.62   0
   0 -19   1   55.91    6.79   0
   0  19  -1   58.55    8.36   0
   1 -19   1    5.31    6.48   0
  -1  19  -1   12.39    8.10   0
  -1  19  -1   14.03    6.23   0
  -1 -19  -1    1.24    7.62   0
   1  19   1   11.66    8.04   0
   1  19   1    6.36    7.64   0
   2  19   1    3.80    7.38   0
  -2 -19  -1   16.97    8.81   0
  -2  19  -1   10.80    7.41   0
   2  19   1    8.46    7.84   0
  -2  19  -1   17.20    7.98   0
   2 -19   1    6.37    6.45   0
   3 -19   1  193.55    8.38   0
   3  19   1  191.58    8.75   0
  -3 -19  -1  217.31    8.58   0
  -3  19  -1  189.44    9.05   0
  -3  19  -1  176.28    8.39   0
   3  19   1  195.98    8.09   0
  -4  19  -1   39.61    7.91   0
  -4  19  -1   55.03    8.12   0
  -4 -19  -1   45.19    9.17   0
   4 -19   1   38.99    7.85   0
   4  19   1   41.05    8.30   0
   4  19   1   36.48    7.82   0
  -4  19  -1   43.53    8.25   0
   5 -19   1   -0.98    7.86   0
   5  19   1    1.01    7.58   0
  -5  19  -1   -1.77    7.93   0
   5  19   1   -0.02    7.95   0
  -5 -19  -1   12.65    8.97   0
  -5  19  -1    7.45    6.43   0
  -5  19  -1   17.59    7.72   0
  -4  20   1    8.58    7.99   0
  -4  20   1    8.96    6.16   0
  -4 -20   1   10.35    7.77   0
  -4  20   1   19.64    6.97   0
   4  20  -1   12.22    8.07   0
   4  20  -1    0.61    6.07   0
   4 -20  -1   16.27    7.53   0
  -3  20   1  125.89    8.04   0
  -3 -20   1  130.52    8.94   0
   3  20  -1  121.07    7.83   0
  -3  20   1  143.27    9.63   0
   3  20  -1  132.15    8.51   0
  -3  20   1  139.97    8.78   0
  -2  20   1    8.73    8.03   0
  -2 -20   1    0.15    7.77   0
   2  20  -1    0.46    7.65   0
   2  20  -1   14.79    8.24   0
  -2  20   1    1.32    7.82   0
   1  20  -1   35.01    8.18   0
  -1 -20   1    9.30    7.89   0
   1 -20  -1    4.93    7.79   0
   1  20  -1   16.15    7.68   0
  -1  20   1    7.70    7.98   0
  -1  20   1    9.54    7.76   0
   0 -20   1    5.05    7.55   0
   0 -20  -1   -0.43    6.32   0
   0  20  -1    2.27    8.17   0
   0  20   1    6.00    6.03   0
   0  20  -1    3.46    7.68   0
   0  20   1   13.74    7.95   0
  -1 -20  -1    5.33    7.74   0
  -1  20  -1   14.98    6.26   0
   1  20   1    1.56    6.18   0
   1  20   1   10.73    7.96   0
   1 -20   1   21.47    7.74   0
  -1  20  -1   18.99    8.05   0
  -2  20  -1   77.91    8.45   0
  -2  20  -1   67.27    8.07   0
   2  20   1   71.86    6.31   0
   2  20   1   82.79    8.09   0
   2 -20   1   70.22    8.01   0
  -2 -20  -1   71.20    7.77   0
   3 -20   1   89.81    7.87   0
   3  20   1   63.09    8.56   0
  -3  20  -1   59.92    8.52   0
  -3  20  -1   77.77    8.42   0
   3  20   1   90.20    8.04   0
  -3 -20  -1   70.08    8.42   0
   4 -20   1   33.65    7.64   0
   4  20   1   17.27    7.61   0
  -4  20  -1   15.45    8.11   0
  -4  20  -1   23.10    8.14   0
   4  20   1    3.48    8.13   0
  -4  20  -1   18.63    7.88   0
  -4 -20  -1   18.23    7.80   0
  -2  21   1  125.89    8.58   0
  -2  21   1  122.18    7.65   0
  -2 -21   1  109.43    8.44   0
   2  21  -1  118.54    8.18   0
   2  21  -1  116.52    8.83   0
   1  21  -1    9.74    8.19   0
  -1  21   1    7.13    6.97   0
   1 -21  -1    7.57    7.75   0
  -1 -21   1    3.19    7.66   0
  -1  21   1    8.40    7.74   0
   1  21  -1   -4.37    6.15   0
   0  21  -1   -1.48    8.15   0
   0 -21   1    6.66    7.90   0
   0 -21  -1   11.75    7.85   0
   0  21  -1   12.91    7.67   0
   0  21   1   21.63    8.19   0
   0  21   1    3.03    7.76   0
  -1  21  -1   21.85    8.52   0
   1  21   1    2.41    7.34   0
  -1  21  -1   13.68    6.16   0
   1  21   1  -10.69    8.49   0
  -1 -21  -1    7.58    7.97   0
   1 -21   1   15.60    7.95   0
   2 -21   1   15.80    8.14   0
  -2  21  -1   16.78    6.86   0
  -2 -21  -1   24.02    7.88   0
   2  21   1   25.05    7.66   0
   2  21   1   29.83    8.26   0
  -2  21  -1   14.50    7.97   0
  13   0  -2   -1.62    8.46   0
 -13   0   2   18.27    8.01   0
  13   0  -2   14.41    8.43   0
 -13   0   2    5.51    8.18   0
 -12   0   2   84.20    8.59   0
  12   0  -2  117.46    8.59   0
 -12   0   2   84.55    8.38   0
  12   0  -2  110.78    9.06   0
 -11   0   2    0.53    8.18   0
  11   0  -2    7.18    8.53   0
 -11   0   2   -5.67    8.25   0
  11   0  -2    7.89    6.78   0
  10   0  -2   12.32    7.76   0
  10   0  -2   30.68    8.55   0
 -10   0   2    4.70    7.71   0
 -10   0   2   -0.35    7.94   0
   9   0  -2   12.26    8.04   0
  -9   0   2    5.25    8.16   0
   9   0  -2    5.16    8.53   0
  -9   0   2    4.02    8.10   0
   8   0  -2   26.13    9.22   0
   8   0  -2   33.06    7.93   0
  -8   0   2   34.70    8.88   0
  -8   0   2   37.55    7.58   0
  -7   0   2    9.63    8.60   0
  -7   0   2   -1.63    6.50   0
   7   0  -2    4.07    9.00   0
   7   0  -2    9.87    7.99   0
   6   0  -2  193.66    9.09   0
   6   0  -2  196.95    9.58   0
  -6   0   2  197.33    9.00   0
  -6   0   2  200.87    9.11   0
  -5   0   2   15.13   10.59   0
   5   0  -2   -2.43    8.43   0
  -5   0   2    1.50    8.40   0
   5   0  -2    3.47   10.27   0
   4   0  -2   17.06   12.26   0
  -4   0   2   17.02   11.48   0
   4   0  -2   13.86    8.47   0
  -4   0   2   22.95   10.12   0
   3   0  -2    1.24   11.87   0
  -3   0   2    2.02   14.65   0
  -3   0   2    6.11   12.18   0
   3   0  -2    1.29   13.34   0
   2   0  -2  402.20   18.78   0
  -2   0   2  387.15   13.43   0
  -2   0   2  414.60   18.46   0
   2   0  -2  388.02   15.54   0
  -1   0   2    4.35   16.67   0
   1   0  -2    2.64   16.00   0
   0   0  -2   44.17   22.34   0
   0   0   2   41.69   18.41   0
   0   0   2   44.83   19.36   0
   0   0  -2   39.61   18.06   0
   1   0   2    0.17   17.48   0
  -1   0  -2    2.54   17.32   0
  -1   0  -2    2.03   19.90   0
  -2   0  -2  417.19   16.53   0
   2   0   2  409.31   13.97   0
   2   0   2  409.88   18.46   0
  -2   0  -2  425.95   18.84   0
  -3   0  -2    9.15   11.99   0
   3   0   2    1.83   11.80   0
   3   0   2    9.17   12.78   0
  -3   0  -2    8.55   12.40   0
  -4   0  -2   22.31    9.78   0
   4   0   2   21.86   11.55   0
   4   0   2   27.88    9.99   0
  -4   0  -2   14.01    9.96   0
   5   0   2    9.35    9.18   0
   5   0   2    3.35   10.10   0
  -5   0  -2    3.12    7.44   0
  -5   0  -2    1.72    8.29   0
  -6   0  -2  321.50   10.98   0
  -6   0  -2  356.45   10.46   0
   6   0   2  316.09   11.12   0
   6   0   2  424.66   10.54   0
   7   0   2   -3.28    8.55   0
  -7   0  -2    4.68    8.25   0
   7   0   2   -3.76    8.49   0
  -7   0  -2    2.33    6.72   0
  -8   0  -2   65.12    8.30   0
   8   0   2   70.06    9.83   0
   8   0   2   69.66    8.39   0
  -8   0  -2   73.42    9.89   0
  -9   0  -2   -3.23    8.17   0
   9   0   2    1.16    8.33   0
   9   0   2   -1.56    8.48   0
  -9   0  -2    2.06    7.92   0
 -10   0  -2   67.33    8.12   0
  10   0   2   66.51    8.68   0
  10   0   2   86.53    6.72   0
 -10   0  -2   45.34    8.37   0
 -11   0  -2   -3.34    8.38   0
  11   0   2    4.93    8.03   0
  11   0   2    5.21    9.58   0
 -11   0  -2   -5.80    8.07   0
  12   0   2  148.75    8.99   0
  12   0   2  144.97    8.94   0
 -12   0  -2  136.50    8.62   0
 -12   0  -2  167.47    8.91   0
  13  -1  -2   12.65    8.47   0
  13  -1  -2   27.46    8.29   0
 -13  -1   2   22.88    8.18   0
 -13   1   2   13.64    8.26   0
 -13  -1   2   22.23    8.01   0
  13   1  -2   15.61    9.78   0
  13   1  -2   16.52    8.48   0
 -13   1   2    0.92    8.09   0
 -12  -1   2  317.65    9.37   0
  12   1  -2  314.07    9.43   0
 -12   1   2  299.02    9.16   0
  12   1  -2  329.31    8.17   0
 -12  -1   2  337.79    9.09   0
  12  -1  -2  310.55    9.17   0
 -12   1   2  330.95    9.67   0
  12  -1  -2  327.10    9.67   0
  11   1  -2  288.02    9.23   0
 -11  -1   2  318.65    9.03   0
  11  -1  -2  291.68    9.34   0
 -11   1   2  276.70   10.36   0
 -11   1   2  264.21    8.84   0
  11   1  -2  265.26    9.13   0
 -11  -1   2  311.60    8.80   0
  11  -1  -2  265.86    9.36   0
  10   1  -2  394.79    9.33   0
 -10  -1   2  448.00    9.67   0
  10  -1  -2  432.47    9.17   0
 -10  -1   2  386.88    8.51   0
 -10   1   2  403.07    8.95   0
 -10   1   2  411.25    9.40   0
  10   1  -2  412.20    8.90   0
  10  -1  -2  390.60    9.72   0
   9  -1  -2   19.23    8.61   0
  -9   1   2   10.74    8.06   0
  -9  -1   2    9.78    8.05   0
   9  -1  -2   20.17    8.05   0
   9   1  -2   11.38    8.03   0
   9   1  -2    8.76    8.79   0
  -9   1   2   19.73    8.49   0
  -9  -1   2   16.54    7.98   0
   8   1  -2   73.83    8.35   0
  -8  -1   2   75.95    8.09   0
  -8   1   2   73.53    7.80   0
   8  -1  -2   63.99    9.39   0
   8  -1  -2   70.65    7.97   0
   8   1  -2   73.39   10.16   0
  -8   1   2   90.11    8.72   0
  -8  -1   2   69.88    8.76   0
  -7   1   2   24.77    8.87   0
   7  -1  -2   11.92    6.55   0
  -7  -1   2   20.62    7.93   0
   7   1  -2    2.54    8.03   0
  -7   1   2   23.44    7.94   0
   7  -1  -2   12.62    8.96   0
   7   1  -2    7.95   10.32   0
  -7  -1   2   14.45    8.49   0
   6   1  -2 1207.51   12.40   0
   6  -1  -2 1221.90   12.67   0
   6   1  -2 1258.03   10.71   0
  -6  -1   2 1232.30   11.76   0
  -6  -1   2 1280.92   12.06   0
   6  -1  -2 1323.50   12.17   0
  -6   1   2 1214.18   11.75   0
  -6   1   2 1260.31   12.56   0
  -5  -1   2 1382.96   13.41   0
   5  -1  -2 1308.68   13.92   0
  -5  -1   2 1355.59   12.25   0
   5   1  -2 1391.16   12.47   0
   5   1  -2 1392.47   14.63   0
  -5   1   2 1303.80   12.30   0
  -5   1   2 1342.73   13.80   0
   5  -1  -2 1335.16   11.55   0
   4  -1  -2 3560.79   21.44   0
  -4   1   2 3583.62   21.07   0
   4   1  -2 3474.81   20.54   0
  -4   1   2 3522.31   18.90   0
  -4  -1   2 3455.90   17.80   0
  -4  -1   2 3601.97   20.71   0
   4  -1  -2 3551.29   18.19   0
   4   1  -2 3467.41   17.75   0
   3  -1  -2  404.19   13.29   0
  -3   1   2  396.88   15.15   0
   3  -1  -2  409.54   16.56   0
  -3  -1   2  411.75   14.11   0
   3   1  -2  392.44   13.15   0
  -3  -1   2  404.60   13.48   0
   3   1  -2  403.22   15.94   0
  -3   1   2  382.57   11.28   0
  -2   1   2 3425.38   34.08   0
  -2   1   2 3214.85   24.03   0
   2   1  -2 3408.13   28.88   0
  -2  -1   2 3047.44   22.99   0
   2   1  -2 3278.84   23.52   0
   2  -1  -2 3413.84   32.55   0
   2  -1  -2 3272.97   24.19   0
  -1  -1   2 5249.29   34.01   0
  -1   1   2 5294.07   35.87   0
   1  -1  -2 5138.73   36.14   0
   1   1  -2 5256.80   33.54   0
  -1  -1  -2  982.17   20.69   0
   1   1   2 1000.80   20.03   0
   1  -1   2  999.27   21.15   0
   1  -1   2 1028.97   21.84   0
  -1   1  -2 1025.42   22.88   0
  -1   1  -2 1017.91   21.70   0
   2   1   2  265.78   17.18   0
  -2   1  -2  270.98   16.12   0
  -2  -1  -2  261.33   12.79   0
  -2  -1  -2  258.56   17.22   0
   2  -1   2  269.79   15.71   0
  -2   1  -2  261.08   15.47   0
   2   1   2  261.02   15.16   0
   3  -1   2 6113.87   26.30   0
   3   1   2 6232.17   25.71   0
  -3   1  -2 6112.66   26.04   0
  -3   1  -2 6261.55   31.08   0
  -3  -1  -2 6203.79   25.53   0
  -4  -1  -2 2890.42   17.07   0
  -4   1  -2 3074.83   20.38   0
   4  -1   2 2976.80   17.92   0
  -4   1  -2 3064.70   18.15   0
  -4  -1  -2 3002.67   20.64   0
   4   1   2 2979.36   17.39   0
   4   1   2 2999.73   20.12   0
   4  -1   2 2956.37   19.16   0
  -5  -1  -2  107.25    7.57   0
   5   1   2  118.97    9.70   0
  -5   1  -2  118.18    9.56   0
   5  -1   2  114.25    9.71   0
   5   1   2  109.00    9.34   0
   5  -1   2  127.12    9.07   0
  -5   1  -2  109.95    9.24   0
  -5  -1  -2  104.01    9.34   0
  -6  -1  -2 8216.99   25.09   0
  -6   1  -2 7995.74   22.89   0
   6  -1   2 8420.28   25.16   0
   6   1   2 8126.53   22.37   0
  -6  -1  -2 8274.28   22.90   0
  -6   1  -2 8361.52   24.92   0
   6  -1   2 8227.38   22.59   0
   7  -1   2   21.73    6.90   0
  -7  -1  -2   20.87    8.29   0
  -7   1  -2   14.69    8.41   0
   7  -1   2   24.09    8.70   0
   7   1   2   18.08    8.73   0
  -7  -1  -2   28.06    6.63   0
  -7   1  -2   18.05    6.71   0
   7   1   2   17.97    8.43   0
  -8  -1  -2  139.41    8.72   0
   8  -1   2  140.66    9.22   0
  -8   1  -2  150.89   10.33   0
   8  -1   2  129.44    9.52   0
   8   1   2  122.98    8.52   0
   8   1   2  155.61    9.55   0
  -8   1  -2  146.84    7.04   0
  -8  -1  -2  132.92    6.85   0
  -9   1  -2  200.63    8.58   0
  -9  -1  -2  185.87    8.79   0
   9   1   2  186.64    8.84   0
   9  -1   2  176.79    8.82   0
  -9  -1  -2  190.01    8.68   0
   9   1   2  190.09    9.04   0
  -9   1  -2  174.70    8.63   0
   9  -1   2  181.63    7.45   0
 -10  -1  -2  384.78   10.46   0
 -10  -1  -2  376.59    8.89   0
 -10   1  -2  386.78    8.96   0
  10   1   2  392.54    9.61   0
  10   1   2  363.82    9.15   0
  10  -1   2  386.36    9.36   0
 -10   1  -2  383.82    8.94   0
  10  -1   2  409.67    9.33   0
 -11  -1  -2  146.74    8.36   0
  11   1   2  138.90    8.72   0
 -11  -1  -2  145.95    8.58   0
 -11   1  -2  133.82    8.95   0
  11  -1   2  135.70    8.95   0
  11   1   2  152.70   10.30   0
 -11   1  -2  136.33    8.21   0
  11  -1   2  137.28    8.68   0
 -12   1  -2  291.68    9.27   0
  12   1   2  305.58    9.78   0
 -12  -1  -2  296.09    9.29   0
  12  -1   2  305.32    9.58   0
 -12  -1  -2  306.61    9.45   0
 -12   1  -2  309.04    9.40   0
  12   1   2  311.72    9.61   0
  12  -1   2  293.41   11.07   0
 -13   2   2    1.81    8.12   0
  13  -2  -2   11.48    8.47   0
  13   2  -2   -2.49    8.43   0
 -13   2   2    9.36    8.23   0
  13  -2  -2   12.42    8.22   0
 -13  -2   2   -5.06    8.03   0
  13   2  -2   -6.07    8.55   0
 -12  -2   2   50.91    7.99   0
 -12  -2   2   59.75    8.22   0
 -12   2   2   48.57    8.30   0
  12  -2  -2   63.08    8.54   0
  12   2  -2   57.52    8.42   0
 -12   2   2   56.67    8.43   0
  12   2  -2   63.42    8.30   0
  12  -2  -2   60.97    8.17   0
  11  -2  -2  296.38    7.62   0
  11   2  -2  348.52    9.42   0
  11  -2  -2  330.94    9.85   0
  11   2  -2  311.43    9.26   0
 -11   2   2  304.60    9.83   0
 -11   2   2  336.98    9.08   0
 -11  -2   2  328.48    9.17   0
 -11  -2   2  332.53    9.19   0
 -10  -2   2  113.17    8.52   0
  10  -2  -2  114.66    8.62   0
 -10   2   2  128.42    8.03   0
 -10  -2   2  113.40    7.79   0
  10   2  -2  125.98    8.00   0
  10  -2  -2  112.13    8.33   0
  10   2  -2  106.63    8.60   0
 -10   2   2  112.50    8.60   0
   9   2  -2    1.79    8.22   0
  -9  -2   2    0.71    8.21   0
   9  -2  -2   41.23    9.07   0
  -9   2   2   15.00    8.71   0
   9   2  -2   12.04    8.70   0
  -9   2   2   22.23    6.43   0
   9  -2  -2   10.20    6.32   0
  -9  -2   2    8.63    8.01   0
   8  -2  -2  181.83   10.99   0
   8  -2  -2  174.13    8.28   0
  -8   2   2  189.52    8.62   0
  -8  -2   2  181.84    9.23   0
  -8  -2   2  193.17    8.53   0
  -8   2   2  184.57   10.65   0
   8   2  -2  173.84    9.62   0
   8   2  -2  176.49    8.36   0
   7   2  -2   24.30    8.14   0
  -7  -2   2   15.75    8.50   0
   7   2  -2   22.44    9.10   0
   7  -2  -2   29.67    8.96   0
  -7   2   2   36.77    8.90   0
   7  -2  -2   18.80    8.23   0
  -7  -2   2   24.83    7.98   0
  -7   2   2   31.85    7.97   0
  -6  -2   2   56.66    9.47   0
   6  -2  -2   62.98    8.61   0
  -6   2   2   62.48    8.69   0
   6   2  -2   50.73    8.21   0
  -6  -2   2   58.42    8.34   0
  -6   2   2   52.89    8.52   0
   6  -2  -2   58.34   10.38   0
   6   2  -2   55.94    8.54   0
  -5  -2   2   53.30    8.64   0
  -5  -2   2   57.25    8.81   0
  -5   2   2   70.78    9.03   0
   5  -2  -2   42.94   10.80   0
   5  -2  -2   46.59    9.02   0
   5   2  -2   41.86    8.75   0
  -5   2   2   34.14    9.59   0
   5   2  -2   62.32    8.59   0
   4  -2  -2   10.63    9.62   0
  -4   2   2   22.84    8.06   0
  -4  -2   2   24.34    9.86   0
   4   2  -2   12.95    9.64   0
   4   2  -2   13.68    9.61   0
  -4  -2   2   16.47    9.68   0
  -4   2   2   22.22   11.81   0
   4  -2  -2   20.91   10.00   0
   3  -2  -2  125.73   14.56   0
   3   2  -2  134.56   11.66   0
  -3   2   2  138.98   15.58   0
   3   2  -2  134.18   12.13   0
   3  -2  -2  124.81   11.70   0
  -3  -2   2  128.44    9.91   0
  -3   2   2  132.96   10.18   0
   2   2  -2   90.70   11.80   0
  -2   2   2  106.28   17.21   0
   2  -2  -2   98.72   16.34   0
   2  -2  -2   90.76   14.48   0
  -2  -2   2   99.13   14.83   0
  -2   2   2  104.59   14.88   0
   1  -2  -2 1009.59   23.92   0
   1   2  -2  977.35   19.16   0
  -1   2   2 1006.42   21.09   0
  -1  -2   2 1007.42   18.83   0
   1  -2  -2 1004.69   20.88   0
   1   2  -2 1006.31   18.48   0
  -1   2   2 1023.08   24.20   0
   0   2  -2   31.08   12.53   0
   0   2   2   37.80   17.84   0
   0   2  -2   29.71   12.97   0
   0  -2   2   32.03   15.08   0
   0   2   2   29.28   18.04   0
   0  -2   2   41.01   15.68   0
   1   2   2  696.59   17.70   0
   1  -2   2  667.64   16.23   0
   1   2   2  708.88   26.57   0
  -1   2  -2  685.65   17.83   0
  -1  -2  -2  706.42   18.13   0
  -1  -2  -2  658.53   25.58   0
  -1   2  -2  688.46   18.23   0
   1  -2   2  676.61   17.51   0
  -2   2  -2  320.93   13.60   0
   2   2   2  316.66   14.89   0
  -2  -2  -2  318.23   14.67   0
   2  -2   2  329.18   15.87   0
   2   2   2  314.63   18.52   0
  -2   2  -2  319.27   15.94   0
  -2  -2  -2  318.26   17.13   0
   3   2   2   29.09   12.48   0
   3  -2   2   30.85   11.80   0
  -3  -2  -2   28.51   11.00   0
  -3   2  -2   24.62   12.06   0
  -3  -2  -2   26.07   11.24   0
   3   2   2   27.37   10.96   0
  -3   2  -2   30.12   12.17   0
  -4   2  -2  191.70   10.65   0
   4   2   2  183.84    9.65   0
   4  -2   2  187.54   10.40   0
   4   2   2  183.13   11.61   0
  -4   2  -2  193.40   11.97   0
   4  -2   2  173.95   10.43   0
  -4  -2  -2  183.43   10.35   0
  -4  -2  -2  175.46    8.22   0
  -5  -2  -2  757.99   13.29   0
  -5   2  -2  804.20   12.62   0
   5  -2   2  787.74   12.13   0
  -5   2  -2  771.54   11.53   0
   5   2   2  797.90   11.22   0
   5  -2   2  770.73   11.67   0
   5   2   2  798.26   13.59   0
  -5  -2  -2  775.34   10.95   0
  -6   2  -2  657.37   10.66   0
  -6  -2  -2  632.99   10.26   0
   6  -2   2  629.89    9.29   0
  -6   2  -2  677.91   10.75   0
   6   2   2  676.55   11.85   0
   6   2   2  552.68   10.95   0
   6  -2   2  658.87   10.53   0
  -6  -2  -2  653.08   10.92   0
  -7  -2  -2   33.19    9.98   0
  -7  -2  -2   13.32    6.50   0
   7  -2   2   24.29    8.46   0
  -7   2  -2   18.71    8.53   0
   7   2   2   27.13    8.57   0
   7  -2   2   32.65    8.52   0
   7   2   2   28.13    8.37   0
  -7   2  -2   23.16    8.48   0
  -8  -2  -2  187.68    8.48   0
   8  -2   2  188.68    8.95   0
  -8   2  -2  203.95    9.13   0
   8   2   2  183.97    8.73   0
  -8   2  -2  197.78    8.86   0
   8   2   2  180.07    9.28   0
  -8  -2  -2  184.60    9.06   0
   8  -2   2  173.07    8.97   0
   9   2   2   30.19    8.34   0
   9  -2   2   15.48    8.25   0
  -9  -2  -2   19.73    7.74   0
  -9   2  -2   23.66    9.36   0
  -9   2  -2   33.17    6.73   0
   9   2   2   15.62    8.48   0
  -9  -2  -2   22.88    9.65   0
   9  -2   2   28.69    8.35   0
  10   2   2   88.22    8.61   0
 -10  -2  -2   88.99    7.89   0
 -10   2  -2   80.79    8.27   0
  10   2   2   84.75    8.21   0
  10  -2   2   80.60    8.51   0
 -10   2  -2   81.90    8.22   0
  10  -2   2   99.21    8.66   0
 -10  -2  -2   78.91    8.36   0
  11   2   2  243.14   10.79   0
  11   2   2  223.74    8.78   0
 -11  -2  -2  242.71    8.66   0
 -11  -2  -2  220.83    9.18   0
  11  -2   2  218.45    8.88   0
 -11   2  -2  214.59    8.90   0
 -11   2  -2  229.63    9.86   0
  11  -2   2  217.55    9.08   0
 -12   2  -2   43.54    8.24   0
  12   2   2   22.88    8.20   0
  12  -2   2   47.57    7.06   0
 -12  -2  -2   50.10    7.94   0
  12   2   2   38.06    9.96   0
 -12   2  -2   50.16    8.20   0
 -12  -2  -2   50.60    8.18   0
  12  -2   2   37.18    8.33   0
  12   3  -2   11.60    8.07   0
  12  -3  -2    9.05    8.18   0
  12   3  -2   11.66    8.02   0
  12  -3  -2   11.04    7.95   0
 -12  -3   2    6.22    7.71   0
 -12   3   2   -1.75    7.85   0
 -12   3   2   -4.22    6.47   0
  11  -3  -2  873.86   10.59   0
 -11   3   2  881.46   12.37   0
  11   3  -2  824.56   11.23   0
 -11   3   2  852.65   10.40   0
  11   3  -2  838.91   10.62   0
  11  -3  -2  849.42   11.09   0
 -11  -3   2  867.61   11.39   0
  10  -3  -2   83.05    8.99   0
 -10  -3   2   72.43    7.85   0
 -10   3   2   95.22    8.49   0
  10   3  -2   78.96    8.39   0
 -10   3   2   85.20    7.90   0
  10   3  -2  104.23    7.90   0
  10  -3  -2   81.05    8.20   0
  -9   3   2 1381.46   11.42   0
  -9  -3   2 1448.95   11.79   0
   9  -3  -2 1368.21   11.19   0
   9  -3  -2 1309.71   12.87   0
  -9   3   2 1323.44   13.57   0
  -9  -3   2 1299.04   11.54   0
   9   3  -2 1416.85   11.67   0
   9   3  -2 1314.96   11.98   0
  -8  -3   2  668.79   10.50   0
   8   3  -2  635.05   10.23   0
   8   3  -2  702.48    9.79   0
  -8   3   2  665.67    9.90   0
  -8   3   2  693.71   12.39   0
   8  -3  -2  652.88    9.97   0
  -8  -3   2  662.37    9.81   0
   8  -3  -2  694.29   10.82   0
  -7  -3   2 1223.06   11.50   0
  -7  -3   2 1236.07   11.73   0
   7   3  -2 1207.56   11.33   0
   7  -3  -2 1253.79   12.51   0
   7  -3  -2 1208.09   11.31   0
  -7   3   2 1188.32   12.39   0
  -7   3   2 1140.31   10.27   0
   7   3  -2 1163.78   12.01   0
  -6   3   2   19.39    8.48   0
   6   3  -2   32.23    8.17   0
   6  -3  -2   17.39    8.49   0
  -6   3   2   19.92    9.26   0
   6  -3  -2   22.36    8.67   0
  -6  -3   2   15.82    8.20   0
   6   3  -2   22.96    8.02   0
   5   3  -2 7908.37   23.36   0
  -5   3   2 7923.11   22.66   0
   5  -3  -2 8063.28   23.84   0
  -5  -3   2 7980.30   23.61   0
   4   3  -2 1267.15   13.04   0
  -4   3   2 1278.02   16.10   0
  -4  -3   2 1249.33   12.87   0
   4  -3  -2 1235.71   14.62   0
   4  -3  -2 1221.56   11.76   0
  -4   3   2 1253.67   12.97   0
   4   3  -2 1277.65   12.76   0
   3  -3  -2 1197.77   17.17   0
   3   3  -2 1195.87   15.00   0
  -3   3   2 1173.01   14.69   0
  -3  -3   2 1122.68   12.94   0
   3   3  -2 1145.51   14.01   0
  -3   3   2 1226.14   18.21   0
   3  -3  -2 1178.26   13.03   0
  -2  -3   2 2875.42   21.23   0
  -2   3   2 2995.36   25.72   0
   2   3  -2 2875.93   19.67   0
   2  -3  -2 2883.70   21.86   0
   2  -3  -2 2891.35   23.74   0
  -2   3   2 2852.12   20.69   0
  -1   3   2 5324.18   32.32   0
  -1  -3   2 5107.58   28.60   0
  -1  -3   2 5360.76   28.04   0
   1   3  -2 5278.41   26.54   0
   1   3  -2 5181.24   29.05   0
  -1   3   2 5296.92   31.29   0
   0  -3   2 1341.32   17.21   0
   0   3  -2 1299.61   17.66   0
   0  -3  -2 1384.26   21.87   0
   0  -3   2 1340.36   17.37   0
   0   3   2 1404.97   21.39   0
   0   3  -2 1283.70   18.30   0
  -2  -3  -2 1655.93   22.98   0
   2   3   2 1655.32   21.89   0
  -2   3  -2 1614.33   16.71   0
   2  -3   2 1703.76   18.56   0
   2   3   2 1660.75   17.30   0
   2  -3   2 1637.50   16.16   0
  -2   3  -2 1670.04   18.31   0
   3   3   2   96.78   10.28   0
   3  -3   2   95.21    9.35   0
  -3   3  -2   90.63   11.21   0
   3   3   2  101.06   12.24   0
  -3   3  -2  102.22    9.86   0
  -3  -3  -2  108.73   10.48   0
  -3   3  -2  106.11   11.33   0
  -3  -3  -2  103.02   12.46   0
  -4   3  -2 1538.12   12.85   0
   4   3   2 1552.80   16.55   0
   4  -3   2 1539.97   13.78   0
   4   3   2 1546.25   13.11   0
  -4  -3  -2 1566.57   13.21   0
  -4  -3  -2 1558.56   16.52   0
  -4   3  -2 1519.43   14.73   0
  -5  -3  -2 2709.52   14.87   0
   5   3   2 2755.67   18.73   0
   5  -3   2 2608.13   15.35   0
  -5   3  -2 2717.29   16.02   0
  -5   3  -2 2666.02   15.58   0
   5   3   2 2744.68   14.87   0
  -5  -3  -2 2656.27   18.29   0
  -6  -3  -2   15.36   10.15   0
   6   3   2    1.10    8.59   0
  -6   3  -2    6.14    8.82   0
   6   3   2   12.99    8.93   0
  -6   3  -2    7.38    8.35   0
   6  -3   2    5.44    7.12   0
   6  -3   2   -1.57    8.08   0
  -6  -3  -2   13.28    8.37   0
   7   3   2  469.22    9.60   0
   7  -3   2  438.25    9.72   0
  -7   3  -2  475.76    9.79   0
  -7  -3  -2  459.01    8.00   0
   7   3   2  491.59   11.22   0
  -7   3  -2  474.39    9.81   0
  -7  -3  -2  459.51   10.83   0
   7  -3   2  493.14    9.63   0
   8  -3   2  121.75    8.39   0
  -8   3  -2  129.38    8.64   0
   8   3   2  129.99    9.00   0
   8   3   2  142.32   10.14   0
  -8  -3  -2  138.20    8.63   0
   8  -3   2  115.42    7.08   0
  -8  -3  -2  133.86    8.97   0
  -8   3  -2  126.20    8.83   0
  -9   3  -2   36.21    8.05   0
  -9  -3  -2   12.63    7.63   0
   9   3   2   20.88    8.36   0
   9   3   2   27.87    8.58   0
   9  -3   2   21.87    8.22   0
  -9   3  -2   14.55    8.20   0
   9  -3   2   30.46    8.50   0
  -9  -3  -2   25.44    8.51   0
 -10  -3  -2   17.71    8.04   0
  10  -3   2   15.30    7.84   0
  10   3   2    6.51    8.16   0
  10   3   2   28.03    9.89   0
  10  -3   2    0.61    8.30   0
 -10   3  -2   19.54    8.08   0
 -10   3  -2    5.30    7.43   0
 -10  -3  -2    4.35    6.38   0
  11   3   2   97.65    8.63   0
  11   3   2  102.54    8.72   0
 -11   3  -2   88.84    8.20   0
  11  -3   2   85.79    7.19   0
 -11  -3  -2  110.15    9.72   0
 -11   3  -2  112.68    8.45   0
 -11  -3  -2  110.34    8.20   0
  12   3   2    5.20    8.29   0
 -12  -3  -2   11.60    9.21   0
 -12   3  -2    8.45    7.96   0
 -12   3  -2   -1.30    7.93   0
  12   3   2    0.56    8.64   0
 -12  -3  -2    8.75    7.96   0
  12  -3   2    6.40    8.33   0
 -12   4   2   37.21    8.46   0
 -12   4   2   27.27    8.21   0
 -12  -4   2   28.67    8.95   0
  12  -4  -2   36.60    9.34   0
  12   4  -2   33.00    8.21   0
  12  -4  -2   24.55    8.20   0
  12   4  -2   24.09    8.18   0
  11  -4  -2  232.73    8.98   0
  11  -4  -2  228.69    9.00   0
  11   4  -2  244.77    8.86   0
 -11  -4   2  215.12    8.72   0
  11   4  -2  236.77    9.20   0
 -11   4   2  232.92    9.14   0
 -11   4   2  239.85    8.77   0
 -10   4   2   60.41    8.62   0
 -10  -4   2   66.23    6.61   0
  10  -4  -2   57.66    8.20   0
  10  -4  -2   59.71   10.10   0
 -10   4   2   63.66    7.94   0
  10   4  -2   72.24    7.81   0
  10   4  -2   61.04    8.28   0
  -9   4   2  602.77   10.76   0
  -9   4   2  615.77    8.54   0
   9  -4  -2  574.56   10.61   0
   9   4  -2  604.92   10.17   0
   9  -4  -2  613.04    9.77   0
   9   4  -2  611.25    9.61   0
  -9  -4   2  657.33   10.04   0
  -8   4   2   49.42    7.73   0
   8   4  -2   41.20    8.64   0
  -8   4   2   59.18    8.83   0
   8   4  -2   56.12    8.17   0
  -8  -4   2   51.71    8.44   0
   8  -4  -2   43.98    9.03   0
   8  -4  -2   51.14    8.66   0
   7   4  -2  667.40   10.10   0
  -7  -4   2  710.45   10.47   0
   7   4  -2  700.13   10.18   0
   7  -4  -2  684.70   12.25   0
  -7   4   2  685.22   11.30   0
   7  -4  -2  658.08    9.93   0
  -7   4   2  674.81   10.09   0
   6   4  -2  356.78    9.02   0
  -6   4   2  373.41    9.41   0
   6  -4  -2  365.33   10.08   0
  -6  -4   2  372.68    9.19   0
   6  -4  -2  352.70    9.39   0
   6   4  -2  358.01    9.65   0
  -6   4   2  381.79   10.58   0
   5  -4  -2   36.64    6.96   0
  -5  -4   2   28.81    6.80   0
   5   4  -2   34.15    8.00   0
  -5   4   2   31.05    7.15   0
   5   4  -2   35.54    8.09   0
   5  -4  -2   33.29    9.86   0
  -5   4   2   30.73   11.00   0
   4   4  -2  282.73    9.63   0
   4  -4  -2  293.10   11.88   0
   4   4  -2  302.74    9.82   0
   4  -4  -2  282.22   10.09   0
  -4   4   2  292.80    8.69   0
  -4   4   2  307.47   11.12   0
  -4  -4   2  282.28    9.86   0
   3  -4  -2  284.76   12.43   0
   3  -4  -2  267.90   10.74   0
  -3  -4   2  265.07   11.05   0
   3   4  -2  260.88    9.26   0
  -3   4   2  281.07   11.80   0
  -3   4   2  257.59    9.20   0
  -2   4   2  106.41   10.41   0
   2   4  -2  111.78   12.09   0
  -2  -4   2  108.53    9.93   0
  -2   4   2  111.71   12.44   0
   2  -4  -2  103.25   11.98   0
  -1  -4   2    7.65   12.29   0
  -1   4   2    7.30   13.71   0
   1   4  -2    3.06   12.71   0
  -1   4   2    6.58   12.69   0
   1  -4  -2    0.87   12.46   0
  -1   4   2    5.25   14.20   0
   1   4  -2   12.64   13.48   0
  -1  -4   2   10.15   13.44   0
   0  -4   2 2143.79   17.95   0
   0  -4  -2 2230.19   22.57   0
   0   4   2 2092.33   20.09   0
   0   4  -2 2196.52   20.01   0
   0  -4   2 2157.00   19.53   0
   0   4   2 2238.76   22.55   0
   0   4  -2 1971.36   19.16   0
  -1   4  -2 1294.72   15.29   0
  -1  -4  -2 1393.52   20.29   0
   1   4   2 1394.61   18.95   0
   1  -4   2 1384.47   15.63   0
  -1   4  -2 1408.40   17.51   0
   1  -4   2 1360.13   16.86   0
   2   4   2 1478.50   19.11   0
   2  -4   2 1436.97   14.14   0
   2   4   2 1489.95   15.09   0
  -2   4  -2 1452.69   16.00   0
  -2   4  -2 1462.83   16.15   0
  -2  -4  -2 1473.81   19.16   0
   2  -4   2 1483.34   16.04   0
   3   4   2  176.80   12.01   0
   3   4   2  173.16    9.69   0
  -3   4  -2  160.53   10.93   0
  -3   4  -2  174.93    9.57   0
  -3  -4  -2  180.80   10.76   0
   3  -4   2  170.03   10.46   0
  -3   4  -2  176.58    9.37   0
   4   4   2   -1.99    8.77   0
   4   4   2    7.71    9.21   0
  -4  -4  -2    0.64   10.69   0
  -4   4  -2    6.76    9.25   0
  -4   4  -2   -3.71    9.08   0
  -4  -4  -2    8.53    8.41   0
  -4   4  -2   12.92    9.22   0
   4  -4   2    0.92    8.58   0
  -5   4  -2  330.64   10.17   0
  -5  -4  -2  347.64   10.45   0
  -5   4  -2  356.46   10.03   0
   5   4   2  343.65    9.58   0
  -5  -4  -2  355.49    9.49   0
   5  -4   2  359.37    9.90   0
   5   4   2  346.52   10.30   0
  -5   4  -2  358.84    9.94   0
  -6   4  -2    5.76    8.93   0
   6   4   2   15.29    8.76   0
  -6   4  -2   13.03    8.52   0
  -6  -4  -2   13.57    8.27   0
  -6  -4  -2   11.29    8.93   0
   6  -4   2   14.23    8.56   0
   6   4   2   12.44    8.62   0
   7  -4   2  310.44    9.09   0
   7   4   2  313.50   10.05   0
  -7  -4  -2  301.91    8.75   0
  -7  -4  -2  291.01   10.16   0
  -7   4  -2  283.55    9.21   0
  -7   4  -2  294.16    9.29   0
   7   4   2  274.94    7.68   0
   8   4   2    9.49    8.60   0
  -8   4  -2   10.28    8.26   0
  -8   4  -2   25.52    8.70   0
   8  -4   2   22.46    8.39   0
  -8  -4  -2   29.68    8.43   0
   8   4   2   25.53    8.48   0
  -8  -4  -2   15.53    6.76   0
   9  -4   2  189.07    8.91   0
  -9   4  -2  197.71    8.85   0
   9   4   2  202.32    9.65   0
  -9  -4  -2  182.50    8.40   0
   9   4   2  196.63    8.74   0
  -9  -4  -2  196.50    9.21   0
  -9   4  -2  191.44    8.60   0
  10  -4   2   10.70    8.39   0
  10   4   2   20.45    6.58   0
 -10   4  -2   13.99    7.82   0
  10   4   2   11.13    8.33   0
 -10   4  -2    5.33    8.15   0
 -10  -4  -2   12.85    7.71   0
 -10  -4  -2    7.80    8.09   0
 -11   4  -2  124.31    8.26   0
  11  -4   2  118.98    8.59   0
  11   4   2  121.01    8.59   0
 -11  -4  -2  127.22    8.31   0
 -11   4  -2  128.13    8.59   0
 -11  -4  -2  136.08    8.58   0
  11   4   2  134.29    9.07   0
  12   4   2   13.04    8.43   0
 -12   4  -2   10.26    7.69   0
 -12   4  -2   -3.68    8.11   0
 -12   4  -2    8.34    8.09   0
 -12  -4  -2   19.32    9.37   0
  12  -4   2   14.53    8.21   0
  12   4   2   28.09    8.40   0
 -12  -5   2    9.00    7.67   0
  12   5  -2   12.28    8.24   0
  12  -5  -2    9.27    8.36   0
  12   5  -2    3.68    8.06   0
  12  -5  -2    9.50    8.14   0
 -12   5   2    2.29    7.96   0
 -12   5   2   13.88    8.17   0
 -11   5   2    4.24    7.91   0
  11   5  -2    9.09    8.35   0
 -11  -5   2   14.48    7.86   0
  11  -5  -2   16.74    7.76   0
  11  -5  -2   19.47    7.96   0
 -11   5   2    9.67    8.22   0
  11   5  -2   17.83    7.94   0
 -10   5   2  150.75    8.31   0
  10  -5  -2  134.88    8.33   0
 -10  -5   2  127.08    8.38   0
  10   5  -2  135.89    8.34   0
 -10   5   2  158.85    8.62   0
  10  -5  -2  142.64    8.78   0
  10   5  -2  154.29    8.49   0
  -9  -5   2 1214.91   10.47   0
   9  -5  -2 1267.76   10.82   0
   9   5  -2 1294.59   11.67   0
   9   5  -2 1273.08   11.60   0
   9  -5  -2 1250.54   12.01   0
  -9   5   2 1237.70    9.89   0
  -9   5   2 1303.89   12.19   0
   8   5  -2   47.66    8.35   0
  -8   5   2   52.27    8.22   0
  -8   5   2   40.60    9.19   0
   8  -5  -2   44.68    6.92   0
   8   5  -2   53.52    8.05   0
  -8  -5   2   59.27    8.34   0
   8  -5  -2   55.34    8.53   0
  -7   5   2  999.35   12.40   0
  -7  -5   2  978.57   11.28   0
   7   5  -2  962.08   10.80   0
   7  -5  -2  997.65   11.14   0
  -7   5   2  935.22   10.87   0
   7  -5  -2  954.57   11.65   0
   7   5  -2 1013.77   10.70   0
  -6   5   2  833.12   10.51   0
   6   5  -2  825.72   10.96   0
  -6  -5   2  841.03   10.84   0
   6   5  -2  812.47   10.45   0
   6  -5  -2  784.79   10.86   0
   6  -5  -2  777.04   10.44   0
  -6   5   2  806.91   11.79   0
   5  -5  -2   43.84    8.81   0
   5  -5  -2   37.52    8.53   0
   5   5  -2   42.49    8.33   0
  -5   5   2   28.30    9.17   0
   5   5  -2   39.93    8.40   0
  -5   5   2   36.00    9.15   0
  -5  -5   2   29.74    7.98   0
  -4   5   2   86.07    9.41   0
   4  -5  -2   92.50    9.10   0
  -4   5   2   87.06    9.95   0
   4  -5  -2   81.33    9.95   0
   4   5  -2   93.02    8.87   0
   4   5  -2   92.02    8.95   0
  -4  -5   2   90.48    9.17   0
  -3   5   2 5930.22   24.72   0
  -3   5   2 5507.47   21.31   0
  -3  -5   2 5890.39   22.06   0
   3   5  -2 5724.42   21.82   0
   3  -5  -2 5977.93   24.99   0
  -2   5   2  286.57   11.72   0
   2   5  -2  287.83   10.93   0
  -2   5   2  308.22   12.13   0
   2   5  -2  298.94   11.45   0
  -2   5   2  303.71   11.94   0
   2  -5  -2  303.65   11.53   0
  -2  -5   2  297.48   11.60   0
   1  -5  -2   79.05   11.07   0
  -1  -5   2   74.87   10.42   0
   1   5  -2   77.40   10.99   0
  -1   5   2   77.43   12.12   0
  -1  -5   2   79.87   11.46   0
   1   5  -2   75.60   11.62   0
  -1   5   2   77.66   11.36   0
   0   5   2 4425.34   22.01   0
   0  -5  -2 4507.27   25.35   0
   0   5  -2 4462.03   22.30   0
   0   5  -2 4515.11   21.46   0
   0  -5   2 4506.99   21.20   0
   0   5   2 4672.12   25.36   0
   0  -5   2 4482.65   22.12   0
  -1   5  -2 3736.98   20.30   0
   1   5   2 3716.97   23.44   0
  -1  -5  -2 3615.49   23.18   0
   1  -5   2 3656.79   20.03   0
  -1   5  -2 3619.24   20.27   0
   1  -5   2 3610.18   19.09   0
   2   5   2  417.48   13.87   0
  -2  -5  -2  419.01   13.34   0
   2  -5   2  413.43   11.27   0
   2  -5   2  430.06   11.76   0
  -2   5  -2  413.98   10.04   0
  -2   5  -2  391.73   11.94   0
  -3   5  -2 1917.64   14.77   0
  -3  -5  -2 1847.95   17.58   0
   3   5   2 1864.41   17.43   0
   3   5   2 1868.61   12.75   0
   3  -5   2 1859.09   14.34   0
  -3   5  -2 1952.96   15.02   0
  -4   5  -2   -4.12    9.21   0
   4  -5   2   -5.21    7.18   0
  -4   5  -2    1.62    8.90   0
   4   5   2    4.02   10.29   0
  -4  -5  -2   10.16   10.51   0
   4   5   2   -0.76    8.84   0
  -4   5  -2   14.67    8.79   0
   5   5   2   15.84    8.96   0
  -5  -5  -2   19.39    8.92   0
  -5   5  -2   22.41    8.86   0
  -5   5  -2   19.43    8.68   0
  -5   5  -2   16.84    8.79   0
   5  -5   2   16.66    6.92   0
   5   5   2   27.13    6.99   0
  -6  -5  -2  530.56   11.41   0
  -6   5  -2  518.06    9.95   0
   6  -5   2  504.56    9.59   0
   6   5   2  528.80   10.11   0
  -6   5  -2  521.92   10.23   0
  -6   5  -2  552.98    9.73   0
   6   5   2  520.36    9.52   0
  -7   5  -2  536.70   10.10   0
  -7  -5  -2  563.50   10.77   0
   7   5   2  585.52   11.03   0
   7   5   2  522.42    8.65   0
   7  -5   2  531.04    8.61   0
  -7   5  -2  532.74    9.56   0
  -7   5  -2  564.56    9.51   0
  -8   5  -2   75.61    8.39   0
   8  -5   2   67.76    8.60   0
  -8   5  -2   85.50    9.06   0
  -8  -5  -2   66.07    8.56   0
  -8   5  -2   76.50    6.97   0
   8   5   2   73.22    8.67   0
   8   5   2   76.67    8.51   0
   9   5   2 1076.33   12.67   0
  -9   5  -2 1042.11   11.33   0
  -9   5  -2  996.20   10.87   0
  -9   5  -2  978.17   10.66   0
   9   5   2  982.73   10.40   0
  -9  -5  -2  995.54   11.46   0
   9  -5   2  978.19   10.87   0
  10   5   2  333.88    8.12   0
 -10   5  -2  325.91    8.59   0
  10   5   2  373.88    9.63   0
 -10   5  -2  371.19    9.20   0
  10  -5   2  351.80    9.04   0
 -10  -5  -2  370.94    8.96   0
 -10   5  -2  336.59    9.16   0
 -11   5  -2   27.56    8.35   0
  11   5   2   40.74    8.45   0
 -11   5  -2   35.10    7.76   0
 -11  -5  -2   52.05    7.75   0
 -11   5  -2   31.74    8.04   0
  11  -5   2   40.37    8.15   0
  11   5   2   46.12    8.31   0
  12   5   2   29.42    8.54   0
  12   5   2   23.44    6.90   0
 -12   5  -2   24.78    8.09   0
 -12   5  -2   28.68    7.95   0
 -12  -5  -2   38.66    9.45   0
 -12   5  -2   31.28    8.33   0
  12  -5   2   38.98    8.34   0
 -12   6   2    7.54    8.16   0
  12  -6  -2    3.24    7.97   0
  12   6  -2    6.31    8.12   0
 -12  -6   2   -7.29    7.76   0
  12   6  -2   -8.47    7.93   0
 -12   6   2    3.69    7.84   0
 -11   6   2   -1.14    8.12   0
  11   6  -2   15.48    7.56   0
  11   6  -2    5.58    8.33   0
 -11   6   2    4.57    7.79   0
  11  -6  -2    4.81    9.01   0
 -11  -6   2   17.14    7.96   0
 -10  -6   2   77.81    8.11   0
  10  -6  -2   65.40    7.87   0
 -10   6   2   77.16    8.47   0
  10  -6  -2   55.29    7.93   0
  10   6  -2   71.36    8.05   0
  10   6  -2   51.55    9.16   0
 -10   6   2   63.89    6.40   0
   9   6  -2 1077.56   10.82   0
   9  -6  -2 1178.24   12.62   0
   9  -6  -2 1036.92   10.51   0
  -9   6   2 1178.34   13.13   0
   9   6  -2 1112.89   10.71   0
  -9   6   2 1151.63   10.74   0
  -9  -6   2 1124.03   10.87   0
   8   6  -2   -5.99    8.41   0
   8  -6  -2   13.45    8.18   0
  -8  -6   2   -5.37    8.38   0
   8   6  -2    7.67    7.94   0
  -8   6   2    2.03    8.89   0
   8  -6  -2   -2.52    9.49   0
  -8   6   2   -3.95    8.22   0
  -7  -6   2   13.38    8.48   0
   7  -6  -2    4.43    9.95   0
  -7   6   2    4.18    9.61   0
  -7   6   2   13.98    8.59   0
   7   6  -2   10.31    8.00   0
   7  -6  -2   18.53    7.00   0
   7   6  -2   16.74    8.34   0
  -6   6   2   28.10    8.19   0
  -6  -6   2   16.71    8.04   0
   6   6  -2   23.31    8.30   0
   6  -6  -2   19.03    8.42   0
  -6   6   2   12.93    9.17   0
   6   6  -2   26.36    7.99   0
   6  -6  -2   28.79    8.17   0
   5   6  -2   38.17    8.19   0
   5  -6  -2   35.72    8.09   0
  -5  -6   2   34.41    8.32   0
  -5   6   2   23.81    9.01   0
  -5   6   2   29.80    8.85   0
   5   6  -2   31.30    8.13   0
  -4   6   2  347.62   10.53   0
  -4   6   2  366.05   11.27   0
  -4  -6   2  337.85    9.47   0
   4  -6  -2  337.43   10.14   0
   4   6  -2  335.93    9.34   0
  -3   6   2  557.34    9.82   0
  -3  -6   2  515.28   10.55   0
   3   6  -2  522.55   10.54   0
  -3   6   2  495.75    9.48   0
  -3   6   2  520.00   10.99   0
   3  -6  -2  516.16   10.74   0
   2  -6  -2  381.41   10.60   0
  -2   6   2  385.15   10.92   0
  -2  -6   2  386.22   10.77   0
  -2   6   2  360.05   11.02   0
   2   6  -2  386.72   10.76   0
  -2   6   2  391.72   11.33   0
   2   6  -2  389.76   10.33   0
   1   6  -2    0.06   10.11   0
   1  -6  -2   14.29   10.33   0
  -1  -6   2    2.44    9.94   0
  -1   6   2    8.30   10.59   0
   1  -6  -2    0.60    9.51   0
   1   6  -2    5.03    9.31   0
  -1   6   2    3.63   10.03   0
  -1  -6   2    3.87    9.13   0
   0   6  -2  113.99    8.17   0
   0   6   2  113.92   12.42   0
   0  -6  -2  115.59   10.92   0
   0   6   2  102.68    8.57   0
   0  -6   2  109.77   10.27   0
   0  -6   2  115.26    8.16   0
   0   6  -2  111.27   10.33   0
   1  -6   2  877.84   12.01   0
  -1  -6  -2  891.01   14.41   0
   1   6   2  894.51   13.26   0
   1  -6   2  824.94   12.24   0
  -1   6  -2  884.57   12.36   0
  -1   6  -2  862.90   10.98   0
  -2   6  -2   53.58    9.34   0
   2   6   2   52.74   11.08   0
  -2  -6  -2   50.81   11.20   0
   2  -6   2   58.54    7.66   0
  -2   6  -2   61.50    9.20   0
   2  -6   2   51.35    7.61   0
  -3   6  -2   28.99    8.83   0
   3   6   2   24.65    7.11   0
  -3   6  -2   32.79    8.90   0
  -3  -6  -2   35.21    9.33   0
   3  -6   2   26.75    7.15   0
   3   6   2   35.55   10.86   0
   4   6   2  101.48   10.70   0
  -4   6  -2   83.25    8.65   0
  -4   6  -2  103.96    8.96   0
  -4   6  -2  101.73    7.51   0
  -4  -6  -2   98.00   10.76   0
   4  -6   2   92.99    7.31   0
   4   6   2   94.51    9.08   0
   5  -6   2  160.38    8.78   0
   5   6   2  150.32   10.38   0
   5   6   2  145.29    7.00   0
  -5   6  -2  159.47    9.14   0
  -5   6  -2  161.30    8.88   0
  -5  -6  -2  154.57    9.03   0
  -5   6  -2  136.54    9.25   0
  -6   6  -2   12.87    8.52   0
   6   6   2    8.92    8.49   0
  -6   6  -2    4.43    6.42   0
   6  -6   2   -1.35    7.98   0
  -6  -6  -2    7.30    8.02   0
   6   6   2    4.71    9.20   0
  -6   6  -2    4.02    6.84   0
  -7   6  -2    6.43    7.62   0
  -7  -6  -2    6.12    8.28   0
  -7   6  -2    6.66    7.94   0
   7   6   2    7.37    7.93   0
  -7   6  -2    6.03    6.48   0
   7  -6   2   -1.79    6.34   0
   7   6   2    4.65    8.68   0
   8  -6   2  193.76    9.02   0
  -8   6  -2  158.45    8.92   0
   8   6   2  168.03    7.09   0
  -8  -6  -2  163.25    9.55   0
  -8   6  -2  150.85    8.65   0
  -8   6  -2  166.03    9.19   0
   8   6   2  167.70    8.97   0
  -9  -6  -2  246.05    9.91   0
   9   6   2  208.02    8.48   0
   9   6   2  232.22    8.87   0
  -9   6  -2  215.59    8.53   0
   9  -6   2  218.49    8.56   0
  -9   6  -2  224.17    8.66   0
  -9   6  -2  232.20    7.64   0
 -10   6  -2   52.99    7.97   0
  10  -6   2   43.67    8.35   0
  10   6   2   44.76    8.30   0
 -10   6  -2   38.60    7.94   0
 -10   6  -2   51.16    8.05   0
  10   6   2   40.37    8.35   0
 -10  -6  -2   38.67    8.07   0
  11   6   2    2.98    8.53   0
 -11   6  -2    5.86    6.34   0
  11   6   2    2.20    8.14   0
 -11   6  -2   18.89    8.00   0
 -11   6  -2    9.96    7.66   0
 -11  -6  -2   -2.81    9.39   0
  11  -6   2    2.74    7.91   0
  12   6   2   21.86    9.64   0
  12  -6   2   25.90    7.89   0
  12   6   2   24.79    8.40   0
 -12  -6  -2    5.29    8.03   0
 -12   6  -2   15.91    8.13   0
 -12   6  -2   20.37    7.86   0
 -12   6  -2   12.22    7.61   0
  12  -7  -2   13.15    7.98   0
 -12   7   2   11.58    7.83   0
 -12   7   2   10.35    7.64   0
  12   7  -2   11.74    7.98   0
 -12   7   2   12.94    8.04   0
  12   7  -2   24.25    8.29   0
 -12  -7   2    4.38    7.77   0
  11   7  -2   -1.41    8.02   0
 -11   7   2    1.68    6.25   0
  11   7  -2   13.84    7.73   0
  11  -7  -2   10.95    9.11   0
 -11  -7   2    9.74    7.86   0
 -11   7   2   14.90    8.16   0
  10   7  -2  108.64    8.17   0
  10   7  -2  115.19    8.27   0
 -10   7   2  114.94    9.01   0
 -10   7   2  107.97    8.22   0
  10  -7  -2  113.62    8.24   0
 -10  -7   2  105.30    8.30   0
  -9   7   2  128.47    8.85   0
  -9   7   2   89.59    8.18   0
  -9  -7   2  116.99    8.00   0
   9   7  -2  115.74    8.11   0
   9  -7  -2   97.17    8.11   0
   9   7  -2  105.38    8.03   0
   8   7  -2 1102.15   11.13   0
  -8   7   2 1117.59   12.40   0
  -8  -7   2 1156.23   11.22   0
   8   7  -2 1153.24   10.95   0
   8  -7  -2 1177.55   12.58   0
  -8   7   2 1045.31    9.71   0
   7  -7  -2  298.77   10.48   0
   7   7  -2  294.64    8.75   0
   7   7  -2  293.98    8.76   0
  -7   7   2  293.49    9.39   0
  -7  -7   2  309.19    8.85   0
  -7   7   2  321.56   10.29   0
   6   7  -2   15.56    7.96   0
  -6   7   2   14.69    8.06   0
  -6   7   2    2.34    9.29   0
  -6  -7   2   14.57    8.03   0
   6  -7  -2   12.14    8.51   0
   6   7  -2    2.68    7.69   0
  -5   7   2  180.56    9.09   0
   5   7  -2  189.94    8.60   0
   5  -7  -2  203.63    8.78   0
  -5   7   2  197.60    9.36   0
  -5  -7   2  193.31    8.70   0
   5   7  -2  198.65    8.49   0
  -5   7   2  211.58    9.40   0
  -4  -7   2  555.29    8.73   0
  -4   7   2  562.12   10.62   0
   4  -7  -2  547.98   10.25   0
   4   7  -2  566.41    8.77   0
  -4   7   2  593.65   10.68   0
  -4   7   2  545.52   10.57   0
  -3  -7   2 3347.77   16.74   0
   3  -7  -2 3308.62   17.02   0
  -3   7   2 3469.27   16.48   0
   3   7  -2 3493.55   16.87   0
   3   7  -2 3342.87   15.98   0
  -3   7   2 3252.07   15.87   0
  -3   7   2 3499.32   17.56   0
  -2   7   2 2366.76   15.03   0
   2   7  -2 2363.52   13.67   0
  -2   7   2 2494.69   15.77   0
   2   7  -2 2465.93   14.87   0
   2  -7  -2 2392.37   15.42   0
  -2  -7   2 2466.41   14.72   0
  -2   7   2 2540.96   15.58   0
   1   7  -2  113.82    7.39   0
  -1  -7   2  115.91    8.61   0
   1  -7  -2  126.62    9.79   0
  -1  -7   2  114.52    9.13   0
  -1   7   2  118.38    9.86   0
  -1   7   2  109.50    9.36   0
   1  -7  -2  112.71    9.01   0
   1   7  -2  114.00    9.19   0
   0  -7   2   81.49    9.14   0
   0  -7  -2   68.50    9.54   0
   0   7   2   54.86    9.76   0
   0   7  -2   63.40    7.44   0
   0   7  -2   55.06    7.07   0
   0   7   2   59.22    8.92   0
   0  -7   2   53.41    8.28   0
   1   7   2  808.87   10.92   0
  -1  -7  -2  837.01   12.01   0
   1  -7   2  841.95   11.46   0
  -1   7  -2  807.69   11.51   0
  -1   7  -2  829.26   11.36   0
   1   7   2  814.91   12.10   0
   1  -7   2  811.44   10.97   0
   2   7   2   12.24   10.70   0
  -2  -7  -2   15.82    9.03   0
  -2   7  -2   23.70    8.61   0
   2  -7   2   12.87    6.83   0
  -2   7  -2   10.35    7.27   0
   2  -7   2   13.00    7.39   0
   3   7   2 2234.96   17.49   0
  -3   7  -2 2258.91   14.45   0
  -3  -7  -2 2205.45   17.29   0
   3  -7   2 2277.93   14.52   0
  -3   7  -2 2294.55   14.78   0
   3  -7   2 2165.08   14.00   0
  -4   7  -2 2972.59   15.84   0
  -4   7  -2 2851.94   15.27   0
   4  -7   2 3008.23   15.33   0
  -4   7  -2 3153.31   16.13   0
   4   7   2 3084.40   14.14   0
   4   7   2 3071.66   17.91   0
  -4  -7  -2 3056.03   18.25   0
  -5   7  -2   23.27    8.52   0
   5   7   2   17.69    9.73   0
  -5   7  -2   29.56    8.77   0
  -5   7  -2   15.91    6.65   0
  -5  -7  -2   19.96    9.84   0
   5   7   2   20.27    8.15   0
   5  -7   2   22.99    6.52   0
  -6   7  -2   90.48    8.01   0
  -6   7  -2   90.54    8.47   0
   6  -7   2   98.22    7.87   0
   6   7   2   93.37    9.38   0
  -6   7  -2   89.36    8.41   0
   6   7   2   80.68    8.31   0
  -6  -7  -2   93.19    8.79   0
  -7   7  -2  499.96    9.41   0
  -7   7  -2  492.41    9.81   0
   7   7   2  472.23    9.71   0
  -7   7  -2  504.10    9.68   0
  -7  -7  -2  524.62   11.34   0
   7  -7   2  504.16    9.27   0
   7   7   2  524.31   10.95   0
   8   7   2 1757.84   11.97   0
  -8   7  -2 1868.98   13.10   0
  -8   7  -2 1664.02   12.63   0
  -8  -7  -2 1801.72   13.82   0
  -8   7  -2 1791.27   13.00   0
   8  -7   2 1746.62   12.21   0
   8   7   2 1798.64   13.94   0
   9  -7   2  263.27    8.68   0
   9   7   2  279.47   10.40   0
  -9   7  -2  254.52    7.72   0
   9   7   2  252.73    8.64   0
  -9   7  -2  261.96    8.48   0
  -9  -7  -2  256.76   10.26   0
  -9   7  -2  248.14    8.83   0
  10   7   2  309.87   10.06   0
 -10   7  -2  271.60    8.80   0
  10  -7   2  255.15    8.79   0
 -10   7  -2  262.31    9.11   0
 -10  -7  -2  301.06    8.97   0
  10   7   2  284.18    8.74   0
 -10   7  -2  268.95    8.83   0
  11   7   2   11.27    9.54   0
  11   7   2   26.26    7.89   0
 -11   7  -2   19.30    8.13   0
 -11  -7  -2    8.74    8.06   0
 -11   7  -2   15.45    7.78   0
 -11   7  -2    1.49    7.83   0
  11  -7   2   13.42    7.78   0
 -12   7  -2   18.50    7.99   0
 -12  -7  -2   16.86    9.45   0
  12   7   2   17.24    8.40   0
 -12   7  -2   16.95    7.95   0
  12  -7   2   19.60    8.05   0
 -12   7  -2   12.77    8.07   0
  12   7   2   16.85    8.20   0
  12   8  -2    5.20    8.62   0
 -12   8   2    1.41    7.76   0
 -12  -8   2    9.60    7.93   0
 -12   8   2    2.48    7.72   0
  12   8  -2    4.51    8.16   0
  12  -8  -2    5.16    9.11   0
 -12   8   2   -1.01    8.25   0
  11   8  -2   22.24    8.06   0
 -11   8   2   22.69    6.41   0
  11  -8  -2   31.15    8.94   0
 -11  -8   2   22.51    7.89   0
 -11   8   2   14.11    8.27   0
  11   8  -2   21.98    7.97   0
 -11   8   2   24.05    6.74   0
  10   8  -2   79.10    8.14   0
 -10  -8   2   83.41    8.18   0
 -10   8   2   81.27    8.77   0
  10   8  -2   87.11    8.19   0
 -10   8   2   79.62    7.80   0
 -10   8   2   83.58    7.79   0
  10  -8  -2   79.84    8.15   0
   9   8  -2  232.63    8.64   0
   9   8  -2  253.03    8.36   0
  -9   8   2  248.60    8.48   0
  -9   8   2  261.69    9.71   0
   9  -8  -2  238.49    8.97   0
  -9   8   2  234.95    8.40   0
  -9  -8   2  239.96    8.87   0
   8  -8  -2  295.85    9.10   0
  -8  -8   2  302.99    9.03   0
  -8   8   2  289.91    8.84   0
  -8   8   2  279.24    8.75   0
  -8   8   2  322.19    9.93   0
   8   8  -2  300.00    8.67   0
   8   8  -2  308.05    8.62   0
  -7   8   2   29.71    9.15   0
   7   8  -2   25.44    8.06   0
  -7   8   2   21.29    8.55   0
   7  -8  -2   18.12    9.50   0
   7   8  -2   10.09    8.09   0
  -7   8   2   22.52    8.69   0
  -7  -8   2   16.69    8.33   0
  -6  -8   2  121.89    8.54   0
   6   8  -2  118.64    8.11   0
   6  -8  -2  128.33    8.80   0
  -6   8   2  128.27    8.46   0
  -6   8   2  120.26    9.04   0
  -6   8   2  132.18    9.38   0
   6   8  -2  110.09    8.36   0
  -5   8   2  179.28   10.79   0
  -5   8   2  158.48    8.56   0
   5  -8  -2  165.54    8.65   0
   5   8  -2  157.28    8.67   0
  -5   8   2  170.27    8.94   0
   5   8  -2  164.83    6.84   0
  -5  -8   2  172.21    9.07   0
  -4  -8   2  297.70    9.11   0
  -4   8   2  287.10    9.63   0
   4  -8  -2  289.95    8.77   0
  -4   8   2  292.48    9.24   0
   4   8  -2  289.26    9.17   0
  -4   8   2  287.32    8.11   0
   3  -8  -2  490.17    9.63   0
  -3   8   2  505.88    9.96   0
   3   8  -2  499.90    9.28   0
   3   8  -2  496.08   10.06   0
  -3   8   2  526.81   10.49   0
  -3  -8   2  485.19    9.91   0
  -3   8   2  480.25   10.08   0
  -2   8   2   12.08    9.43   0
  -2  -8   2    2.08    6.75   0
  -2   8   2   13.50    8.87   0
   2   8  -2   -1.55    8.53   0
   2   8  -2    2.63    7.84   0
   2  -8  -2   12.71    7.97   0
  -1   8   2  183.62    8.92   0
  -1   8   2  199.15    9.46   0
  -1  -8   2  186.79    7.62   0
   1  -8  -2  187.35    7.30   0
   1   8  -2  204.23    9.09   0
   1   8  -2  192.44    9.31   0
  -1  -8   2  202.69    8.95   0
   1  -8  -2  202.51    9.37   0
   0  -8   2    3.99    8.42   0
   0   8  -2    8.39    8.60   0
   0  -8  -2    0.73    8.48   0
   0  -8   2    3.72    8.34   0
   0   8   2   -1.91    8.09   0
   0   8   2   15.87    8.61   0
   0   8  -2    8.80    8.69   0
  -1  -8  -2  306.37   10.84   0
   1  -8   2  314.86    9.57   0
  -1   8  -2  322.22    9.94   0
   1   8   2  306.41    9.01   0
   1   8   2  328.06   11.15   0
  -1   8  -2  332.01   10.33   0
   1  -8   2  320.51   10.21   0
  -2  -8  -2   -1.53    8.77   0
   2  -8   2   -1.19    8.18   0
   2  -8   2    3.11    8.83   0
  -2   8  -2    5.05    8.49   0
  -2   8  -2   11.45    8.90   0
   2   8   2    9.49   10.39   0
  -3   8  -2   25.50    8.61   0
  -3  -8  -2   35.43   10.50   0
  -3   8  -2   41.62    9.21   0
   3  -8   2   36.53    8.87   0
   3  -8   2   33.50    6.77   0
   3   8   2   33.77   10.38   0
   4   8   2  857.31   10.54   0
  -4   8  -2  805.95    9.57   0
   4   8   2  870.97   12.83   0
  -4   8  -2  822.62   11.20   0
  -4  -8  -2  839.30   12.44   0
   4  -8   2  819.70   10.37   0
  -4   8  -2  751.02   10.78   0
   5  -8   2  109.19    8.07   0
  -5   8  -2   96.53    8.40   0
  -5   8  -2   75.17    8.61   0
   5   8   2  101.38    8.46   0
  -5   8  -2  103.31    9.17   0
   5   8   2   97.89    8.45   0
  -5  -8  -2   90.85    9.83   0
  -6   8  -2   65.17    8.66   0
  -6   8  -2   79.91    8.72   0
  -6   8  -2   86.01    8.49   0
   6  -8   2   66.59    8.05   0
   6   8   2   82.13    8.49   0
  -6  -8  -2   83.51    8.51   0
   6   8   2   77.94    9.50   0
   7  -8   2    4.02    7.98   0
  -7   8  -2   11.33    8.71   0
   7   8   2   -2.29    8.19   0
  -7   8  -2    5.91    8.48   0
   7   8   2   18.17    9.44   0
  -7   8  -2   13.81    8.45   0
  -7  -8  -2   16.69    9.74   0
   8   8   2   74.87    8.33   0
  -8  -8  -2   90.84    9.76   0
   8   8   2   90.71    9.58   0
  -8   8  -2   91.12    8.49   0
  -8   8  -2   92.31    7.88   0
   8  -8   2   74.18    8.20   0
  -8   8  -2   71.71    7.99   0
  -9   8  -2  115.95    8.53   0
   9  -8   2  103.17    8.04   0
   9   8   2  118.24    9.98   0
  -9   8  -2  105.74    8.32   0
  -9   8  -2   98.83    8.20   0
   9   8   2  120.31    6.71   0
  -9  -8  -2  116.37    8.49   0
  10   8   2   56.63    8.07   0
 -10   8  -2   62.10    8.12   0
  10   8   2   62.36    8.51   0
 -10   8  -2   50.07    8.48   0
 -10   8  -2   54.74    7.91   0
 -10  -8  -2   58.23    8.36   0
  10  -8   2   53.06    8.00   0
 -11   8  -2  101.01    8.43   0
 -11   8  -2  106.25    8.16   0
  11   8   2  137.56    7.20   0
 -11  -8  -2  124.99    9.84   0
 -11   8  -2  108.02    8.80   0
  11   8   2  114.89    8.89   0
  11  -8   2  114.56    8.52   0
 -11   9   2   27.72    7.44   0
 -11  -9   2   17.04    8.01   0
  11  -9  -2   23.34    7.69   0
 -11   9   2    6.84    7.50   0
  11   9  -2    0.00    7.56   0
  11   9  -2    3.34    7.86   0
 -11   9   2   21.96    8.32   0
 -10   9   2   84.57    8.51   0
  10   9  -2   74.90    7.96   0
  10  -9  -2   85.01    7.96   0
 -10   9   2   72.66    8.07   0
 -10   9   2   81.28    8.29   0
 -10  -9   2   86.35    9.46   0
  10   9  -2   85.53    8.13   0
   9  -9  -2   97.53    8.36   0
   9   9  -2   97.28    7.87   0
   9   9  -2  102.00    9.42   0
  -9  -9   2   97.69    8.28   0
  -9   9   2   93.70    9.14   0
  -9   9   2   94.71    8.01   0
  -9   9   2   88.72    8.06   0
  -8   9   2  971.63   10.68   0
  -8   9   2 1044.75   10.93   0
   8   9  -2  985.24   10.68   0
   8  -9  -2 1081.07   11.90   0
  -8  -9   2 1060.73   10.65   0
   8   9  -2 1064.43   10.69   0
  -8   9   2 1081.70   11.77   0
   7   9  -2    9.46    8.07   0
  -7   9   2   18.98    8.51   0
   7  -9  -2   21.46    8.01   0
   7   9  -2    8.93    7.89   0
  -7   9   2    8.93    8.31   0
  -7   9   2   23.97    8.90   0
  -7  -9   2    4.22    8.17   0
  -6  -9   2 1044.01   11.18   0
   6  -9  -2 1106.30   11.37   0
  -6   9   2  980.42   10.93   0
  -6   9   2 1069.15   11.30   0
   6   9  -2 1094.20   11.22   0
  -6   9   2 1097.38   11.93   0
   6   9  -2 1172.06   10.43   0
  -5   9   2  129.47    9.32   0
   5   9  -2  141.34    8.16   0
  -5   9   2  127.36    8.90   0
  -5  -9   2  130.50    8.94   0
   5   9  -2  136.21    6.57   0
  -5   9   2  124.23    8.39   0
   5  -9  -2  129.68    8.63   0
  -4   9   2 2438.15   14.31   0
  -4   9   2 2218.68   14.22   0
   4  -9  -2 2246.06   13.93   0
  -4   9   2 2236.77   13.62   0
   4   9  -2 2275.01   13.08   0
  -4  -9   2 2282.53   13.90   0
   4   9  -2 2242.54   13.86   0
  -3   9   2  240.39    9.39   0
   3   9  -2  226.25    8.49   0
   3   9  -2  242.89   10.04   0
  -3  -9   2  231.45    8.87   0
   3  -9  -2  220.96    8.72   0
  -3   9   2  197.37    7.56   0
  -3   9   2  215.30    9.06   0
   2   9  -2 3071.69   14.39   0
   2  -9  -2 3181.33   15.76   0
   2   9  -2 3068.12   15.67   0
  -2  -9   2 3107.74   15.57   0
  -2   9   2 3142.23   16.06   0
  -2   9   2 3218.64   16.34   0
   1   9  -2 1320.92   10.52   0
  -1   9   2 1368.39   12.46   0
  -1   9   2 1316.36   11.97   0
   1   9  -2 1349.70   12.01   0
   1  -9  -2 1359.33   11.80   0
   1  -9  -2 1399.76   12.53   0
  -1  -9   2 1296.17   10.74   0
   0   9   2   75.49    9.64   0
   0   9  -2   57.73    8.60   0
   0   9  -2   65.75    7.07   0
   0   9   2   58.29    8.17   0
   0  -9  -2   79.26    8.27   0
   0  -9   2   58.78    8.19   0
   0  -9   2   70.53    8.54   0
  -1   9  -2  153.24    9.09   0
  -1   9  -2  148.73    9.05   0
   1  -9   2  160.66    8.90   0
   1  -9   2  141.27    8.54   0
   1   9   2  137.25    8.34   0
  -1  -9  -2  138.72    8.86   0
   1   9   2  153.72    8.95   0
   2  -9   2 1070.75   11.48   0
  -2  -9  -2 1081.09   11.73   0
  -2   9  -2 1070.61   11.31   0
  -2   9  -2 1082.94   11.84   0
   2   9   2 1058.13    9.81   0
   2  -9   2 1049.79    9.96   0
   2   9   2 1111.41   13.12   0
   3  -9   2  619.17   10.42   0
   3   9   2  600.41   10.54   0
  -3   9  -2  602.37   10.47   0
   3  -9   2  589.98    9.74   0
  -3  -9  -2  600.07   10.28   0
  -3   9  -2  590.48   10.01   0
   4  -9   2 1025.45   10.76   0
   4   9   2 1080.97   12.02   0
   4   9   2 1040.80    9.31   0
  -4   9  -2 1007.76   11.12   0
  -4   9  -2 1049.38   11.12   0
  -4  -9  -2 1020.06   11.59   0
   5   9   2  675.72   10.49   0
   5   9   2  674.05    9.96   0
   5  -9   2  672.60    9.42   0
  -5   9  -2  651.82   10.03   0
  -5  -9  -2  677.35   11.45   0
  -5   9  -2  667.16   10.75   0
  -5   9  -2  659.67    8.66   0
   6   9   2  128.35    9.52   0
  -6   9  -2  116.94    8.79   0
   6  -9   2  113.21    8.40   0
  -6   9  -2  143.63    9.18   0
  -6  -9  -2  126.36    8.58   0
   6   9   2  121.63    7.22   0
  -6   9  -2  123.50    8.88   0
   7  -9   2  830.40   10.07   0
  -7   9  -2  830.03   10.94   0
   7   9   2  799.55    9.90   0
   7   9   2  886.15   12.38   0
  -7  -9  -2  853.65   11.39   0
  -7   9  -2  830.45   10.67   0
  -7   9  -2  788.85    9.16   0
   8  -9   2  830.79    9.94   0
  -8   9  -2  881.42   10.74   0
  -8   9  -2  840.50   10.38   0
   8   9   2  836.26    9.98   0
   8   9   2  847.29   10.59   0
  -8   9  -2  783.38   10.28   0
  -8  -9  -2  886.71   10.82   0
  -9  -9  -2   38.31    7.64   0
   9   9   2   54.54    7.93   0
  -9   9  -2   45.16    8.41   0
   9   9   2   46.32    9.30   0
  -9   9  -2   25.08    8.10   0
   9  -9   2   35.37    7.77   0
  -9   9  -2   45.89    6.92   0
  10   9   2   69.02    6.72   0
 -10   9  -2   67.69    8.56   0
 -10   9  -2   60.52    8.30   0
 -10  -9  -2   60.78    9.25   0
 -10   9  -2   54.68    8.01   0
  10   9   2   66.74    8.25   0
  10  -9   2   74.80    7.99   0
 -11  -9  -2   15.06    8.15   0
  11  -9   2    4.61    8.09   0
 -11   9  -2   11.56    7.84   0
  11   9   2    6.03    6.68   0
  11   9   2   24.44    9.71   0
 -11   9  -2   25.97    8.07   0
 -11   9  -2    9.83    8.35   0
  11  10  -2    8.63    8.12   0
  11  10  -2   16.21    7.77   0
  11 -10  -2   10.84    7.89   0
 -11  10   2   18.20    7.69   0
 -11  10   2    7.60    7.60   0
 -11  10   2    7.59    8.41   0
 -11 -10   2    2.44    7.61   0
  10  10  -2   11.80    7.84   0
 -10  10   2    2.78    7.73   0
  10  10  -2   -1.74    7.91   0
 -10  10   2   15.58    7.78   0
 -10 -10   2    6.45    8.65   0
 -10  10   2    9.58    8.31   0
  10 -10  -2    0.87    8.90   0
  -9  10   2   26.04    8.55   0
  -9  10   2   20.16    7.94   0
   9  10  -2   14.90    7.94   0
  -9  10   2   16.25    6.43   0
  -9 -10   2   21.84    7.79   0
   9 -10  -2   17.69    7.68   0
   9  10  -2   24.26    7.72   0
  -8 -10   2   15.92    7.79   0
   8  10  -2   28.61    7.73   0
   8 -10  -2   30.48    9.17   0
  -8  10   2   13.13    8.40   0
   8  10  -2   21.43    7.39   0
  -8  10   2    5.02    6.66   0
  -8  10   2   11.49    6.42   0
   7  10  -2    3.81    7.53   0
  -7 -10   2   -3.80    8.12   0
  -7  10   2   12.09    6.80   0
  -7  10   2   -6.10    9.88   0
  -7  10   2    8.70    8.16   0
   7  10  -2    0.09    8.15   0
   7 -10  -2   -1.94    7.85   0
   6  10  -2   32.74    6.73   0
   6 -10  -2   35.34    9.31   0
  -6  10   2   28.96    8.60   0
  -6  10   2   23.98    8.83   0
  -6  10   2   18.47    6.86   0
  -6 -10   2   35.65    8.31   0
   6  10  -2   32.87    8.14   0
  -5  10   2  141.60    7.34   0
  -5 -10   2  157.04    8.69   0
  -5  10   2  149.25    9.32   0
  -5  10   2  151.83    9.37   0
   5  10  -2  144.05    8.45   0
   5 -10  -2  144.73    8.57   0
   4  10  -2   41.63    7.46   0
   4 -10  -2   42.61    8.19   0
  -4  10   2   32.11    8.69   0
  -4 -10   2   36.31    8.50   0
   4  10  -2   26.28    8.29   0
  -4  10   2   26.28    8.09   0
  -4  10   2   44.29    8.22   0
  -3  10   2  101.99    8.21   0
   3  10  -2  109.18    8.44   0
   3 -10  -2  101.87    8.22   0
   3  10  -2   99.58    7.92   0
  -3  10   2  106.85    9.07   0
  -3 -10   2  106.37    8.48   0
  -3  10   2  114.53    7.41   0
  -2  10   2   -2.50    8.51   0
  -2 -10   2    0.48    7.89   0
  -2  10   2   15.79    7.68   0
   2 -10  -2    5.48    7.49   0
   2  10  -2    4.91    7.88   0
   2  10  -2    5.88    7.88   0
   1 -10  -2    0.36    7.66   0
   1 -10  -2   11.76    8.31   0
   1  10  -2    5.91    8.18   0
  -1  10   2    3.03    8.52   0
   1  10  -2    5.90    8.31   0
  -1  10   2   -3.12    7.84   0
  -1 -10   2    2.57    8.14   0
   0  10   2  550.65   10.23   0
   0  10   2  477.08    9.33   0
   0 -10  -2  508.20    9.70   0
   0  10  -2  504.23    9.79   0
   0 -10   2  492.27    9.52   0
   0 -10   2  501.20    8.27   0
   0  10  -2  517.76    9.74   0
   1  10   2   46.63    7.93   0
   1 -10   2   41.98    8.11   0
  -1  10  -2   47.31    8.58   0
   1  10   2   36.25    8.55   0
  -1 -10  -2   42.06    8.18   0
   1 -10   2   33.66    6.69   0
  -1  10  -2   43.03    8.33   0
  -2 -10  -2   34.89    8.31   0
   2 -10   2   38.78    6.51   0
  -2  10  -2   31.54    8.27   0
   2 -10   2   33.24    8.53   0
  -2  10  -2   37.90    7.02   0
   2  10   2   32.42    8.50   0
   2  10   2   42.70    7.69   0
   3 -10   2   82.51    6.84   0
  -3 -10  -2   77.75    8.45   0
   3  10   2   78.05    9.94   0
  -3  10  -2   73.67    7.00   0
   3 -10   2   74.30    6.94   0
  -3  10  -2   85.56    6.99   0
  -4 -10  -2  543.78   10.93   0
   4 -10   2  541.17    9.66   0
  -4  10  -2  539.89    9.81   0
  -4  10  -2  561.64    9.81   0
   4  10   2  562.83    9.75   0
   4  10   2  572.32   11.48   0
   5  10   2   46.39    8.46   0
   5 -10   2   40.76    8.02   0
  -5 -10  -2   41.88    9.84   0
  -5  10  -2   30.35    8.24   0
  -5  10  -2   40.55    7.10   0
   5  10   2   39.86    8.33   0
  -5  10  -2   43.39    9.07   0
  -6  10  -2  365.47    7.88   0
  -6  10  -2  417.82    9.85   0
  -6 -10  -2  394.44    9.83   0
   6 -10   2  385.87    7.81   0
   6  10   2  401.99   10.97   0
   6  10   2  397.10    7.87   0
  -6  10  -2  407.75    9.59   0
   7  10   2  407.02   10.59   0
  -7 -10  -2  395.46    9.45   0
  -7  10  -2  359.65    9.12   0
  -7  10  -2  398.21    9.82   0
   7  10   2  368.95    8.82   0
  -7  10  -2  392.67    9.19   0
   7 -10   2  387.80    9.02   0
  -8 -10  -2   17.21    8.21   0
   8  10   2   14.38    7.68   0
   8  10   2   23.66    6.45   0
  -8  10  -2   26.62    8.12   0
  -8  10  -2   23.39    6.78   0
  -8  10  -2   36.83    8.17   0
   8 -10   2   18.87    7.71   0
   9 -10   2  118.29    6.99   0
  -9  10  -2  134.37    8.67   0
  -9  10  -2  100.34    8.14   0
  -9 -10  -2  127.05    9.65   0
   9  10   2  136.53    8.21   0
  -9  10  -2  120.38    8.92   0
   9  10   2  144.04    9.68   0
 -10  10  -2   88.28    8.68   0
  10  10   2   96.29    9.42   0
 -10  10  -2   91.21    8.25   0
 -10  10  -2   73.70    8.04   0
  10 -10   2   96.87    8.32   0
 -10 -10  -2   97.70    9.25   0
  10  10   2  104.54    6.55   0
 -11  10  -2   47.42    8.06   0
 -11  10  -2   41.95    8.38   0
  11  10   2   58.48    8.41   0
  11  10   2   61.27    8.24   0
 -11  10  -2   40.44    8.49   0
 -11 -10  -2   49.98    9.50   0
  11 -10   2   63.23    8.13   0
 -11  11   2   18.98    6.52   0
 -11  11   2   17.13    6.44   0
  11 -11  -2   25.27    9.22   0
  11  11  -2   25.27    6.92   0
  11  11  -2   30.85    7.93   0
 -11 -11   2    7.29    8.14   0
 -11  11   2   31.33    8.43   0
  10  11  -2   43.74    8.18   0
  10  11  -2   17.21    8.03   0
 -10 -11   2   37.47    7.92   0
 -10  11   2   37.76    9.74   0
 -10  11   2   27.96    7.81   0
 -10  11   2   28.02    6.18   0
  10 -11  -2   42.45    8.03   0
  -9  11   2  138.97    8.28   0
  -9  11   2  170.48    9.07   0
  -9 -11   2  168.89    8.49   0
   9 -11  -2  166.32    9.30   0
   9  11  -2  146.80    8.28   0
   9  11  -2  147.98    8.39   0
  -9  11   2  164.96    8.30   0
  -8  11   2   -0.54    6.51   0
   8  11  -2    3.81    6.56   0
  -8  11   2   11.79    8.85   0
   8  11  -2   16.00    7.67   0
  -8 -11   2   12.77    7.75   0
   8 -11  -2    9.41    9.35   0
  -8  11   2   15.63    7.94   0
  -7  11   2  204.91    9.05   0
  -7 -11   2  218.45    8.53   0
  -7  11   2  197.82    7.40   0
   7  11  -2  211.21    8.43   0
   7 -11  -2  201.51    8.28   0
  -7  11   2  198.63    9.15   0
   7  11  -2  222.15    8.25   0
   6  11  -2 1510.65   11.52   0
  -6  11   2 1505.58   12.83   0
   6 -11  -2 1519.15   12.11   0
  -6  11   2 1463.02   10.92   0
  -6 -11   2 1470.53   11.86   0
  -6  11   2 1391.04   11.54   0
   6  11  -2 1521.55   12.92   0
  -5  11   2   85.26    8.75   0
  -5  11   2   85.89    9.36   0
   5 -11  -2  100.22    9.57   0
   5  11  -2   74.95    7.94   0
   5  11  -2   94.65    8.45   0
  -5 -11   2   89.29    8.42   0
  -5  11   2  119.38    8.71   0
   4  11  -2    3.84    7.59   0
  -4  11   2    2.55    8.81   0
   4  11  -2   13.32    8.02   0
  -4 -11   2    3.65    8.10   0
  -4  11   2    3.58    8.17   0
  -4  11   2   18.68    8.58   0
   4 -11  -2    7.52    7.78   0
  -3  11   2 1461.13   11.84   0
  -3 -11   2 1546.96   11.87   0
  -3  11   2 1569.92   11.51   0
   3  11  -2 1627.03   11.73   0
  -3  11   2 1648.50   12.56   0
   3 -11  -2 1652.77   12.59   0
   3  11  -2 1560.36   12.14   0
  -2  11   2   12.89    8.27   0
  -2 -11   2   18.32    7.72   0
   2  11  -2    3.21    7.56   0
  -2  11   2    7.93    7.78   0
   2 -11  -2    5.43    7.95   0
   2 -11  -2   -0.49    7.62   0
   2  11  -2    5.42    8.05   0
  -1 -11   2  660.51   10.00   0
  -1  11   2  657.25    9.58   0
   1  11  -2  676.67   10.32   0
  -1  11   2  689.85   10.60   0
   1 -11  -2  704.76   10.23   0
   1 -11  -2  690.37    9.38   0
   1  11  -2  664.25    9.55   0
   0  11  -2  546.61    9.81   0
   0  11   2  572.84    9.53   0
   0  11   2  580.50   10.45   0
   0 -11   2  542.40    8.12   0
   0 -11   2  576.63    9.24   0
   0 -11  -2  595.45   10.07   0
   0  11  -2  529.23    8.11   0
  -1  11  -2 1240.20   10.95   0
   1 -11   2 1260.63   10.83   0
  -1 -11  -2 1260.48   12.78   0
   1  11   2 1215.06   10.75   0
   1  11   2 1264.52   12.21   0
  -1  11  -2 1193.57   11.32   0
   1 -11   2 1174.68    9.92   0
  -2  11  -2    6.95    6.61   0
  -2  11  -2   10.08    8.32   0
  -2 -11  -2    8.94    8.23   0
   2 -11   2   -1.67    6.80   0
   2  11   2   -3.02    8.49   0
   2  11   2    6.58    7.64   0
   2 -11   2   10.12    6.16   0
   3 -11   2 1263.86   10.52   0
  -3 -11  -2 1358.10   12.19   0
   3 -11   2 1298.53   11.17   0
  -3  11  -2 1261.65   11.86   0
   3  11   2 1365.09   12.45   0
  -3  11  -2 1276.27   11.28   0
   3  11   2 1294.89   10.69   0
   4  11   2  444.00   11.84   0
  -4  11  -2  398.41    7.92   0
  -4 -11  -2  433.73   11.08   0
   4 -11   2  407.81    9.28   0
  -4  11  -2  407.37    8.44   0
   5  11   2   18.50    9.98   0
  -5  11  -2   11.82    7.34   0
  -5  11  -2   16.46    8.28   0
  -5 -11  -2   11.97    9.67   0
   5 -11   2    3.22    6.32   0
   5  11   2   17.33    6.72   0
  -5  11  -2    7.13    8.78   0
   6  11   2  113.18   10.52   0
  -6 -11  -2   95.15   10.31   0
  -6  11  -2   90.29    8.91   0
   6 -11   2  110.47    7.99   0
  -6  11  -2  112.22    8.54   0
  -6  11  -2   90.52    6.88   0
   6  11   2  111.19    8.17   0
   7 -11   2  180.34    7.97   0
  -7  11  -2  173.82    8.58   0
  -7  11  -2  173.45    8.69   0
  -7  11  -2  181.74    8.48   0
   7  11   2  177.30    8.29   0
  -7 -11  -2  186.89    9.58   0
   7  11   2  207.17    9.64   0
  -8  11  -2   43.42    8.43   0
  -8  11  -2   27.60    6.48   0
   8 -11   2   46.20    8.16   0
  -8  11  -2   44.79    8.02   0
   8  11   2   39.33    9.24   0
  -8 -11  -2   32.47    9.26   0
   8  11   2   45.46    7.77   0
  -9 -11  -2  196.32    9.74   0
   9  11   2  211.85    8.64   0
  -9  11  -2  215.93    8.90   0
   9 -11   2  203.96    8.21   0
  -9  11  -2  185.49    7.30   0
  -9  11  -2  197.09    8.51   0
   9  11   2  204.10    8.60   0
  10  11   2  103.09    9.58   0
 -10 -11  -2   93.33    9.54   0
 -10  11  -2   96.63    8.76   0
 -10  11  -2  118.81    8.73   0
  10 -11   2   90.72    8.14   0
 -10  11  -2   79.15    7.03   0
  10  11   2   96.34    8.17   0
  11  11   2   24.30    8.28   0
 -11  11  -2   11.93    8.19   0
 -11 -11  -2    9.21    9.39   0
  11  11   2    9.83    8.15   0
  11 -11   2   27.64    8.15   0
 -11  11  -2   16.04    7.98   0
 -11  11  -2    9.97    8.58   0
 -10  12   2   24.44    7.66   0
 -10  12   2   18.73    6.32   0
 -10 -12   2   13.13    7.88   0
  10  12  -2   17.17    7.90   0
  10 -12  -2    4.46    7.67   0
  10  12  -2   11.85    7.66   0
 -10  12   2    9.48    9.91   0
  -9  12   2   18.14    8.43   0
   9  12  -2   26.73    7.83   0
   9 -12  -2   20.94    7.58   0
  -9  12   2   17.40    7.93   0
  -9 -12   2   17.97    9.23   0
  -9  12   2   16.57    6.47   0
   9  12  -2    9.74    7.68   0
  -8  12   2   24.67    6.45   0
   8  12  -2   17.61    7.97   0
   8  12  -2   24.52    7.73   0
  -8  12   2   10.58    8.44   0
  -8 -12   2   23.89    7.77   0
  -8  12   2   26.78    7.76   0
   8 -12  -2    9.70    7.52   0
   7 -12  -2    5.12    7.39   0
  -7 -12   2   -7.10    7.49   0
  -7  12   2   11.02    8.25   0
  -7  12   2   11.38    8.22   0
   7  12  -2   -7.30    6.11   0
  -7  12   2   -7.11    6.25   0
   7  12  -2    9.77    7.69   0
  -6  12   2    7.37    8.14   0
  -6  12   2   -2.67    8.67   0
  -6 -12   2    8.11    8.21   0
   6  12  -2    7.53    8.06   0
   6  12  -2   -2.19    7.53   0
   6 -12  -2    2.87    8.04   0
  -6  12   2    3.14    6.90   0
   6  12  -2   -8.09    7.23   0
  -5  12   2  553.59    9.67   0
  -5  12   2  632.63   10.32   0
   5  12  -2  582.04    9.03   0
   5 -12  -2  580.44    9.59   0
  -5 -12   2  616.17    9.85   0
  -5  12   2  623.56   10.28   0
   5  12  -2  637.64    9.98   0
  -4  12   2   -1.06    8.12   0
   4 -12  -2    0.94    7.69   0
  -4  12   2   -4.81    8.35   0
  -4  12   2   19.28    7.16   0
   4  12  -2   -3.09    7.99   0
  -4 -12   2   13.03    7.76   0
   4  12  -2   -9.14    8.38   0
  -3 -12   2  241.87    8.66   0
  -3  12   2  247.90    9.32   0
  -3  12   2  246.44    8.74   0
  -3  12   2  234.21    8.91   0
   3  12  -2  235.02    9.00   0
   3  12  -2  240.44    8.73   0
   3 -12  -2  254.79    8.46   0
  -2 -12   2    5.39    6.32   0
  -2  12   2   10.01    7.42   0
  -2  12   2    9.09    7.91   0
   2  12  -2    8.11    7.86   0
   2 -12  -2   17.09    7.22   0
   2 -12  -2   21.53    7.72   0
   2  12  -2    4.35    6.53   0
   1  12  -2    3.99    7.95   0
   1 -12  -2    4.47    7.67   0
   1 -12  -2   13.21    6.99   0
  -1  12   2    8.66    8.08   0
  -1 -12   2    9.96    7.60   0
   1  12  -2    5.71    7.88   0
  -1  12   2   21.62    7.44   0
   0 -12   2   11.29    7.33   0
   0  12   2   -5.63    5.93   0
   0 -12   2    0.76    7.89   0
   0  12   2    6.77    8.00   0
   0 -12  -2   13.52    7.76   0
   0  12  -2   -2.76    7.55   0
   0  12  -2    4.81    8.35   0
  -1  12  -2   91.45    8.72   0
   1 -12   2   76.20    7.98   0
   1  12   2   76.57   10.03   0
   1  12   2   69.27    6.32   0
   1 -12   2   78.92    6.78   0
  -1  12  -2   76.31    8.25   0
  -1 -12  -2   85.07    8.60   0
  -2  12  -2   29.55    8.62   0
   2 -12   2   43.12    8.47   0
  -2  12  -2   43.67    6.91   0
   2  12   2   26.43    8.91   0
   2  12   2   39.35    6.49   0
   2 -12   2   38.01    7.99   0
  -2 -12  -2   29.09    9.76   0
  -3  12  -2   25.51    6.62   0
  -3 -12  -2   19.77    8.43   0
  -3  12  -2   20.91    8.78   0
   3  12   2   14.65    7.70   0
   3 -12   2   16.61    6.78   0
   3  12   2   21.85   10.73   0
   3 -12   2   17.03    8.18   0
   4  12   2   28.02    7.56   0
  -4 -12  -2   -2.49    7.98   0
   4 -12   2    2.78    7.64   0
   4  12   2    6.98    8.55   0
  -4  12  -2   12.72    8.62   0
  -4  12  -2    9.76    8.47   0
  -5  12  -2   67.68    8.20   0
   5  12   2   85.78   10.04   0
   5 -12   2   77.16    7.99   0
  -5 -12  -2   77.40    9.89   0
  -5  12  -2   82.96    8.87   0
   5  12   2   92.05    8.14   0
  -5  12  -2   86.11    8.91   0
   6  12   2  338.08   10.35   0
   6  12   2  313.64    7.58   0
  -6  12  -2  296.75    7.97   0
  -6  12  -2  288.19    7.72   0
  -6  12  -2  318.37    9.08   0
   6 -12   2  311.14    8.30   0
  -6 -12  -2  307.83    9.12   0
   7 -12   2   12.61    7.49   0
  -7  12  -2   15.80    7.92   0
  -7  12  -2   12.59    8.07   0
   7  12   2   25.14    9.21   0
  -7  12  -2   10.62    8.30   0
   7  12   2   17.75    6.22   0
  -7 -12  -2   10.49    8.87   0
  -8 -12  -2    5.91    7.59   0
  -8  12  -2    2.17    8.59   0
  -8  12  -2   -3.52    6.42   0
   8 -12   2    4.37    7.75   0
  -8  12  -2    2.26    7.93   0
   8  12   2    6.67    8.00   0
   8  12   2  -10.59    7.77   0
  -9  12  -2   45.83    8.37   0
   9  12   2   37.00    9.24   0
   9 -12   2   21.16    7.81   0
  -9 -12  -2   24.09    9.16   0
   9  12   2   42.68    7.71   0
  -9  12  -2   39.84    7.84   0
  -9  12  -2   37.89    7.95   0
 -10  12  -2    9.32    8.10   0
  10 -12   2   -2.50    7.85   0
  10  12   2   -0.86    7.75   0
 -10 -12  -2    3.91    7.96   0
 -10  12  -2   -1.52    6.63   0
  10  12   2   12.13    7.95   0
 -10  12  -2   16.16    7.61   0
 -10  13   2   29.65    8.28   0
  10 -13  -2   28.23    7.80   0
  10  13  -2   36.08    8.09   0
 -10  13   2   25.48    6.51   0
  10  13  -2   30.31    8.12   0
 -10  13   2   48.92    8.59   0
 -10 -13   2   50.73    8.03   0
  -9  13   2    9.29    6.40   0
  -9  13   2   14.09    8.08   0
  -9  13   2   14.78    8.41   0
   9 -13  -2   18.28    8.70   0
   9  13  -2    6.21    7.59   0
  -9 -13   2   22.41    7.72   0
   9  13  -2   20.10    8.86   0
   8  13  -2   12.41    7.49   0
  -8 -13   2    5.04    7.77   0
  -8  13   2    2.73    6.52   0
  -8  13   2   14.78    7.95   0
   8  13  -2    7.14    7.78   0
   8  13  -2   16.27    6.93   0
  -8  13   2    9.64    8.10   0
   8 -13  -2    6.20    7.94   0
  -7  13   2  416.80    7.95   0
   7 -13  -2  470.76    9.40   0
  -7  13   2  517.55   10.29   0
   7  13  -2  494.53    8.48   0
   7  13  -2  471.00    7.86   0
  -7  13   2  447.97    8.17   0
   7  13  -2  439.25    9.47   0
  -7 -13   2  480.18    9.39   0
  -6  13   2  178.52    8.62   0
   6  13  -2  180.79    7.81   0
  -6  13   2  162.36    7.41   0
   6 -13  -2  166.93    8.03   0
  -6 -13   2  172.29    8.30   0
   6  13  -2  185.83    8.05   0
  -6  13   2  181.39    8.65   0
   6  13  -2  178.17    8.13   0
  -5  13   2  120.57    8.78   0
   5 -13  -2  122.48    8.25   0
   5  13  -2  128.13    8.51   0
  -5  13   2  144.63    8.69   0
   5  13  -2  114.45    7.73   0
  -5  13   2   91.59    6.90   0
  -5 -13   2  120.20    8.36   0
  -4  13   2  115.22    8.87   0
   4 -13  -2  115.12    8.14   0
   4  13  -2  124.26    7.85   0
  -4 -13   2  124.89    8.40   0
  -4  13   2  121.85    8.53   0
  -4  13   2  109.14    6.89   0
   4  13  -2  115.10    8.55   0
   3  13  -2   83.64    7.90   0
  -3  13   2   80.75    8.37   0
  -3 -13   2   83.63    8.18   0
  -3  13   2   86.43    8.28   0
   3 -13  -2  109.37    7.85   0
  -3  13   2   84.56    7.41   0
   3  13  -2   97.17    6.94   0
  -2  13   2  152.67    8.95   0
   2  13  -2  142.11    8.33   0
  -2 -13   2  138.04    8.11   0
   2 -13  -2  159.84    7.82   0
   2  13  -2  145.43    8.33   0
   2 -13  -2  162.94    8.31   0
  -2  13   2  154.97    8.25   0
   1 -13  -2  906.44    9.66   0
   1  13  -2  939.16   10.25   0
  -1  13   2  942.95    9.81   0
  -1 -13   2  962.89   10.05   0
   1  13  -2  908.69   10.86   0
  -1  13   2  946.76   11.18   0
   0 -13  -2   81.33    7.21   0
   0 -13   2   92.15    8.00   0
   0  13  -2   88.85    8.43   0
   0  13   2   75.40    8.46   0
   0 -13   2   81.53    8.24   0
   0  13   2   91.81    7.94   0
   0  13  -2   70.13    9.01   0
   1  13   2  955.00   10.36   0
   1 -13   2  962.99    9.39   0
  -1  13  -2  978.98    9.59   0
  -1 -13  -2  936.46   11.10   0
  -1  13  -2  961.08   11.50   0
   1  13   2 1031.43   10.61   0
   1 -13   2 1015.39   11.17   0
  -2 -13  -2   91.75    9.66   0
   2  13   2   86.48    8.05   0
   2 -13   2   81.79    8.75   0
  -2  13  -2   78.98    8.53   0
  -2  13  -2   97.81    8.96   0
   2  13   2  101.64    9.03   0
   2 -13   2   72.67    8.13   0
   3  13   2    5.87    7.50   0
   3  13   2   15.10    8.27   0
  -3 -13  -2   20.19    7.75   0
  -3  13  -2   14.79    8.25   0
  -3  13  -2   22.62    8.58   0
   3 -13   2   22.24    6.88   0
   3 -13   2   16.67    7.79   0
  -4  13  -2   23.87    6.91   0
  -4  13  -2   15.50    8.42   0
   4  13   2   30.13    8.67   0
  -4 -13  -2   29.03    8.32   0
   4 -13   2   36.30    8.00   0
   4  13   2   31.59    7.49   0
  -5  13  -2  356.11    9.04   0
  -5  13  -2  318.30    9.30   0
   5  13   2  338.99    8.29   0
   5  13   2  365.40    8.94   0
  -5  13  -2  307.06    8.94   0
  -5 -13  -2  338.27    9.52   0
   5  13   2  357.21    9.85   0
   5 -13   2  361.95    8.63   0
   6  13   2   10.17    7.72   0
   6  13   2   -1.18    9.19   0
  -6  13  -2   14.81    8.14   0
   6 -13   2   -2.34    7.79   0
  -6  13  -2   12.33    8.50   0
  -6 -13  -2    5.97    7.99   0
  -6  13  -2   -2.96    8.13   0
  -7  13  -2   98.03    8.57   0
   7 -13   2  115.93    6.79   0
  -7  13  -2  107.86    8.24   0
   7  13   2  131.03    9.40   0
  -7 -13  -2  122.17    9.38   0
  -7  13  -2  137.05    8.58   0
   7  13   2  135.97    7.98   0
  -8  13  -2   16.55    8.02   0
  -8  13  -2   16.41    8.26   0
  -8 -13  -2   18.15    9.35   0
   8  13   2    6.29    7.40   0
   8 -13   2   13.49    7.64   0
   8  13   2   26.79    7.92   0
  -8  13  -2    7.81    8.00   0
   9  13   2   10.85    9.00   0
  -9 -13  -2   12.82    7.88   0
  -9  13  -2    1.68    7.65   0
  -9  13  -2    4.28    8.11   0
  -9  13  -2   12.26    7.36   0
   9 -13   2    8.75    7.67   0
   9  13   2    2.73    6.06   0
  10  13   2   51.43    8.11   0
 -10  13  -2   41.60    8.68   0
 -10 -13  -2   51.32    9.41   0
 -10  13  -2   51.88    8.35   0
  10 -13   2   42.58    8.25   0
 -10  13  -2   54.26    6.73   0
  10  13   2   47.34    9.35   0
   9  14  -2   -1.99    7.10   0
  -9  14   2    8.71    8.07   0
   9  14  -2    2.00    7.67   0
  -9  14   2    8.93    6.60   0
  -9  14   2    2.29    9.33   0
   9  14  -2    9.18    7.88   0
  -9 -14   2    9.21    7.62   0
   9 -14  -2    2.29    7.46   0
   8  14  -2   -4.70    7.37   0
  -8  14   2   -4.60    7.89   0
  -8 -14   2    1.90    7.92   0
   8  14  -2    0.35    7.67   0
  -8  14   2    0.07    9.65   0
   8 -14  -2    6.25    8.67   0
   8  14  -2   12.91    7.59   0
  -8  14   2   11.99    8.09   0
   7  14  -2    6.16    7.14   0
  -7 -14   2    2.41    7.80   0
   7  14  -2   15.39    8.12   0
   7  14  -2    3.45    6.15   0
  -7  14   2   -7.43    6.52   0
   7 -14  -2   14.10    7.63   0
  -7  14   2   10.27    8.18   0
  -7  14   2    2.94    8.22   0
  -6  14   2   13.97    8.37   0
  -6  14   2   12.30    8.19   0
   6  14  -2   -2.22    7.11   0
  -6 -14   2    6.03    7.69   0
   6  14  -2   -8.63    7.53   0
   6  14  -2   -7.13    7.57   0
  -6  14   2   -0.21    7.89   0
   6 -14  -2   -1.10    7.18   0
  -5 -14   2  309.26    8.36   0
   5 -14  -2  317.36    8.46   0
  -5  14   2  304.65    8.83   0
  -5  14   2  329.90    9.37   0
  -5  14   2  332.93    8.94   0
   5  14  -2  341.17    8.78   0
   5  14  -2  304.46    7.17   0
   4 -14  -2   68.50    8.00   0
   4  14  -2   57.46    7.73   0
  -4  14   2   61.98    8.04   0
  -4  14   2   78.29    8.46   0
  -4 -14   2   72.41    7.90   0
  -4  14   2   64.07    8.40   0
   4  14  -2   59.70    8.18   0
  -3  14   2   49.03    7.80   0
  -3  14   2   18.67    7.73   0
  -3  14   2   40.73    8.14   0
   3  14  -2   30.85    7.40   0
   3  14  -2   45.78    7.91   0
   3 -14  -2   36.82    7.52   0
  -3 -14   2   32.21    6.48   0
  -2  14   2  209.88    8.47   0
   2 -14  -2  174.37    8.48   0
  -2  14   2  193.67    8.92   0
   2 -14  -2  200.06    7.89   0
  -2 -14   2  187.47    7.08   0
   2  14  -2  200.58    8.14   0
   2  14  -2  197.39    8.85   0
   1  14  -2   94.05    6.81   0
   1 -14  -2   94.03    8.46   0
  -1 -14   2   96.67    8.24   0
  -1  14   2   91.88    8.80   0
   1  14  -2   87.95    8.73   0
  -1  14   2  120.85    8.30   0
   0  14  -2   53.55    8.54   0
   0 -14   2   44.31    7.70   0
   0  14   2   51.96    8.54   0
   0  14  -2   58.77    8.17   0
   0 -14  -2   50.65    8.21   0
   0  14   2   56.19    7.97   0
   0 -14   2   50.29    8.24   0
  -1 -14  -2   46.54    8.24   0
   1  14   2   52.08    7.14   0
   1  14   2   50.57    7.72   0
   1 -14   2   83.42    8.27   0
  -1  14  -2   93.86    8.73   0
  -1  14  -2   49.44    8.16   0
   1 -14   2   58.07    7.77   0
   2  14   2    3.14    7.34   0
  -2 -14  -2   13.36    8.21   0
  -2  14  -2   15.44    8.37   0
   2 -14   2   10.18    7.42   0
   2  14   2    9.89    9.71   0
  -2  14  -2    6.61    8.07   0
   2 -14   2    5.30    6.63   0
   3 -14   2  104.07    7.87   0
   3 -14   2  102.26    8.24   0
  -3  14  -2  100.88    8.06   0
   3  14   2   92.22    8.68   0
   3  14   2   91.78    6.34   0
  -3 -14  -2   96.93    8.22   0
  -3  14  -2   92.82    8.50   0
   4 -14   2  132.67    7.75   0
   4  14   2  129.16    9.70   0
  -4 -14  -2  129.97    8.24   0
  -4  14  -2  115.52    8.64   0
  -4  14  -2  111.53    8.19   0
   4  14   2  114.84    6.52   0
   5  14   2   42.88    7.53   0
   5  14   2   52.61    8.25   0
  -5  14  -2   51.88    8.10   0
   5  14   2   42.80    6.55   0
  -5  14  -2   39.02    8.13   0
   5 -14   2   37.52    7.69   0
  -5 -14  -2   50.02    9.13   0
  -5  14  -2   42.81    8.31   0
   6  14   2   34.18    8.07   0
   6 -14   2   48.34    8.14   0
  -6  14  -2   47.76    8.22   0
  -6  14  -2   34.82    6.62   0
   6  14   2   47.60    7.20   0
   6  14   2   36.53    6.34   0
  -6 -14  -2   39.64    9.10   0
  -6  14  -2   46.30    8.36   0
   7  14   2   57.05    8.48   0
  -7  14  -2   40.98    8.30   0
  -7 -14  -2   65.79    7.97   0
   7 -14   2   61.60    7.93   0
  -7  14  -2   48.64    8.23   0
   7  14   2   68.15    7.87   0
  -7  14  -2   52.20    8.56   0
   8 -14   2    6.06    7.77   0
   8  14   2   11.16    7.34   0
  -8  14  -2   12.37    8.30   0
  -8  14  -2   22.80    6.70   0
   8  14   2    6.17    7.69   0
  -8 -14  -2   10.99    7.80   0
  -8  14  -2   12.64    7.76   0
   9 -14   2   44.74    8.34   0
   9  14   2   44.27    8.21   0
  -9  14  -2   38.14    8.17   0
   9  14   2   48.64    7.92   0
  -9  14  -2   55.40    8.55   0
  -9  14  -2   37.81    8.46   0
  -9 -14  -2   47.37    8.09   0
   9  15  -2   80.94    8.22   0
  -9 -15   2   71.02    9.37   0
   9  15  -2   71.10    8.11   0
  -9  15   2   68.38    7.06   0
  -9  15   2   65.56    8.44   0
   9  15  -2   92.61    7.67   0
   9 -15  -2   95.87    7.96   0
  -9  15   2   97.23    8.74   0
  -8 -15   2   44.35    7.98   0
   8  15  -2   37.93    7.76   0
  -8  15   2   44.73    8.11   0
  -8  15   2   47.33    6.85   0
   8  15  -2   44.46    7.60   0
  -8  15   2   35.71    8.00   0
   8 -15  -2   36.28    7.58   0
   8  15  -2   46.71    8.01   0
   7  15  -2   74.23    8.32   0
  -7 -15   2   94.26    8.15   0
  -7  15   2   80.29    8.32   0
   7 -15  -2  101.61    7.93   0
   7  15  -2   80.11    7.82   0
   7  15  -2   86.94    7.50   0
  -7  15   2   93.17    8.61   0
  -7  15   2   73.55    8.37   0
  -6  15   2  277.12    9.27   0
   6  15  -2  279.72    8.48   0
   6 -15  -2  259.09    8.53   0
  -6  15   2  232.38    8.97   0
  -6  15   2  272.08    8.83   0
  -6 -15   2  268.85    8.78   0
   6  15  -2  272.20    8.89   0
   6  15  -2  309.58    8.29   0
  -5  15   2  281.21    7.54   0
   5 -15  -2  326.32    8.21   0
   5  15  -2  303.92    8.34   0
   5  15  -2  283.11    8.77   0
  -5 -15   2  318.04    8.88   0
  -5  15   2  307.10    8.99   0
  -5  15   2  291.38    7.81   0
   4  15  -2    5.42    7.46   0
   4 -15  -2   16.15    7.52   0
  -4  15   2   18.87    8.00   0
  -4 -15   2    8.69    7.27   0
  -4  15   2   10.89    7.72   0
  -4  15   2    6.04    7.70   0
   4  15  -2   -2.79    7.28   0
  -3  15   2  100.76    8.20   0
   3  15  -2   52.09    7.77   0
  -3 -15   2   53.31    7.73   0
   3  15  -2   53.68    8.02   0
  -3  15   2   46.17    8.09   0
   3 -15  -2   60.02    7.40   0
  -3  15   2   51.03    7.69   0
   2 -15  -2    4.16    8.34   0
  -2 -15   2   13.84    7.44   0
  -2  15   2   10.00    8.24   0
   2  15  -2    9.28    7.47   0
   2  15  -2    7.65    6.47   0
   2 -15  -2    4.78    6.61   0
  -2  15   2    0.53    7.80   0
  -1  15   2  738.66    9.34   0
  -1  15   2  718.50   10.32   0
   1  15  -2  749.55    9.66   0
  -1 -15   2  738.08    9.65   0
   1 -15  -2  747.45    9.93   0
   1  15  -2  723.66    9.88   0
   0  15  -2 1079.80   10.96   0
   0  15  -2 1104.03   10.53   0
   0  15   2 1093.97   11.48   0
   0 -15  -2 1140.69   11.13   0
   0 -15   2 1137.52   10.59   0
   0  15   2 1070.38   10.37   0
   1  15   2  882.35   10.74   0
   1  15   2  853.44    8.33   0
  -1 -15  -2  837.08   10.40   0
  -1  15  -2  918.31   10.26   0
  -1  15  -2  809.71   10.48   0
   1 -15   2  903.75   10.16   0
   1 -15   2  927.58    9.85   0
  -2  15  -2   29.49    8.16   0
  -2 -15  -2   26.33    9.14   0
   2  15   2   38.52    8.34   0
  -2  15  -2   41.44    6.39   0
   2  15   2   34.98    6.33   0
   2 -15   2   38.91    7.49   0
   2 -15   2   33.51    7.93   0
  -3  15  -2  364.06    7.47   0
   3  15   2  368.23    9.39   0
  -3  15  -2  363.49    9.21   0
  -3 -15  -2  387.10   10.18   0
   3  15   2  387.35    8.60   0
   3 -15   2  396.87    8.45   0
   3 -15   2  352.39    7.62   0
   4 -15   2  167.47    8.11   0
  -4  15  -2  175.06    6.96   0
   4  15   2  175.96    7.88   0
  -4  15  -2  162.20    7.03   0
   4  15   2  175.13    8.89   0
  -4 -15  -2  177.75    8.70   0
   5  15   2  398.39    8.66   0
  -5  15  -2  322.29    8.82   0
  -5  15  -2  366.46    9.26   0
   5 -15   2  393.60    8.66   0
   5  15   2  385.94    9.46   0
  -5  15  -2  368.92    9.14   0
  -5 -15  -2  368.62    8.98   0
   5  15   2  380.47    8.35   0
   6  15   2  308.94    9.42   0
  -6  15  -2  329.70    9.22   0
  -6  15  -2  280.82    7.75   0
   6  15   2  344.03    8.69   0
  -6 -15  -2  342.68    9.06   0
  -6  15  -2  282.89    8.81   0
   6  15   2  319.83    8.20   0
   6 -15   2  324.37    8.95   0
  -7  15  -2   44.32    8.37   0
  -7  15  -2   50.07    8.00   0
  -7  15  -2   39.05    6.78   0
   7 -15   2   39.85    7.89   0
   7  15   2   43.75    7.44   0
   7  15   2   42.89    6.41   0
   7  15   2   31.30    9.17   0
  -7 -15  -2   32.57    9.00   0
  -8  15  -2   12.48    6.23   0
  -8  15  -2   20.93    8.43   0
  -8 -15  -2    8.60    7.88   0
   8  15   2    5.65    9.18   0
  -8  15  -2   -6.51    8.16   0
   8  15   2   -1.05    7.72   0
   8 -15   2   -0.13    7.65   0
   9 -15   2   29.70    8.20   0
  -9  15  -2   27.95    7.75   0
  -9  15  -2   23.36    6.57   0
  -9  15  -2   25.04    8.62   0
   9  15   2   34.14    7.67   0
  -9 -15  -2   37.29    9.18   0
   9  15   2   31.41    9.35   0
  -8  16   2    0.33    6.61   0
   8  16  -2   -0.74    7.46   0
   8 -16  -2    2.82    7.62   0
   8  16  -2   10.45    7.69   0
  -8 -16   2    3.23    7.53   0
  -8  16   2    8.71    8.24   0
   8  16  -2    2.24    7.65   0
  -8  16   2    2.22    7.98   0
   7  16  -2   87.81    7.99   0
   7 -16  -2   87.55    7.77   0
  -7 -16   2   84.48    7.90   0
  -7  16   2   68.00    6.82   0
  -7  16   2   66.14    6.58   0
   7  16  -2   89.17    6.68   0
   7  16  -2   74.68    7.38   0
  -7  16   2   84.23    9.79   0
  -6  16   2  175.47    7.24   0
   6  16  -2  189.55    6.94   0
   6  16  -2  196.16    7.99   0
  -6 -16   2  178.63    8.38   0
   6  16  -2  183.52    8.57   0
  -6  16   2  187.02    8.97   0
  -6  16   2  175.17    7.00   0
   6 -16  -2  184.12    8.53   0
   5  16  -2   66.08    8.09   0
  -5  16   2   61.51    7.98   0
  -5 -16   2   73.09    7.93   0
  -5  16   2   85.18    8.47   0
   5  16  -2   74.09    7.75   0
   5 -16  -2   55.53    7.79   0
  -5  16   2   63.16    8.27   0
  -4 -16   2   -5.84    7.71   0
  -4  16   2   -7.91    7.83   0
   4  16  -2   17.69    7.85   0
  -4  16   2   -3.40    7.77   0
  -4  16   2   -7.52    7.50   0
   4  16  -2   -1.20    7.32   0
   4 -16  -2   -5.90    7.47   0
  -3  16   2   21.86    8.22   0
  -3  16   2   16.52    7.85   0
   3  16  -2   30.34    7.74   0
  -3  16   2   20.40    6.27   0
  -3 -16   2   21.40    7.52   0
   3  16  -2    4.78    7.41   0
   3 -16  -2   15.58    7.31   0
  -2 -16   2  150.78    8.00   0
  -2  16   2  159.18    7.98   0
   2  16  -2  146.63    8.16   0
  -2  16   2  140.48    6.92   0
   2  16  -2  144.01    6.82   0
  -1  16   2  223.65    8.25   0
   1  16  -2  229.62    8.49   0
  -1  16   2  255.80    8.63   0
  -1 -16   2  230.70    7.05   0
   1  16  -2  241.11    8.37   0
   1 -16  -2  244.23    8.42   0
   0 -16  -2   20.67    7.90   0
   0  16  -2   15.15    7.99   0
   0  16   2   15.78    7.43   0
   0  16  -2   11.56    7.78   0
   0 -16   2   11.33    7.61   0
   0  16   2    8.14    8.08   0
  -1 -16  -2    7.76    7.53   0
   1 -16   2   16.56    7.39   0
  -1  16  -2   -1.56    7.73   0
   1 -16   2   11.42    7.56   0
  -1  16  -2   11.08    7.99   0
   1  16   2   21.50    7.88   0
   1  16   2   17.34    5.99   0
  -2  16  -2   90.13    8.41   0
   2  16   2   87.29    7.81   0
  -2 -16  -2   77.42    7.79   0
  -2  16  -2   86.14    7.88   0
   2  16   2   77.05    8.57   0
   2 -16   2   90.00    6.45   0
   2 -16   2   83.26    7.97   0
  -3  16  -2   29.82    8.12   0
   3  16   2   29.10    6.15   0
   3 -16   2   42.44    7.91   0
   3 -16   2   33.59    7.53   0
  -3  16  -2   24.73    6.26   0
  -3 -16  -2   42.76    7.79   0
   3  16   2   27.98    8.45   0
  -4  16  -2   10.39    6.39   0
  -4 -16  -2    0.14    9.12   0
   4  16   2    5.98    8.01   0
   4 -16   2   -2.58    7.10   0
   4  16   2    2.68    6.00   0
  -4  16  -2   15.85    7.80   0
   5 -16   2   14.07    7.55   0
  -5 -16  -2   15.27    8.15   0
  -5  16  -2   -4.49    7.81   0
  -5  16  -2    0.55    6.41   0
  -5  16  -2    9.65    6.65   0
   5  16   2    3.74    6.49   0
   5  16   2    1.71    6.02   0
   5  16   2    7.24    9.44   0
  -6  16  -2   35.47    8.27   0
  -6  16  -2   28.61    8.14   0
  -6  16  -2   36.23    8.39   0
   6  16   2   30.22    8.17   0
   6  16   2   71.55    7.87   0
  -6 -16  -2   43.38    8.01   0
   6  16   2   42.61    7.65   0
   6 -16   2   44.40    7.71   0
  -7  16  -2   -0.03    8.47   0
  -7  16  -2    3.56    6.57   0
   7 -16   2    7.65    7.72   0
  -7  16  -2  -27.75    7.83   0
   7  16   2  -10.29    7.63   0
  -7 -16  -2    6.40    7.98   0
   7  16   2   10.97    9.11   0
   7  16   2    5.54    5.75   0
   8  16   2   -6.84    9.29   0
   8 -16   2   10.88    7.62   0
  -8  16  -2   -9.60    8.15   0
  -8  16  -2    7.34    7.77   0
  -8  16  -2    1.04    7.90   0
  -8 -16  -2   -2.22    9.11   0
   8  16   2    7.31    7.62   0
   8  16   2    6.93    7.30   0
  -7  17   2    8.67    7.93   0
  -7 -17   2   13.83    7.77   0
   7  17  -2    3.92    7.88   0
   7 -17  -2   -0.76    7.66   0
   7  17  -2   10.54    7.27   0
  -7  17   2    9.49    7.68   0
  -7  17   2   16.33    8.33   0
   7  17  -2   -2.92    7.31   0
  -6  17   2  123.24    8.42   0
  -6 -17   2  106.26    8.06   0
   6  17  -2  121.44    8.34   0
   6  17  -2  103.46    7.66   0
  -6  17   2   84.38    8.38   0
   6 -17  -2  123.80    7.94   0
  -6  17   2  101.04    8.58   0
  -5  17   2   99.39    8.38   0
  -5 -17   2   90.51    8.41   0
   5  17  -2   92.37    8.29   0
  -5  17   2   88.95    8.32   0
  -5  17   2  100.06    7.27   0
   5 -17  -2  115.53    8.06   0
   5  17  -2  118.04    7.86   0
   4  17  -2   39.55    7.92   0
   4 -17  -2   44.72    7.49   0
  -4  17   2   43.55    7.76   0
   4  17  -2   51.12    7.58   0
  -4 -17   2   36.98    8.07   0
  -4  17   2   48.77    7.79   0
  -4  17   2   55.28    8.23   0
   3 -17  -2   85.87    7.66   0
   3  17  -2   77.00    7.72   0
   3  17  -2   78.77    6.62   0
  -3  17   2   92.96    8.64   0
  -3  17   2   78.67    8.16   0
  -3 -17   2   79.78    7.82   0
  -3  17   2   87.79    8.04   0
  -2  17   2   75.44    8.07   0
  -2  17   2   77.31    7.70   0
   2  17  -2   67.80    6.88   0
   2  17  -2   84.03    7.59   0
  -2 -17   2   46.49    8.00   0
  -1  17   2   13.46    6.29   0
   1  17  -2   15.05    7.65   0
   1 -17  -2    9.51    7.85   0
   1  17  -2    8.32    7.97   0
  -1 -17   2   13.95    6.29   0
  -1  17   2    5.35    6.75   0
   0 -17   2  456.96    9.07   0
   0  17  -2  466.33    8.99   0
   0  17   2  431.66    9.22   0
   0  17  -2  459.60    9.44   0
   0  17   2  440.30    8.87   0
   0 -17  -2  457.84    8.97   0
   1  17   2    3.67    7.94   0
   1  17   2    6.99    7.47   0
   1 -17   2   -5.08    6.12   0
  -1  17  -2   -1.90    7.41   0
  -1  17  -2    9.69    6.46   0
  -1 -17  -2    9.94    7.60   0
   1 -17   2    6.21    6.94   0
   2  17   2  100.67    7.52   0
  -2 -17  -2   93.30    8.18   0
   2 -17   2   82.08    8.11   0
  -2  17  -2   86.81    6.61   0
   2  17   2   92.33    8.39   0
  -2  17  -2   77.26    8.05   0
   2 -17   2   96.28    6.15   0
   3  17   2  189.34   10.08   0
   3  17   2  195.83    6.73   0
   3 -17   2  200.86    8.28   0
  -3  17  -2  181.96    8.47   0
   3 -17   2  201.41    6.73   0
  -3 -17  -2  189.26    8.51   0
  -3  17  -2  198.19    8.37   0
  -4  17  -2  323.22    7.93   0
   4 -17   2  363.00    8.77   0
   4  17   2  356.07    9.94   0
  -4  17  -2  381.66    9.09   0
  -4 -17  -2  350.42    9.82   0
   4  17   2  395.30    8.69   0
   5  17   2   12.38    7.45   0
   5 -17   2    9.99    6.18   0
  -5  17  -2   11.69    6.19   0
   5  17   2   10.18    7.62   0
  -5  17  -2    6.44    7.67   0
  -5  17  -2    4.46    6.47   0
  -5 -17  -2  -10.90    8.82   0
   5  17   2    5.23    7.85   0
  -6 -17  -2  185.30    8.75   0
  -6  17  -2  158.52    8.35   0
   6  17   2  204.55    8.38   0
   6 -17   2  211.82    8.08   0
  -6  17  -2  192.52    8.81   0
   6  17   2  197.42    6.72   0
  -6  17  -2  199.57    8.62   0
   6  17   2  206.55   10.00   0
  -7 -17  -2   13.36    9.14   0
  -7  17  -2    8.57    8.46   0
   7  17   2   26.95    9.27   0
   7 -17   2   27.41    6.40   0
   7  17   2   14.46    7.94   0
  -7  17  -2   20.85    8.49   0
   7  17   2   17.45    7.35   0
  -7  17  -2   22.28    6.43   0
   6 -18  -2    2.74    7.55   0
   6  18  -2    8.06    5.96   0
  -6  18   2    2.18    8.27   0
   6  18  -2   -7.33    7.69   0
  -6 -18   2   11.35    7.58   0
  -6  18   2    0.26    6.69   0
  -6  18   2    4.26    7.81   0
   5  18  -2    3.89    7.51   0
  -5 -18   2    0.68    6.23   0
   5 -18  -2    0.36    7.44   0
  -5  18   2    7.90    6.28   0
  -5  18   2   15.36    7.96   0
  -5  18   2   30.04    8.08   0
   5  18  -2    0.76    7.94   0
  -4  18   2   -2.42    8.10   0
  -4  18   2   21.98    7.69   0
   4 -18  -2    5.00    7.39   0
   4  18  -2    5.80    7.59   0
  -4 -18   2    1.91    7.48   0
   4  18  -2    6.01    7.84   0
  -4  18   2    0.52    7.85   0
  -3  18   2   -1.46    8.11   0
  -3  18   2   10.08    6.36   0
   3  18  -2   14.44    7.88   0
  -3 -18   2    0.89    7.75   0
   3  18  -2   10.10    7.49   0
  -3  18   2   20.91    7.33   0
   2  18  -2   19.23    6.22   0
   2  18  -2    7.94    7.84   0
  -2  18   2    7.26    7.69   0
  -2 -18   2    1.21    7.81   0
  -2  18   2   10.57    8.10   0
  -1 -18   2   22.40    7.75   0
  -1  18   2   22.29    8.42   0
   1 -18  -2   17.25    7.43   0
   1  18  -2   14.62    8.17   0
   1  18  -2   25.85    7.53   0
  -1  18   2   13.60    6.38   0
   0  18   2    1.74    6.10   0
   0  18  -2   -2.24    7.66   0
   0 -18   2   23.85    7.72   0
   0 -18  -2    8.25    7.57   0
   0  18   2   11.98    8.27   0
   0  18  -2   20.04    7.90   0
  -1 -18  -2   18.38    7.88   0
   1  18   2   18.20    8.13   0
  -1  18  -2   27.77    7.60   0
  -1  18  -2   16.01    7.73   0
   1 -18   2   15.27    7.83   0
   1  18   2   33.11    7.59   0
   2  18   2  102.54    7.74   0
  -2  18  -2   89.69    7.89   0
   2 -18   2   97.41    8.25   0
   2 -18   2   98.49    7.51   0
  -2  18  -2   76.44    8.41   0
   2  18   2   77.66    8.34   0
  -2 -18  -2  100.27    8.15   0
   3 -18   2   60.56    6.39   0
   3 -18   2   59.23    7.76   0
  -3  18  -2   55.59    8.33   0
   3  18   2   64.52    7.66   0
  -3 -18  -2   67.43    8.09   0
   3  18   2   58.61    8.45   0
  -3  18  -2   73.96    8.19   0
   4 -18   2   66.97    7.79   0
  -4  18  -2   58.60    6.70   0
  -4  18  -2   74.11    8.32   0
   4  18   2   75.01    8.29   0
   4  18   2   66.34    7.66   0
  -4 -18  -2   71.45    8.10   0
   5 -18   2   16.01    7.53   0
   5  18   2    5.16    7.38   0
   5  18   2   11.85    7.86   0
  -5 -18  -2    9.23    7.51   0
  -5  18  -2   -7.68    7.73   0
  -5  18  -2    9.04    6.37   0
   5  18   2    3.86    7.71   0
  -5  18  -2    6.59    6.56   0
  -6  18  -2    8.76    6.76   0
  -6  18  -2   23.95    8.34   0
   6  18   2   24.12    7.55   0
  -6  18  -2   24.40    8.10   0
   6  18   2   31.26    7.94   0
  -6 -18  -2   29.38    7.87   0
   6 -18   2   30.54    7.85   0
   6  18   2   28.78    7.85   0
   5  19  -2   96.17    8.35   0
   5  19  -2  104.73    7.86   0
  -5 -19   2  115.81    8.08   0
  -5  19   2  108.07    7.01   0
  -5  19   2  103.56    7.36   0
   5 -19  -2  114.51    8.03   0
  -5  19   2  127.93    8.28   0
  -4  19   2  145.89    8.50   0
  -4  19   2  148.25    8.98   0
   4  19  -2  142.52    8.43   0
   4 -19  -2  136.04    7.95   0
  -4 -19   2  147.98    8.24   0
   4  19  -2  146.32    8.07   0
  -4  19   2  133.41    8.45   0
   3  19  -2   34.54    6.33   0
   3  19  -2   46.20    6.64   0
  -3 -19   2   45.90    8.03   0
  -3  19   2   29.28    8.50   0
  -3  19   2   39.10    7.97   0
  -3  19   2   45.14    8.00   0
  -2 -19   2  215.49    8.60   0
   2  19  -2  235.12    8.45   0
   2  19  -2  222.32    9.03   0
  -2  19   2  189.62    9.11   0
  -2  19   2  259.06    8.77   0
   1  19  -2   35.38    8.03   0
  -1 -19   2   31.26    7.79   0
   1  19  -2   35.05    7.56   0
  -1  19   2   28.62    8.25   0
   1 -19  -2   40.85    7.81   0
  -1  19   2   27.63    8.03   0
   0  19   2   23.92    7.54   0
   0 -19   2    7.58    7.65   0
   0  19   2    0.48    7.87   0
   0  19  -2   14.09    8.06   0
   0  19  -2   15.14    7.66   0
   0 -19  -2   15.78    7.94   0
   1  19   2   20.76    7.97   0
  -1  19  -2   19.57    8.26   0
   1 -19   2   36.49    7.74   0
  -1  19  -2   13.57    7.55   0
  -1 -19  -2   33.28    7.62   0
   1  19   2   22.48    6.18   0
  -2  19  -2  132.14    6.85   0
   2  19   2  153.45    6.63   0
   2  19   2  128.65    8.49   0
   2 -19   2  142.18    8.17   0
   2 -19   2  139.96    7.81   0
  -2 -19  -2  140.21    8.32   0
  -2  19  -2  143.90    8.53   0
   3 -19   2   12.26    7.30   0
  -3  19  -2   -1.17    7.23   0
   3 -19   2    9.24    7.67   0
   3  19   2   14.76    7.18   0
  -3  19  -2    1.51    6.35   0
  -3 -19  -2    5.00    7.95   0
   3  19   2   10.37    8.05   0
  -4  19  -2  131.86    6.93   0
  -4  19  -2  134.92    8.50   0
  -4 -19  -2  110.01    8.58   0
   4  19   2  146.85    8.67   0
   4  19   2  116.14    6.60   0
   4 -19   2  121.72    6.73   0
   5 -19   2   24.08    6.37   0
  -5  19  -2   28.10    6.52   0
   5  19   2   18.18    8.29   0
   5  19   2   29.55    7.90   0
  -5  19  -2   27.42    6.48   0
   5  19   2   31.44    6.32   0
  -5  19  -2   20.04    6.86   0
  -5 -19  -2   18.86    9.19   0
   4  20  -2   29.64    7.45   0
  -4  20   2   20.49    8.34   0
  -4  20   2   29.10    7.09   0
  -4  20   2   12.47    8.22   0
   4  20  -2   17.05    6.30   0
  -4 -20   2   16.54    8.02   0
  -3  20   2   18.38    8.37   0
  -3  20   2    1.31    6.82   0
   3  20  -2   -2.62    8.00   0
  -3  20   2   18.26    7.70   0
   3  20  -2   28.84    7.82   0
  -3 -20   2   -1.19    7.83   0
  -2  20   2    5.51    8.15   0
  -2 -20   2   -4.99    7.78   0
   2  20  -2   10.80    8.03   0
   2  20  -2   -0.73    6.16   0
  -2  20   2    7.12    7.99   0
   1 -20  -2   17.66    7.75   0
   1  20  -2    6.96    8.15   0
  -1  20   2   17.74    7.81   0
   1  20  -2   13.21    6.36   0
  -1  20   2   16.09    8.06   0
  -1 -20   2   21.55    7.83   0
   0 -20  -2    0.76    6.56   0
   0  20  -2  -11.99    6.21   0
   0 -20   2    5.67    7.57   0
   0  20  -2   14.09    7.93   0
   0  20   2   -2.42    6.12   0
   0  20   2    4.42    8.02   0
   1  20   2   22.02    7.61   0
  -1  20  -2   25.85    7.87   0
   1 -20   2   21.89    7.82   0
   1  20   2   35.84    8.06   0
  -1 -20  -2   20.55    7.89   0
  -1  20  -2   29.84    7.76   0
   2  20   2    6.87    7.59   0
  -2  20  -2   29.60    7.91   0
  -2 -20  -2    3.71    7.74   0
   2 -20   2   25.58    7.85   0
  -2  20  -2    7.43    7.86   0
   2  20   2   12.50    8.16   0
  -3  20  -2   -0.35    7.67   0
  -3  20  -2   11.80    7.95   0
   3  20   2    2.61    7.96   0
   3  20   2    1.54    7.53   0
  -3 -20  -2   -7.28    7.82   0
   3 -20   2   -5.69    7.35   0
   4 -20   2   17.21    6.11   0
   4  20   2    6.14    7.89   0
  -4  20  -2   10.24    7.74   0
  -4  20  -2    1.24    7.90   0
  -4 -20  -2    7.71    7.84   0
  -4  20  -2    4.30    7.63   0
   4  20   2    9.48    5.96   0
   1  21  -2   -4.20    7.55   0
  -1  21   2   17.93    7.96   0
  -1  21   2   17.23    8.37   0
  -1 -21   2   -0.52    7.91   0
   1  21  -2   10.60    8.24   0
   0 -21  -2   -1.49    8.07   0
   0  21  -2   -5.57    6.99   0
   0  21   2    8.37    8.17   0
   0 -21   2    5.66    7.72   0
   0  21   2   -1.89    7.50   0
   0  21  -2   12.35    7.64   0
  -1 -21  -2   -1.85    7.69   0
   1 -21   2   22.68    7.88   0
   1  21   2    0.37    7.82   0
  -1  21  -2   -4.60    8.24   0
   1  21   2    4.80    8.15   0
  -1  21  -2   -0.23    7.76   0
 -13   0   3   44.62    8.54   0
 -13   0   3   43.89    9.67   0
  13   0  -3   74.35    8.87   0
  13   0  -3   48.54    9.91   0
 -12   0   3   12.91    7.89   0
  12   0  -3    9.73    6.79   0
  12   0  -3   16.84    9.57   0
 -12   0   3   11.21    7.94   0
 -11   0   3 1413.38   11.86   0
  11   0  -3 1436.15   12.57   0
  11   0  -3 1489.63   12.02   0
 -11   0   3 1605.49   12.76   0
  10   0  -3   15.34    7.91   0
  10   0  -3   -6.67   10.16   0
 -10   0   3   -3.34    8.55   0
 -10   0   3   -0.51    7.82   0
  -9   0   3   11.49    8.28   0
   9   0  -3   10.50    7.75   0
   9   0  -3   12.22    8.88   0
  -9   0   3   11.98    6.37   0
   8   0  -3    3.39    6.79   0
   8   0  -3   -4.00   11.37   0
  -8   0   3   15.08    8.85   0
  -8   0   3   14.37    7.91   0
  -7   0   3  409.73    9.20   0
  -7   0   3  431.90   11.37   0
   7   0  -3  424.79    9.19   0
   7   0  -3  414.35   10.38   0
  -6   0   3   10.68    8.25   0
   6   0  -3    2.03    9.27   0
   6   0  -3   -0.69    8.26   0
  -6   0   3   -7.18    8.54   0
   5   0  -3 1283.77   10.96   0
   5   0  -3 1282.39   14.46   0
  -5   0   3 1322.50   14.16   0
  -5   0   3 1271.70   12.03   0
  -4   0   3    2.65   11.11   0
  -4   0   3    1.84    9.27   0
   4   0  -3   -1.51    9.24   0
   4   0  -3   -1.15   11.41   0
  -3   0   3  840.63   17.09   0
   3   0  -3  823.05   12.09   0
  -3   0   3  804.21   12.22   0
   3   0  -3  813.64   17.46   0
   2   0  -3    6.69   19.53   0
  -2   0   3   -1.12   11.53   0
   2   0  -3    0.24   10.96   0
  -2   0   3    5.72   18.72   0
   1   0  -3  206.83   15.71   0
  -1   0   3  191.10   15.93   0
   0   0   3    9.76   17.86   0
   0   0  -3   16.57   18.10   0
   0   0  -3   14.01   16.60   0
   0   0   3    9.11   14.41   0
   1   0   3 4226.71   30.11   0
  -1   0  -3 4412.53   43.36   0
  -1   0  -3 4175.88   30.28   0
   2   0   3   -0.65   15.25   0
  -2   0  -3    6.98   15.00   0
  -2   0  -3    3.35   17.62   0
  -2   0  -3    5.04   17.64   0
   3   0   3    6.41   11.55   0
  -3   0  -3   13.03   12.95   0
  -3   0  -3   13.11   11.47   0
   3   0   3   14.11   12.71   0
   4   0   3    5.68    7.83   0
   4   0   3    4.57   10.95   0
  -4   0  -3   -1.30    9.35   0
  -4   0  -3    1.34    9.24   0
   5   0   3   57.63    9.38   0
  -5   0  -3   34.40    9.46   0
  -5   0  -3   42.47    9.04   0
   5   0   3   22.80    9.07   0
  -6   0  -3    5.03    8.79   0
   6   0   3   14.40    9.21   0
  -6   0  -3    9.22    9.12   0
   6   0   3    1.25    9.21   0
  -7   0  -3   76.13    9.92   0
   7   0   3   84.41    9.10   0
  -7   0  -3   77.07    8.48   0
   7   0   3   69.56    8.89   0
  -8   0  -3   10.05    9.96   0
  -8   0  -3   -9.90    8.67   0
   8   0   3    5.28    8.91   0
   8   0   3  -11.94    9.03   0
  -9   0  -3    0.08    7.94   0
   9   0   3   11.82    8.09   0
   9   0   3    4.67    8.48   0
  -9   0  -3   12.95    6.57   0
 -10   0  -3  -14.45    8.09   0
  10   0   3    7.18    8.18   0
  10   0   3   13.23    9.74   0
 -10   0  -3   13.64    9.39   0
 -11   0  -3   27.86    6.72   0
 -11   0  -3   31.22    9.60   0
  11   0   3   28.44    8.83   0
  11   0   3   17.35    8.42   0
 -12   0  -3   -2.76    8.29   0
 -12   0  -3   13.12    9.53   0
  12   0   3    1.98    9.49   0
  12   0   3    8.55    8.52   0
  13  -1  -3   25.43    8.68   0
  13  -1  -3   24.45    8.59   0
 -13   1   3   26.01    9.49   0
  13   1  -3   40.61    8.47   0
 -13   1   3   43.61    6.93   0
 -13  -1   3   25.50    7.98   0
  13   1  -3   21.80    8.27   0
 -12   1   3   -1.38    8.09   0
  12  -1  -3   23.62    9.56   0
  12  -1  -3   -0.51    8.36   0
  12   1  -3   15.36    8.15   0
  12   1  -3   12.16    8.34   0
 -12   1   3    2.68    8.17   0
 -12  -1   3    7.99    9.14   0
 -12  -1   3    6.68    7.75   0
 -11   1   3   88.40    8.15   0
  11   1  -3   84.54    8.58   0
  11  -1  -3   96.35    8.73   0
 -11  -1   3   66.03   10.34   0
 -11  -1   3   99.56    8.37   0
  11   1  -3   74.42    9.09   0
 -11   1   3   62.95    8.64   0
  11  -1  -3  100.45    9.08   0
  10  -1  -3    2.73    8.66   0
 -10  -1   3   12.42    8.11   0
  10   1  -3    2.07    8.50   0
  10   1  -3   -1.86    7.91   0
  10  -1  -3   10.02    7.93   0
 -10   1   3    7.20    7.57   0
 -10  -1   3   10.68    7.64   0
 -10   1   3   19.09    8.39   0
  -9  -1   3   93.37    7.93   0
   9   1  -3  102.23    8.35   0
  -9   1   3  101.89    6.72   0
   9  -1  -3   92.34    8.94   0
   9  -1  -3   97.78    8.32   0
   9   1  -3   89.03    8.93   0
  -9  -1   3   98.18    8.36   0
  -9   1   3   91.54    8.94   0
   8  -1  -3  606.83    9.96   0
  -8  -1   3  563.23    9.45   0
  -8  -1   3  580.74   10.32   0
   8   1  -3  599.97    8.42   0
  -8   1   3  584.00    8.67   0
   8   1  -3  556.78   10.38   0
   8  -1  -3  571.31   10.91   0
  -8   1   3  598.07   10.39   0
  -7   1   3  279.97    9.70   0
   7   1  -3  272.97   10.05   0
  -7  -1   3  274.79    8.76   0
   7   1  -3  281.87    8.82   0
  -7   1   3  263.24    8.76   0
   7  -1  -3  284.41    8.94   0
  -7  -1   3  304.87   10.59   0
   7  -1  -3  286.86    9.95   0
   6  -1  -3  529.23    9.94   0
  -6  -1   3  520.77    9.74   0
  -6  -1   3  510.09   10.08   0
  -6   1   3  483.45    8.37   0
   6   1  -3  503.97   10.77   0
   6   1  -3  539.57    9.76   0
   6  -1  -3  527.76   12.19   0
  -6   1   3  511.00   12.35   0
   5   1  -3   20.02   10.66   0
   5   1  -3   26.30    8.50   0
  -5  -1   3   22.72    9.15   0
   5  -1  -3   23.83   11.08   0
  -5   1   3   20.59    8.61   0
   5  -1  -3   19.77    8.64   0
  -5  -1   3   23.87    8.74   0
  -5   1   3   22.71    9.27   0
   4   1  -3   41.09    9.04   0
   4  -1  -3   38.15    7.63   0
  -4  -1   3   42.26   11.03   0
  -4   1   3   42.28   11.75   0
   4  -1  -3   52.63   12.06   0
   4   1  -3   37.83   10.88   0
  -4   1   3   43.07    9.33   0
  -4  -1   3   45.47    9.37   0
   3  -1  -3   17.28   10.96   0
  -3   1   3   19.96   14.83   0
   3   1  -3   19.97   13.18   0
  -3   1   3   14.07   11.33   0
   3   1  -3   16.58   11.02   0
  -3  -1   3   15.59    9.30   0
   3  -1  -3   15.73   14.89   0
  -2  -1   3 2160.36   20.43   0
   2  -1  -3 2153.24   20.73   0
   2   1  -3 2149.68   19.86   0
   2  -1  -3 2199.10   33.26   0
   2   1  -3 2306.52   25.78   0
  -2   1   3 2147.07   19.17   0
  -2   1   3 2214.64   33.73   0
   1   1  -3 4469.79   28.77   0
  -1  -1   3 4550.20   29.26   0
   1  -1  -3 4548.21   32.45   0
  -1   1   3 4506.52   30.96   0
   0   1  -3 3362.05   31.41   0
   0  -1   3 3293.76   28.79   0
   0  -1   3 3372.56   30.90   0
   0   1   3 3436.31   34.48   0
   0   1   3 3293.99   37.97   0
   0   1  -3 3362.05   30.22   0
   0  -1  -3 3408.00   34.22   0
   0  -1  -3 3305.58   38.58   0
  -2   1  -3  109.05   15.79   0
  -2  -1  -3  103.11   18.67   0
   2   1   3  104.05   19.02   0
  -2   1  -3  106.09   15.24   0
  -2   1  -3  114.98   16.01   0
   2  -1   3  102.30   15.04   0
   2   1   3  107.84   15.03   0
  -2  -1  -3  110.14   14.27   0
   3  -1   3 2198.33   16.23   0
  -3   1  -3 2182.91   16.02   0
   3   1   3 2311.14   24.44   0
  -3   1  -3 2292.46   20.14   0
  -3  -1  -3 2247.47   22.76   0
   3   1   3 2262.29   17.48   0
  -3  -1  -3 2250.94   17.15   0
   4   1   3  468.68   10.97   0
   4  -1   3  466.42   12.90   0
   4  -1   3  481.60    9.75   0
  -4   1  -3  488.15   12.04   0
  -4  -1  -3  479.16   13.21   0
  -4  -1  -3  486.46   10.88   0
  -4   1  -3  465.75   11.08   0
   4   1   3  496.70   13.69   0
   5   1   3 2271.14   17.37   0
  -5   1  -3 2310.36   16.69   0
  -5   1  -3 2194.35   14.45   0
   5   1   3 2282.75   14.81   0
   5  -1   3 2242.99   13.66   0
   5  -1   3 2237.11   16.33   0
  -5  -1  -3 2285.43   17.86   0
  -5  -1  -3 2150.37   14.29   0
   6  -1   3  773.80   11.80   0
   6  -1   3  777.93   11.38   0
  -6   1  -3  790.05   11.79   0
  -6  -1  -3  821.37   10.80   0
  -6  -1  -3  828.30   13.16   0
   6   1   3  830.52   13.51   0
  -6   1  -3  770.70   10.91   0
   6   1   3  793.06   11.15   0
  -7   1  -3  145.96    8.98   0
   7  -1   3  152.85    9.01   0
  -7   1  -3  152.20    8.73   0
  -7  -1  -3  147.69    8.47   0
   7   1   3  142.18    8.84   0
  -7  -1  -3  144.71    7.22   0
   7  -1   3  144.16   10.19   0
   7   1   3  140.33    9.24   0
   8   1   3  284.23    9.40   0
  -8   1  -3  277.32    9.43   0
   8   1   3  266.60    7.57   0
   8  -1   3  265.97    7.85   0
  -8  -1  -3  277.04   10.78   0
  -8  -1  -3  255.01    7.56   0
   8  -1   3  288.97    9.25   0
  -8   1  -3  301.03    9.40   0
  -9   1  -3  310.56    9.02   0
   9   1   3  314.01    9.50   0
  -9  -1  -3  279.73    7.35   0
   9   1   3  280.88    8.85   0
   9  -1   3  293.36    9.06   0
   9  -1   3  300.71    9.28   0
  -9  -1  -3  309.28    9.47   0
  -9   1  -3  306.10    9.44   0
 -10  -1  -3  103.62    8.74   0
  10  -1   3  109.60    8.59   0
  10   1   3  116.87    8.91   0
  10   1   3  125.21    8.65   0
 -10   1  -3   84.23    8.62   0
 -10  -1  -3   94.69    6.88   0
 -10   1  -3   99.79    6.83   0
  10  -1   3  119.69   10.05   0
  11   1   3   99.66    8.64   0
  11  -1   3   97.23    8.54   0
 -11   1  -3  123.13    9.51   0
  11  -1   3   94.50    7.09   0
 -11  -1  -3  101.48    8.71   0
 -11  -1  -3  112.50    8.34   0
  11   1   3  111.94   10.20   0
 -11   1  -3  120.97    8.31   0
 -12   1  -3   95.24    8.34   0
 -12   1  -3   78.97    8.53   0
  12   1   3   81.84    8.64   0
  12  -1   3   69.83    7.16   0
 -12  -1  -3   69.94    8.34   0
  12   1   3   86.46    9.17   0
 -12  -1  -3  102.49    8.24   0
  12  -1   3   76.81    8.63   0
  13   2  -3   66.94    7.03   0
 -13   2   3   63.11    8.40   0
  13  -2  -3   77.84    8.59   0
  13   2  -3   62.75    8.60   0
  13  -2  -3   79.69   10.10   0
 -13   2   3   64.22   10.01   0
 -13  -2   3   -0.95    8.35   0
 -12  -2   3  268.63    9.02   0
 -12   2   3  255.48    8.89   0
  12   2  -3  287.26   10.65   0
  12   2  -3  270.44    9.15   0
  12  -2  -3  242.00    9.14   0
  12  -2  -3  274.35   10.61   0
 -12   2   3  287.31   10.37   0
  11  -2  -3  434.06   11.02   0
  11   2  -3  448.89    9.11   0
 -11  -2   3  388.34    9.03   0
 -11  -2   3  424.28    9.64   0
  11  -2  -3  411.46    9.63   0
  11   2  -3  400.05    9.95   0
 -11   2   3  397.08    9.83   0
 -11   2   3  436.80    9.60   0
 -10   2   3  436.68    9.00   0
  10   2  -3  459.16    9.10   0
 -10  -2   3  476.87    8.93   0
  10   2  -3  444.42   10.12   0
 -10   2   3  436.80    9.49   0
  10  -2  -3  459.00    7.97   0
  10  -2  -3  456.20   10.07   0
 -10  -2   3  515.74    9.65   0
   9   2  -3  790.56   11.07   0
   9   2  -3  853.30   10.34   0
  -9   2   3  795.20    9.74   0
  -9  -2   3  857.50   10.75   0
  -9   2   3  807.91   12.02   0
   9  -2  -3  773.94    8.89   0
   9  -2  -3  806.26   12.48   0
  -9  -2   3  827.15   10.27   0
  -8  -2   3  231.60    8.26   0
   8   2  -3  206.64    7.24   0
   8  -2  -3  212.46    9.71   0
   8  -2  -3  214.25    9.07   0
  -8   2   3  222.92   11.03   0
  -8  -2   3  216.63    9.01   0
  -8   2   3  201.98    8.45   0
   8   2  -3  223.28    9.60   0
  -7  -2   3  686.45    8.49   0
   7   2  -3  686.93   10.96   0
  -7  -2   3  731.62   10.57   0
  -7   2   3  742.45   10.26   0
   7   2  -3  719.56    8.58   0
   7  -2  -3  762.65   12.26   0
   7  -2  -3  728.81   10.31   0
  -7   2   3  744.65   11.14   0
  -6  -2   3 1764.36   13.35   0
  -6  -2   3 1725.20   12.48   0
  -6   2   3 1670.64   12.64   0
   6   2  -3 1679.73   12.28   0
  -6   2   3 1746.81   14.42   0
   6  -2  -3 1827.77   12.91   0
   6  -2  -3 1744.14   15.33   0
   6   2  -3 1627.87   13.32   0
  -5  -2   3  288.90   10.08   0
   5   2  -3  268.75    9.17   0
  -5   2   3  285.03    9.64   0
   5  -2  -3  280.32    9.88   0
   5  -2  -3  284.85   12.66   0
  -5  -2   3  274.93    9.33   0
  -5   2   3  293.17   12.73   0
   5   2  -3  272.59   10.09   0
   4  -2  -3  679.15   13.15   0
   4   2  -3  673.91   11.12   0
  -4   2   3  664.66   11.08   0
   4  -2  -3  684.14   11.31   0
   4   2  -3  701.68   13.06   0
  -4  -2   3  690.76   11.33   0
  -4   2   3  712.66   14.89   0
  -3   2   3 1621.27   22.72   0
   3  -2  -3 1606.29   21.78   0
   3   2  -3 1649.44   18.13   0
   3   2  -3 1511.67   15.07   0
  -3   2   3 1523.29   15.28   0
   3  -2  -3 1567.49   15.58   0
  -3  -2   3 1534.47   15.39   0
  -2   2   3  349.60   19.51   0
  -2   2   3  328.16   15.16   0
   2   2  -3  340.79   14.29   0
   2  -2  -3  333.11   18.22   0
   2  -2  -3  332.00   12.92   0
  -2  -2   3  332.79   14.59   0
  -1   2   3 4814.54   31.01   0
  -1  -2   3 4953.84   27.73   0
   1   2  -3 4870.13   32.61   0
   1   2  -3 4891.45   27.42   0
   1  -2  -3 4966.43   31.89   0
  -1  -2   3 4864.61   32.33   0
   0   2  -3 1329.12   20.40   0
   0  -2   3 1299.59   20.06   0
   0  -2  -3 1323.21   27.18   0
   0  -2   3 1272.45   19.63   0
   0   2   3 1394.21   22.52   0
   0   2  -3 1315.40   19.89   0
   0   2   3 1344.30   25.90   0
   2   2   3  159.41   18.93   0
  -2   2  -3  154.09   14.49   0
  -2  -2  -3  160.23   13.73   0
   2  -2   3  155.76   11.94   0
  -2  -2  -3  164.79   19.13   0
  -2   2  -3  154.57   14.02   0
   2  -2   3  160.36   14.42   0
   2   2   3  154.10   11.38   0
  -3   2  -3 2431.69   19.68   0
  -3  -2  -3 2410.44   15.74   0
  -3   2  -3 2417.12   16.48   0
  -3   2  -3 2448.81   19.47   0
   3  -2   3 2426.28   17.44   0
  -3  -2  -3 2417.96   23.56   0
   3   2   3 2409.17   16.94   0
   3   2   3 2487.83   24.86   0
   4   2   3  659.05    9.80   0
  -4   2  -3  720.45   11.69   0
  -4  -2  -3  698.62   14.10   0
  -4   2  -3  711.33   12.28   0
  -4  -2  -3  702.00   11.12   0
   4   2   3  718.98   14.30   0
   4  -2   3  707.29   11.56   0
  -5  -2  -3  581.35   13.07   0
  -5  -2  -3  581.98   10.66   0
   5   2   3  587.19   11.96   0
  -5   2  -3  610.35   11.44   0
   5   2   3  567.65   10.74   0
   5  -2   3  567.63   10.64   0
  -5   2  -3  586.34   10.74   0
  -6  -2  -3  744.10    9.56   0
  -6   2  -3  784.94   11.17   0
  -6  -2  -3  780.19   11.86   0
   6   2   3  776.10   11.92   0
   6  -2   3  776.00   11.18   0
  -6   2  -3  731.99   11.19   0
   6   2   3  804.45   11.14   0
   6  -2   3  751.44   11.02   0
  -7   2  -3   58.37    8.43   0
  -7  -2  -3   55.55    8.40   0
   7   2   3   62.56    8.58   0
  -7   2  -3   61.79    9.10   0
   7  -2   3   46.81    8.68   0
   7  -2   3   63.70    8.82   0
   7   2   3   55.23    6.99   0
  -7  -2  -3   55.29    6.98   0
   8   2   3   21.95    8.44   0
  -8  -2  -3   22.67    8.47   0
   8   2   3   25.15    9.56   0
  -8   2  -3   25.82    8.88   0
   8  -2   3   17.00    8.49   0
   8  -2   3   30.27    9.02   0
  -8   2  -3   36.03    8.39   0
  -8  -2  -3   14.27    9.72   0
   9   2   3   36.28    8.35   0
  -9   2  -3   34.03    8.39   0
   9  -2   3   36.31    8.56   0
  -9  -2  -3   28.43    8.71   0
   9  -2   3   36.65    8.22   0
  -9  -2  -3   27.10    7.86   0
  -9   2  -3   35.91    9.56   0
   9   2   3   39.36    9.36   0
  10   2   3   46.48    8.22   0
  10   2   3   40.81    8.26   0
 -10  -2  -3   27.86    8.06   0
 -10   2  -3   30.53    7.89   0
  10  -2   3   26.81    6.94   0
 -10  -2  -3   43.77    8.10   0
  10  -2   3   33.60    8.34   0
 -10   2  -3   39.79    8.26   0
 -11  -2  -3   12.97    7.73   0
  11   2   3    3.62    8.18   0
 -11   2  -3   -2.00    8.16   0
  11  -2   3   15.09    8.29   0
  11   2   3    2.07    9.51   0
 -11  -2  -3    5.66    8.01   0
 -11   2  -3    9.61    8.22   0
 -12   2  -3   30.89    8.18   0
  12   2   3   30.02    8.50   0
  12   2   3   33.60    8.54   0
  12  -2   3   10.63    8.48   0
 -12  -2  -3   17.70    8.28   0
 -12  -2  -3   20.15    9.47   0
 -12   2  -3   22.52    7.79   0
 -12   3   3    1.47    6.65   0
  12  -3  -3   18.95    8.07   0
  12   3  -3   11.13    8.26   0
  12  -3  -3   10.30    9.70   0
 -12  -3   3   -0.78    7.88   0
 -12   3   3   15.40    8.48   0
  12   3  -3   14.73    8.20   0
  11   3  -3    8.24    8.47   0
  11   3  -3   25.86    8.30   0
 -11   3   3    5.40    8.56   0
  11  -3  -3   23.83    8.34   0
 -11  -3   3   21.57    8.07   0
  11  -3  -3   28.21    8.31   0
 -11   3   3   24.73    8.23   0
  10  -3  -3  149.70   10.37   0
 -10  -3   3  138.72    8.02   0
  10   3  -3  139.36   10.11   0
  10  -3  -3  136.41    8.30   0
  10   3  -3  148.79    8.05   0
 -10   3   3  155.14   10.02   0
 -10   3   3  140.57    8.11   0
  -9   3   3   45.46    8.10   0
   9   3  -3   60.82    8.22   0
  -9  -3   3   58.80    8.39   0
  -9   3   3   35.76    9.47   0
   9  -3  -3   78.39    9.32   0
   9  -3  -3   53.01    8.37   0
   9   3  -3   66.12   10.02   0
   8   3  -3  205.69    9.61   0
   8  -3  -3  198.70    8.80   0
   8   3  -3  194.21    8.54   0
  -8   3   3  179.98    7.41   0
   8  -3  -3  220.41   10.93   0
  -8   3   3  190.85    9.95   0
  -8  -3   3  209.72    8.96   0
  -7   3   3   30.04    8.21   0
   7   3  -3   26.19    8.84   0
  -7  -3   3   24.02    8.06   0
   7  -3  -3   10.17    6.69   0
   7   3  -3   19.19    7.79   0
   7  -3  -3   20.07   10.28   0
  -7   3   3   16.97    8.55   0
  -6  -3   3  380.86    9.29   0
   6   3  -3  372.69    9.06   0
   6  -3  -3  374.36    7.95   0
   6  -3  -3  384.67   11.51   0
   6   3  -3  383.16   10.49   0
  -6   3   3  349.08    7.99   0
  -6   3   3  386.60   12.37   0
  -5   3   3  121.22   12.08   0
   5  -3  -3  128.10   11.66   0
   5   3  -3  124.13    8.66   0
  -5   3   3  117.61    7.69   0
  -5  -3   3  112.14    7.31   0
   5  -3  -3  113.56    9.95   0
   5   3  -3  120.19   10.31   0
  -4  -3   3  893.20   11.66   0
   4   3  -3  918.46   12.10   0
  -4   3   3  917.03   15.54   0
  -4   3   3  869.67   11.78   0
   4  -3  -3  845.72   13.26   0
   4  -3  -3  856.88   11.71   0
   4   3  -3  848.30   11.16   0
  -3   3   3   53.17    8.93   0
   3  -3  -3   53.28   11.91   0
   3  -3  -3   51.73    8.87   0
  -3   3   3   45.71   12.94   0
   3   3  -3   51.78   10.21   0
  -3  -3   3   44.08   10.73   0
  -2   3   3  148.52   14.15   0
   2   3  -3  145.73   12.20   0
  -2   3   3  151.80   13.46   0
   2  -3  -3  141.52   12.99   0
   2  -3  -3  140.04   13.75   0
  -2  -3   3  141.84   12.72   0
   2   3  -3  135.04   12.43   0
  -1   3   3   19.30   14.27   0
   1  -3  -3   21.98   13.96   0
   1  -3  -3   24.66   14.88   0
   1   3  -3   21.70   13.09   0
   1   3  -3   19.88   11.23   0
  -1  -3   3   18.97   13.18   0
  -1   3   3   19.98   15.05   0
  -1  -3   3   33.49   13.77   0
   0  -3   3   47.63   14.40   0
   0   3  -3   47.66   14.51   0
   0  -3   3   51.90   14.52   0
   0   3  -3   49.58   14.94   0
   0   3   3   43.19   15.82   0
   0   3   3   45.24   16.04   0
   2  -3   3 3480.96   21.03   0
   2  -3   3 3540.90   22.55   0
  -2  -3  -3 3563.62   20.90   0
  -2   3  -3 3567.69   21.61   0
   2   3   3 3527.37   20.64   0
  -2   3  -3 3583.81   22.41   0
   3   3   3 2527.70   16.27   0
  -3  -3  -3 2585.59   24.26   0
  -3   3  -3 2644.20   19.78   0
  -3   3  -3 2594.88   17.40   0
  -3  -3  -3 2530.29   16.36   0
   3  -3   3 2504.73   16.84   0
   3   3   3 2549.65   23.87   0
  -3   3  -3 2474.83   18.37   0
  -4   3  -3 1015.19   12.23   0
  -4   3  -3  983.11   12.69   0
   4   3   3  997.23   11.82   0
   4   3   3 1011.92   15.00   0
  -4  -3  -3  992.54   14.97   0
   4  -3   3  986.18   11.80   0
  -4   3  -3  992.03   12.70   0
  -4  -3  -3 1009.85   11.74   0
   5   3   3   18.22   10.58   0
  -5   3  -3   11.70    8.53   0
  -5  -3  -3   20.23   10.51   0
   5   3   3    8.77    8.85   0
   5  -3   3   15.75    7.24   0
  -5   3  -3    5.49    8.64   0
  -5  -3  -3   17.43    8.74   0
  -5   3  -3   18.92    9.08   0
  -6  -3  -3 2890.04   17.91   0
   6  -3   3 2854.08   14.23   0
  -6   3  -3 2937.94   16.46   0
  -6  -3  -3 2915.46   14.66   0
   6   3   3 3022.59   18.49   0
  -6   3  -3 2850.39   15.35   0
   6   3   3 2957.51   14.90   0
   7  -3   3  309.47    8.87   0
  -7   3  -3  283.83    9.62   0
  -7  -3  -3  292.73    9.00   0
   7   3   3  308.37   10.35   0
  -7  -3  -3  301.81   10.19   0
   7   3   3  303.02    9.58   0
  -7   3  -3  287.44    9.13   0
  -8   3  -3   75.71    8.88   0
   8   3   3   99.73    8.94   0
   8   3   3   80.33    9.14   0
   8  -3   3   91.21    7.44   0
  -8  -3  -3   85.39    9.97   0
  -8  -3  -3   68.76    8.59   0
  -8   3  -3   81.13    8.64   0
   9   3   3  238.90   10.53   0
  -9   3  -3  214.24    7.22   0
  -9  -3  -3  232.47    8.34   0
   9   3   3  208.63    7.20   0
  -9  -3  -3  228.29   10.46   0
   9  -3   3  222.35    9.11   0
  -9   3  -3  221.86    8.95   0
  10  -3   3  238.80    8.87   0
 -10   3  -3  244.75    8.78   0
 -10  -3  -3  231.66    6.92   0
 -10   3  -3  222.47    9.91   0
 -10  -3  -3  235.18    8.56   0
  10   3   3  237.19    9.99   0
  10   3   3  209.95    7.32   0
 -11   3  -3   43.73    7.88   0
 -11   3  -3   33.88    8.36   0
  11   3   3   43.18    6.58   0
  11  -3   3   41.91    6.85   0
  11   3   3   35.66    9.77   0
 -11  -3  -3   37.06    7.83   0
 -11  -3  -3   60.00    9.41   0
  12   3   3  311.93   11.15   0
 -12  -3  -3  257.04   10.39   0
 -12   3  -3  253.17    9.18   0
 -12  -3  -3  298.80    9.37   0
  12   3   3  289.02    9.28   0
 -12   3  -3  239.17    9.19   0
 -12   3  -3  314.04    9.16   0
  12  -3   3  280.78    9.62   0
  12   4  -3   48.58    8.44   0
  12   4  -3   53.89    8.39   0
  12  -4  -3   41.87    8.32   0
 -12   4   3   36.44    8.30   0
 -12   4   3   34.08    7.74   0
  12  -4  -3   49.28    9.18   0
 -12  -4   3   47.88    7.93   0
 -11   4   3   22.36    7.79   0
 -11  -4   3    9.82    7.58   0
  11   4  -3   10.77    8.04   0
  11  -4  -3   11.05    8.30   0
  11  -4  -3   -9.16    8.05   0
 -11   4   3   19.38    9.53   0
  11   4  -3   19.24    8.06   0
  10   4  -3   37.16    7.76   0
 -10   4   3   33.63    7.93   0
  10  -4  -3   49.44    8.19   0
 -10  -4   3   46.64    7.98   0
  10  -4  -3   65.44   10.00   0
 -10   4   3   53.18    8.82   0
  10   4  -3   27.69    7.93   0
   9   4  -3 1909.81   13.21   0
  -9   4   3 1966.53   14.15   0
   9  -4  -3 1807.43   13.46   0
   9  -4  -3 1755.64   12.13   0
   9   4  -3 1854.12   11.41   0
  -9  -4   3 1753.02   11.31   0
  -9   4   3 1761.29   12.26   0
  -8  -4   3 1207.40    9.99   0
   8  -4  -3 1199.72   10.29   0
  -8   4   3 1197.61   12.52   0
   8   4  -3 1287.03   12.93   0
   8   4  -3 1228.73   10.86   0
  -8   4   3 1220.75   11.50   0
   8  -4  -3 1244.36   12.31   0
   7  -4  -3   11.73    8.92   0
   7   4  -3    3.58    7.38   0
  -7   4   3   20.69    8.09   0
  -7  -4   3   13.74    8.00   0
   7   4  -3   14.79    8.60   0
   7  -4  -3   19.82    8.44   0
  -7   4   3   12.26    8.98   0
   6  -4  -3  436.83    8.29   0
  -6   4   3  431.84    8.21   0
   6   4  -3  464.60    9.03   0
   6  -4  -3  461.51   11.48   0
  -6  -4   3  432.44    9.45   0
   6   4  -3  425.73    9.41   0
  -6   4   3  458.98   10.96   0
   5  -4  -3 3447.67   16.70   0
  -5   4   3 3412.76   15.58   0
  -5   4   3 3558.11   20.16   0
   5   4  -3 3463.74   16.07   0
   5  -4  -3 3652.33   20.04   0
   5   4  -3 3642.59   17.11   0
  -5  -4   3 3531.17   16.31   0
   4  -4  -3 1569.60   13.76   0
  -4   4   3 1699.62   16.56   0
   4   4  -3 1589.95   12.66   0
  -4   4   3 1584.88   13.58   0
   4   4  -3 1655.08   13.66   0
   4  -4  -3 1617.49   15.42   0
  -4  -4   3 1649.23   12.95   0
  -3   4   3   14.90   11.68   0
  -3  -4   3    9.05   10.07   0
   3  -4  -3   15.61    9.68   0
   3  -4  -3   17.91    9.10   0
  -3   4   3   17.44   10.25   0
   3   4  -3    8.23    9.76   0
   2   4  -3 1666.23   16.16   0
  -2   4   3 1750.02   18.17   0
   2  -4  -3 1723.54   16.90   0
  -2   4   3 1734.43   17.34   0
  -2  -4   3 1708.42   14.44   0
   2  -4  -3 1696.30   18.07   0
   2   4  -3 1733.92   15.78   0
   1   4  -3 1075.03   15.37   0
  -1   4   3 1084.26   17.35   0
  -1  -4   3 1075.87   13.79   0
   1   4  -3 1051.17   15.37   0
  -1   4   3 1071.60   17.62   0
  -1   4   3 1138.75   17.50   0
   1  -4  -3 1110.58   17.93   0
  -1  -4   3 1049.79   15.05   0
   0  -4   3 2860.26   20.40   0
   0   4  -3 2813.72   20.20   0
   0   4  -3 2836.27   20.78   0
   0  -4   3 2823.42   20.39   0
   0   4   3 2951.56   25.09   0
   0  -4  -3 2868.57   25.58   0
  -1   4  -3  624.54   14.44   0
   1  -4   3  614.58   12.15   0
  -1   4  -3  631.51   14.28   0
   1  -4   3  616.68   14.09   0
  -1  -4  -3  637.45   17.96   0
   1   4   3  633.76   17.65   0
   2  -4   3  734.50   13.72   0
  -2   4  -3  716.99   13.51   0
   2   4   3  764.52   18.20   0
   2  -4   3  727.39   12.91   0
   2   4   3  762.74   11.45   0
  -2  -4  -3  736.17   17.84   0
  -2   4  -3  734.47   13.28   0
   3   4   3  264.28   12.63   0
  -3   4  -3  265.05   10.92   0
  -3  -4  -3  260.61   12.78   0
   3   4   3  261.07    9.86   0
  -3   4  -3  260.54   10.89   0
   3  -4   3  254.60   10.43   0
  -4   4  -3  201.40    9.97   0
  -4   4  -3  204.52    9.55   0
  -4  -4  -3  228.28    9.59   0
  -4   4  -3  193.45    8.07   0
   4  -4   3  200.70    9.58   0
   4   4   3  208.20    9.61   0
  -4  -4  -3  199.66   11.94   0
   4   4   3  206.34   11.64   0
  -5   4  -3  336.75   10.04   0
   5   4   3  330.34   11.52   0
   5   4   3  320.29    9.18   0
  -5   4  -3  323.86   10.09   0
  -5  -4  -3  320.68   11.51   0
   5  -4   3  318.17    9.69   0
  -5   4  -3  304.99    9.80   0
  -5  -4  -3  332.50    9.47   0
  -6   4  -3  244.29    8.16   0
  -6   4  -3  258.41    9.40   0
   6  -4   3  266.51    9.40   0
  -6  -4  -3  256.92    9.13   0
   6   4   3  261.03    9.52   0
  -6   4  -3  267.59    9.67   0
   6   4   3  253.31    8.95   0
  -6  -4  -3  255.57   10.73   0
   7   4   3    6.67    9.54   0
  -7   4  -3    8.82    7.94   0
   7  -4   3    8.70    8.40   0
  -7   4  -3   10.02    8.40   0
  -7  -4  -3   14.62    9.82   0
  -7  -4  -3   11.97    8.23   0
  -7   4  -3   14.17    8.17   0
   7   4   3    9.74    8.39   0
   8   4   3  211.95   10.63   0
   8   4   3  205.87    7.73   0
  -8   4  -3  198.67    8.85   0
   8  -4   3  193.27    9.27   0
  -8  -4  -3  219.70   10.58   0
  -8   4  -3  206.45    9.42   0
  -8  -4  -3  207.58    8.84   0
  -8   4  -3  202.91    8.73   0
   9  -4   3    0.36    8.14   0
  -9  -4  -3   -9.26    7.55   0
  -9   4  -3    5.84    7.95   0
  -9  -4  -3   15.59    9.42   0
   9   4   3   16.21    7.99   0
  -9   4  -3   11.62    8.06   0
  -9   4  -3   12.54    7.97   0
   9   4   3    6.71    9.50   0
 -10  -4  -3   18.50    9.16   0
 -10   4  -3   17.95    8.85   0
  10   4   3   28.75    9.34   0
  10  -4   3    4.69    8.13   0
 -10  -4  -3   32.23    7.80   0
 -10   4  -3   10.67    7.98   0
 -10   4  -3   13.39    8.08   0
  10   4   3   16.48    8.13   0
 -11  -4  -3   25.92    9.70   0
 -11   4  -3   18.09    8.31   0
  11  -4   3   14.53    8.31   0
 -11   4  -3   44.47    7.94   0
 -11   4  -3   18.62    8.33   0
  11   4   3   17.07   10.33   0
  11   4   3   28.95    6.68   0
 -11  -4  -3   23.20    7.86   0
  12   4   3    9.60    8.30   0
 -12   4  -3   -1.64    7.81   0
 -12  -4  -3   14.35    8.05   0
 -12   4  -3    3.33    7.90   0
  12   4   3   17.93    8.09   0
 -12  -4  -3    2.37    7.76   0
 -12   4  -3   20.95    8.30   0
  12  -4   3   16.80    8.32   0
  12   5  -3   50.96    7.90   0
 -12   5   3   52.60    8.28   0
 -12  -5   3   51.94    7.72   0
  12  -5  -3    3.69    8.37   0
  12   5  -3   60.33    9.65   0
  12  -5  -3   53.00    9.44   0
 -12   5   3   59.44    8.13   0
  11   5  -3    8.77    9.39   0
  11  -5  -3    9.41    9.32   0
  11  -5  -3    6.63    6.52   0
  11   5  -3    7.16    7.64   0
 -11   5   3    5.65    8.31   0
 -11   5   3    3.39    7.88   0
 -11  -5   3   -1.79    7.58   0
  10  -5  -3  265.89    8.54   0
  10   5  -3  250.00    8.63   0
  10   5  -3  249.08    9.09   0
 -10   5   3  247.49    8.48   0
 -10   5   3  238.97    9.22   0
  10  -5  -3  264.04    8.96   0
 -10  -5   3  264.08    8.46   0
  -9  -5   3  291.32    8.82   0
   9  -5  -3  267.31    8.72   0
   9   5  -3  300.36    8.77   0
  -9   5   3  304.36   10.98   0
  -9   5   3  250.58    8.80   0
   9  -5  -3  267.04    9.29   0
   9   5  -3  269.38   10.00   0
  -8  -5   3  134.24    8.65   0
  -8   5   3  147.11    8.70   0
   8   5  -3  139.97    9.03   0
  -8   5   3  133.22   11.12   0
   8  -5  -3  141.88    8.94   0
   8   5  -3  147.67    8.49   0
   8  -5  -3  137.77    7.25   0
  -7   5   3    9.53   10.84   0
   7   5  -3    8.00    8.68   0
   7  -5  -3    2.53    8.46   0
   7   5  -3   -0.49    7.18   0
  -7   5   3    6.34    8.32   0
  -7  -5   3   11.83    8.29   0
   7  -5  -3   13.22    9.48   0
   6   5  -3  209.21    9.07   0
   6   5  -3  212.32    8.36   0
  -6   5   3  224.79   11.35   0
   6  -5  -3  210.28   10.48   0
  -6  -5   3  216.88    8.73   0
   6  -5  -3  203.04    8.68   0
  -6   5   3  202.40    7.37   0
   5   5  -3   66.35    8.37   0
   5   5  -3   76.13    8.29   0
   5  -5  -3   58.57    9.09   0
  -5   5   3   73.20   10.93   0
   5  -5  -3   61.32    8.90   0
  -5   5   3   65.68    9.31   0
  -5  -5   3   67.73    8.53   0
  -4  -5   3 8194.19   23.37   0
   4  -5  -3 7862.47   23.56   0
  -4   5   3 8118.87   24.47   0
   4   5  -3 7830.82   23.01   0
   3  -5  -3   62.22    9.49   0
   3  -5  -3   55.38   10.53   0
  -3  -5   3   57.10    7.60   0
   3   5  -3   60.84    9.07   0
  -3   5   3   55.91    9.73   0
  -3   5   3   65.98   11.42   0
  -2   5   3 2332.87   17.89   0
  -2   5   3 2385.34   17.72   0
   2  -5  -3 2298.63   17.86   0
   2   5  -3 2378.86   16.69   0
  -2  -5   3 2316.44   15.04   0
   2   5  -3 2444.31   16.52   0
  -2   5   3 2515.24   18.11   0
  -1  -5   3   79.54   10.28   0
   1   5  -3   82.62   10.55   0
   1   5  -3   86.88   10.58   0
  -1   5   3   79.49   10.60   0
  -1   5   3   84.93   13.06   0
  -1  -5   3   92.74   10.62   0
  -1   5   3   81.49   11.61   0
   1  -5  -3   78.81   10.66   0
   0   5   3  430.43   12.22   0
   0  -5   3  463.16   12.10   0
   0  -5   3  437.35   10.34   0
   0   5  -3  440.94   10.45   0
   0   5   3  463.00   13.04   0
   0   5  -3  457.59   10.75   0
   0  -5  -3  468.16   13.44   0
  -1   5  -3 1514.11   13.78   0
   1  -5   3 1560.31   13.92   0
  -1  -5  -3 1630.97   19.32   0
  -1   5  -3 1570.01   15.13   0
   1  -5   3 1574.83   14.62   0
   1   5   3 1653.15   18.89   0
   2  -5   3  532.20   11.05   0
   2   5   3  524.43   11.15   0
  -2  -5  -3  516.39   14.28   0
  -2   5  -3  513.24    9.95   0
   2   5   3  528.31   15.62   0
   2  -5   3  532.81   12.40   0
  -2   5  -3  501.65   12.20   0
   3   5   3  168.09    9.08   0
   3   5   3  159.73   11.41   0
   3  -5   3  153.06    9.23   0
   3  -5   3  159.52    9.66   0
  -3  -5  -3  148.87   12.70   0
  -3   5  -3  165.14    9.72   0
  -3   5  -3  150.39    9.64   0
  -4   5  -3   47.30    8.78   0
   4   5   3   55.18    8.96   0
  -4   5  -3   52.67    9.31   0
  -4   5  -3   48.75    9.01   0
  -4  -5  -3   44.37   10.75   0
   4  -5   3   57.73    8.68   0
   4   5   3   51.92   11.82   0
  -5   5  -3  202.68    9.13   0
   5   5   3  208.77   12.07   0
   5  -5   3  196.10    9.03   0
  -5  -5  -3  187.47   11.28   0
  -5   5  -3  194.89    9.61   0
   5   5   3  195.40    9.48   0
  -5   5  -3  196.86    9.02   0
   6   5   3  867.29   12.51   0
  -6   5  -3  816.18   10.90   0
  -6   5  -3  858.61   11.44   0
  -6  -5  -3  846.52   10.18   0
   6   5   3  808.86   10.26   0
   6  -5   3  798.91    9.29   0
  -6  -5  -3  795.40   12.37   0
  -6   5  -3  793.96    9.42   0
  -7   5  -3   69.77    6.96   0
   7  -5   3   58.76    7.90   0
  -7   5  -3   54.47    8.25   0
  -7  -5  -3   54.68    6.75   0
   7   5   3   52.82    8.51   0
  -7   5  -3   59.89    6.77   0
  -7  -5  -3   52.28    8.31   0
   7   5   3   67.11    8.63   0
   8   5   3 1033.04   12.77   0
   8   5   3  967.25   10.80   0
  -8   5  -3  957.86   11.30   0
  -8  -5  -3 1009.03   12.52   0
  -8   5  -3  976.43   11.03   0
   8  -5   3  932.85    9.74   0
  -8  -5  -3  958.41    9.44   0
  -8   5  -3  984.94   11.93   0
  -9   5  -3  236.84    7.56   0
   9   5   3  264.73   10.45   0
  -9   5  -3  248.51    8.86   0
  -9   5  -3  256.74    8.83   0
   9  -5   3  224.85    7.38   0
  -9  -5  -3  260.68    8.61   0
   9   5   3  231.43    8.56   0
  -9  -5  -3  265.15   10.33   0
 -10   5  -3  110.73    8.44   0
  10   5   3  107.07    8.52   0
  10  -5   3  104.67    8.25   0
 -10   5  -3   97.76    8.07   0
  10   5   3  104.34    6.88   0
 -10   5  -3  104.84    8.48   0
 -10  -5  -3  105.65    6.59   0
 -10  -5  -3  113.58    9.59   0
 -11  -5  -3  159.72    9.83   0
 -11   5  -3  138.82    8.51   0
  11   5   3  158.30    9.04   0
  11   5   3  155.88   10.09   0
  11  -5   3  137.00    7.47   0
 -11   5  -3  133.69    8.25   0
 -11   5  -3  148.66    7.09   0
 -12   5  -3   54.32    8.49   0
 -12   5  -3   52.25    8.08   0
  12   5   3   42.87    8.33   0
  12   5   3   51.84    9.75   0
  12  -5   3   49.85    8.53   0
 -12  -5  -3   50.51    9.24   0
 -12   5  -3   40.35    7.86   0
 -12   6   3   15.92    7.77   0
  12  -6  -3   20.03    9.22   0
  12   6  -3    5.39    8.35   0
  12   6  -3   12.39    7.69   0
 -12  -6   3   15.24    7.84   0
 -12   6   3   16.62    8.01   0
 -11   6   3   97.14    8.16   0
  11   6  -3   87.15    9.62   0
  11  -6  -3   86.43    8.28   0
 -11  -6   3   93.10    8.43   0
  11  -6  -3   76.69    8.51   0
 -11   6   3   93.71    8.84   0
  11   6  -3   98.82    7.92   0
 -10   6   3   22.79    9.68   0
  10   6  -3    5.94    7.99   0
 -10  -6   3    2.51    7.59   0
  10  -6  -3   12.30    6.42   0
 -10   6   3    9.70    7.70   0
  10   6  -3    4.61    7.41   0
  10  -6  -3    8.97    8.03   0
   9  -6  -3   60.42    7.89   0
   9   6  -3   54.36    7.83   0
   9  -6  -3   41.38    8.16   0
  -9   6   3   31.30    6.71   0
   9   6  -3   31.91    7.97   0
  -9   6   3   43.73   10.06   0
  -9  -6   3   50.37    8.15   0
   8   6  -3 1698.58   12.49   0
   8  -6  -3 1722.88   12.31   0
   8  -6  -3 1772.38   14.16   0
   8   6  -3 1745.14   12.09   0
  -8   6   3 1796.54   12.14   0
  -8  -6   3 1786.44   12.36   0
  -8   6   3 1785.91   14.11   0
   7   6  -3  295.99    8.88   0
   7  -6  -3  285.28    9.11   0
   7  -6  -3  295.22   10.39   0
  -7  -6   3  278.84    8.78   0
  -7   6   3  295.07   11.31   0
  -7   6   3  271.95    9.08   0
   7   6  -3  277.99    9.04   0
   6   6  -3   60.74    8.11   0
  -6   6   3   62.42    8.37   0
  -6   6   3   59.71   10.59   0
   6  -6  -3   62.87    9.62   0
   6  -6  -3   73.56    8.24   0
   6   6  -3   52.91    8.43   0
  -6  -6   3   68.77    8.33   0
   5   6  -3  126.09    8.45   0
   5  -6  -3  123.14    9.11   0
   5  -6  -3  137.55   10.13   0
  -5   6   3  134.48    9.35   0
  -5   6   3  129.60   10.76   0
  -5  -6   3  128.75    8.49   0
   5   6  -3  141.56    8.34   0
   4   6  -3 4935.03   18.68   0
   4  -6  -3 4835.58   21.02   0
  -4   6   3 4930.02   19.09   0
  -4   6   3 5168.37   23.33   0
  -4  -6   3 4835.46   18.44   0
   3  -6  -3  476.53   11.71   0
  -3   6   3  503.70   11.05   0
   3   6  -3  464.98    9.92   0
  -3   6   3  464.08   11.21   0
  -3   6   3  455.78   10.61   0
   3   6  -3  461.08    8.62   0
  -3  -6   3  475.79    9.93   0
   2  -6  -3 3322.39   19.47   0
  -2  -6   3 3227.44   17.00   0
   2   6  -3 3183.34   16.34   0
  -2   6   3 3527.25   18.86   0
  -2   6   3 3269.86   18.34   0
   2   6  -3 3235.85   16.12   0
  -2   6   3 3346.47   19.89   0
  -1   6   3  816.08   13.41   0
  -1   6   3  794.06   12.52   0
   1   6  -3  802.08   12.30   0
   1   6  -3  812.21   11.68   0
  -1  -6   3  802.76   11.80   0
   1  -6  -3  817.09   12.46   0
  -1  -6   3  784.01   11.57   0
   0   6  -3  331.52   10.94   0
   0   6   3  350.59   11.40   0
   0  -6   3  319.30   10.26   0
   0  -6  -3  343.07   11.42   0
   0   6   3  319.78   11.00   0
   0   6  -3  320.58   10.43   0
   0  -6   3  336.28   10.37   0
   1   6   3   86.37    9.36   0
  -1  -6  -3   81.71   11.28   0
  -1   6  -3   82.89    9.37   0
   1  -6   3   78.82    9.27   0
   1  -6   3   89.88    9.29   0
  -1   6  -3   77.84    7.97   0
  -2   6  -3 6532.11   21.78   0
  -2   6  -3 6770.50   22.91   0
   2  -6   3 6837.48   22.91   0
   2  -6   3 6702.97   22.34   0
   3  -6   3  137.96    9.01   0
  -3   6  -3  134.52    9.25   0
  -3   6  -3  134.96    9.42   0
   3   6   3  134.70   11.22   0
   3   6   3  134.58    9.09   0
   3  -6   3  126.51    7.80   0
  -3  -6  -3  141.84   11.29   0
   4   6   3  364.78   11.94   0
   4  -6   3  371.51    9.50   0
  -4  -6  -3  374.29   11.81   0
   4   6   3  362.08    9.69   0
  -4   6  -3  367.00   10.88   0
  -4   6  -3  391.99   10.00   0
  -4   6  -3  386.43    9.99   0
   5   6   3  162.95    8.77   0
   5   6   3  159.89   10.44   0
  -5   6  -3  147.21    7.18   0
  -5   6  -3  161.47    9.34   0
  -5   6  -3  160.82    8.91   0
   5  -6   3  160.80    8.68   0
  -5  -6  -3  160.52   10.38   0
  -6   6  -3   58.71    8.68   0
  -6   6  -3   75.98    8.68   0
  -6   6  -3   56.85    6.83   0
   6  -6   3   57.86    8.35   0
   6   6   3   62.54    8.16   0
  -6  -6  -3   57.29    9.50   0
   6   6   3   60.61    9.14   0
   7  -6   3   -0.74    8.20   0
   7   6   3    1.34    9.17   0
  -7   6  -3    9.51    9.41   0
  -7   6  -3    8.99    8.11   0
  -7  -6  -3   -1.25    9.42   0
   7   6   3   19.08    8.44   0
  -7   6  -3   -5.80    8.44   0
  -8  -6  -3  325.17   10.79   0
  -8   6  -3  309.19    9.26   0
  -8   6  -3  290.83    9.50   0
   8   6   3  309.84    9.39   0
   8   6   3  294.02    8.98   0
  -8   6  -3  282.01    9.11   0
   8  -6   3  280.51    8.83   0
  -9   6  -3   84.32    7.95   0
  -9   6  -3   82.93    8.13   0
   9  -6   3   74.73    6.83   0
   9   6   3   98.68    8.36   0
   9   6   3   83.82    8.30   0
  -9  -6  -3   89.45    8.29   0
  -9   6  -3   95.72    8.49   0
 -10   6  -3   28.27    7.95   0
  10   6   3   42.02    9.54   0
 -10   6  -3   30.81    7.95   0
  10   6   3   19.65    7.98   0
  10  -6   3   20.44    8.22   0
 -10   6  -3   37.41    8.58   0
 -10  -6  -3   35.77    9.19   0
  11  -6   3    2.07    8.00   0
  11   6   3    4.59    7.93   0
 -11  -6  -3    3.23    7.87   0
 -11   6  -3    4.38    7.91   0
  11   6   3   14.89    8.23   0
 -11   6  -3    5.28    8.24   0
 -11   6  -3    7.30    7.54   0
 -12  -6  -3    6.59    7.98   0
  12   6   3    7.04    8.32   0
  12   6   3    8.97    8.42   0
 -12   6  -3   12.29    8.03   0
  12  -6   3    2.74    7.95   0
 -12   6  -3   12.71    7.69   0
 -12   6  -3   18.83    8.10   0
 -12   7   3   -0.29    7.97   0
  12   7  -3    3.19    7.67   0
 -12  -7   3    1.61    7.64   0
 -12   7   3   -0.41    8.36   0
  12   7  -3   -0.54    8.01   0
  12  -7  -3    7.43    8.02   0
 -11   7   3   39.81    7.64   0
  11   7  -3   22.92    8.09   0
  11  -7  -3   24.38    7.85   0
 -11  -7   3   33.63    7.72   0
 -11   7   3   20.63    8.45   0
  11   7  -3   22.60    7.76   0
  10   7  -3   43.49    8.00   0
 -10   7   3   42.02    6.18   0
 -10  -7   3   52.72    7.95   0
  10  -7  -3   37.60    7.95   0
 -10   7   3   52.03    8.55   0
  10   7  -3   50.84    7.82   0
  -9   7   3   19.72    8.06   0
   9  -7  -3   13.33    7.77   0
  -9  -7   3    7.98    7.68   0
   9   7  -3    7.65    7.51   0
   9   7  -3    2.96    7.71   0
  -9   7   3   11.11    8.70   0
   8   7  -3   46.71    7.90   0
  -8   7   3   42.11    6.75   0
  -8  -7   3   51.31    8.15   0
  -8   7   3   30.01    9.37   0
   8  -7  -3   38.63    9.60   0
   8   7  -3   51.39    9.68   0
  -7   7   3  269.77   11.33   0
   7   7  -3  287.32    8.77   0
  -7  -7   3  262.44    8.77   0
  -7   7   3  258.21    7.84   0
   7  -7  -3  265.01    9.19   0
   7   7  -3  278.91    8.45   0
  -6   7   3   27.70    8.49   0
   6   7  -3   15.08    8.01   0
  -6  -7   3   22.77    8.37   0
  -6   7   3   20.42    9.45   0
   6   7  -3   20.99    7.69   0
   6  -7  -3   21.50    9.61   0
   5   7  -3  143.42    8.27   0
  -5   7   3  149.01    9.10   0
   5   7  -3  147.31    8.43   0
  -5   7   3  131.45    8.89   0
   5  -7  -3  154.40    9.71   0
  -5  -7   3  141.81    8.42   0
  -4  -7   3  531.63   10.06   0
  -4   7   3  488.94    8.74   0
   4  -7  -3  521.12   10.25   0
  -4   7   3  545.91   10.70   0
  -4   7   3  509.89   10.64   0
   4   7  -3  491.95    9.70   0
  -3   7   3  104.12    9.31   0
   3  -7  -3  104.66    8.78   0
  -3   7   3   90.70    7.55   0
  -3   7   3  110.14    7.93   0
   3   7  -3   96.08    8.67   0
  -3  -7   3  101.70    8.86   0
   3   7  -3  106.24    8.22   0
  -2   7   3  669.14   11.04   0
  -2   7   3  715.04   11.04   0
   2   7  -3  706.88   10.62   0
  -2   7   3  743.20   11.44   0
   2  -7  -3  696.24   10.70   0
  -2  -7   3  674.10   10.76   0
   2   7  -3  684.90   10.06   0
   1  -7  -3 2048.21   14.49   0
  -1   7   3 2044.43   14.78   0
  -1  -7   3 2042.38   13.81   0
  -1  -7   3 1973.23   13.43   0
  -1   7   3 2130.96   16.40   0
   1   7  -3 2014.02   13.81   0
   1   7  -3 1989.41   13.90   0
   0   7   3  232.78    9.51   0
   0  -7   3  232.62    7.98   0
   0   7  -3  224.93    7.77   0
   0   7   3  233.84    9.84   0
   0  -7   3  233.02    7.64   0
   0  -7  -3  241.16    9.87   0
   0   7  -3  232.10    7.86   0
   1  -7   3  185.90    9.24   0
   1   7   3  188.69   11.19   0
  -1   7  -3  190.28    9.20   0
  -1  -7  -3  185.44   11.39   0
   1  -7   3  178.66    9.13   0
  -1   7  -3  183.59    9.29   0
  -2   7  -3  611.99    9.42   0
   2  -7   3  607.17   10.53   0
  -2  -7  -3  613.55   13.07   0
   2   7   3  617.58   13.31   0
   2  -7   3  594.97    9.42   0
  -2   7  -3  638.55   11.00   0
   3  -7   3 1573.71   12.79   0
  -3   7  -3 1627.87   13.08   0
   3  -7   3 1599.91   12.79   0
   3   7   3 1666.38   16.46   0
  -3  -7  -3 1611.03   16.27   0
  -3   7  -3 1576.65   12.85   0
   3   7   3 1607.61   11.59   0
   4   7   3  259.50   11.31   0
   4  -7   3  246.46    7.91   0
  -4   7  -3  248.67    7.86   0
   4   7   3  249.95    7.71   0
  -4   7  -3  257.76    9.68   0
  -4  -7  -3  253.85   11.12   0
   5  -7   3   28.52    8.32   0
   5   7   3   33.82    9.61   0
  -5   7  -3   31.84    8.14   0
   5   7   3   26.08    6.74   0
  -5   7  -3   25.13    7.15   0
  -5   7  -3   29.51    8.48   0
  -5  -7  -3   33.19    9.73   0
  -6   7  -3  102.66    8.31   0
  -6   7  -3  100.45    8.75   0
   6  -7   3   98.21    6.85   0
   6   7   3  107.63   10.04   0
  -6  -7  -3  106.63    9.99   0
   6   7   3   89.51    8.53   0
  -6   7  -3  105.31    7.80   0
   7  -7   3  104.10    6.81   0
  -7   7  -3  128.49    8.23   0
  -7   7  -3  127.54    7.66   0
   7   7   3  120.33    9.80   0
  -7  -7  -3  116.94    8.80   0
   7   7   3  124.37    8.73   0
  -7   7  -3  103.22    8.50   0
  -8   7  -3  511.50    9.65   0
   8   7   3  572.03   11.27   0
  -8   7  -3  522.19    9.78   0
   8  -7   3  585.55    9.34   0
   8   7   3  535.40    9.35   0
  -8   7  -3  577.59   10.39   0
  -8  -7  -3  560.85   11.47   0
  -9  -7  -3 1402.59   13.87   0
  -9   7  -3 1243.40   11.69   0
  -9   7  -3 1273.58   10.64   0
   9   7   3 1508.43   14.26   0
   9  -7   3 1273.44   11.54   0
   9   7   3 1362.92   11.18   0
  -9   7  -3 1234.72   11.48   0
  10   7   3  116.21    9.92   0
 -10   7  -3  111.18    8.44   0
 -10  -7  -3  113.41    8.19   0
  10   7   3  110.93    8.25   0
  10  -7   3  107.21    8.20   0
 -10   7  -3  101.12    8.63   0
 -10   7  -3   82.56    8.21   0
  11   7   3   10.04    7.99   0
 -11  -7  -3   11.42    8.01   0
 -11   7  -3   18.38    7.90   0
 -11   7  -3   13.96    8.17   0
  11   7   3   21.75    9.53   0
 -11   7  -3   10.11    7.84   0
  11  -7   3    9.81    7.94   0
  12   7   3   12.11    9.66   0
 -12   7  -3    0.11    6.58   0
 -12  -7  -3    5.90    9.19   0
 -12   7  -3   -2.52    6.73   0
  12   7   3   18.36    8.37   0
  12  -7   3   26.58    8.41   0
 -12   7  -3   -2.68    8.04   0
 -12   8   3    2.86    7.74   0
  12   8  -3   14.00    8.13   0
  12  -8  -3    4.07    8.11   0
  12   8  -3    6.17    8.29   0
 -12   8   3   -0.43    7.77   0
 -12  -8   3   -5.36    7.81   0
 -12   8   3    8.44    9.43   0
 -11   8   3    7.80    8.52   0
  11  -8  -3    0.07    7.95   0
  11   8  -3    5.52    7.73   0
 -11  -8   3    6.47    7.87   0
  11   8  -3    3.49    7.84   0
 -11   8   3   10.65    7.46   0
 -11   8   3    3.39    7.26   0
  10   8  -3   16.18    8.18   0
 -10   8   3    6.19    7.74   0
  10  -8  -3   16.67    8.10   0
  10   8  -3   20.89    7.72   0
 -10   8   3   11.69    8.73   0
 -10  -8   3   19.61    7.98   0
   9   8  -3  554.70    9.05   0
   9  -8  -3  591.64    9.79   0
  -9   8   3  563.41    9.45   0
  -9   8   3  570.70   10.52   0
   9   8  -3  530.82    9.33   0
  -9  -8   3  582.62    9.37   0
   8   8  -3   12.88    7.86   0
   8  -8  -3   24.73    8.10   0
  -8  -8   3   16.87    7.91   0
   8   8  -3    8.53    7.95   0
  -8   8   3   14.66    8.15   0
  -8   8   3   12.00    9.12   0
   7  -8  -3  835.55   10.65   0
  -7   8   3  845.33   10.32   0
   7   8  -3  852.27   10.07   0
   7   8  -3  821.81   10.23   0
  -7  -8   3  832.02   10.30   0
  -7   8   3  836.53   12.66   0
  -7   8   3  809.16   10.47   0
  -6   8   3   21.09    8.58   0
  -6  -8   3   15.58    8.04   0
  -6   8   3   25.06    8.80   0
   6   8  -3   19.02    7.85   0
   6   8  -3   13.37    7.82   0
   6  -8  -3   31.31    9.54   0
  -6   8   3   19.10    8.88   0
  -5   8   3   10.63    8.63   0
  -5   8   3   17.39    8.67   0
  -5   8   3   12.70    8.23   0
   5   8  -3   13.98    8.10   0
  -5  -8   3   15.16    8.23   0
   5  -8  -3    7.73    9.42   0
   5   8  -3   22.96    7.92   0
  -4   8   3  656.58   10.57   0
   4   8  -3  611.40    9.34   0
  -4  -8   3  650.11    9.99   0
   4  -8  -3  599.58   10.03   0
  -4   8   3  631.69   10.42   0
  -4   8   3  668.74   10.73   0
   4   8  -3  601.50    8.66   0
  -3   8   3 4822.00   19.98   0
  -3   8   3 5205.60   19.84   0
   3  -8  -3 4791.76   19.60   0
  -3  -8   3 4830.48   18.20   0
   3   8  -3 4734.91   17.48   0
  -3   8   3 4807.74   18.74   0
   3   8  -3 4709.68   18.10   0
  -2   8   3    6.12    8.25   0
   2  -8  -3    7.13    7.87   0
  -2   8   3    2.84    8.26   0
  -2  -8   3    5.14    8.26   0
   2   8  -3    1.87    8.39   0
  -2   8   3   10.30    8.65   0
   2   8  -3    4.69    7.95   0
   1   8  -3  136.32    7.40   0
  -1  -8   3  141.83    8.88   0
   1  -8  -3  144.92    9.05   0
   1  -8  -3  141.16    8.00   0
   1   8  -3  136.20    8.56   0
  -1   8   3  145.99    8.85   0
  -1  -8   3  145.51    8.38   0
  -1   8   3  144.75    8.59   0
   0  -8   3   79.49    7.04   0
   0  -8   3   74.28    8.51   0
   0  -8  -3   70.56    8.75   0
   0   8  -3   75.47    8.61   0
   0   8   3   77.85   10.00   0
   0   8  -3   72.12    9.10   0
   0   8   3   70.34    8.22   0
  -1   8  -3  810.92    9.82   0
   1  -8   3  808.28   10.73   0
   1  -8   3  840.75   11.27   0
   1   8   3  856.49   12.18   0
   1   8   3  797.16   10.40   0
  -1   8  -3  856.22   11.70   0
  -1  -8  -3  844.40   12.14   0
   2  -8   3  401.70    8.77   0
  -2   8  -3  399.45    9.85   0
  -2  -8  -3  393.11   12.08   0
   2  -8   3  390.64    8.15   0
  -2   8  -3  402.55   10.80   0
   2   8   3  421.89   12.36   0
   3  -8   3  484.86    9.82   0
  -3   8  -3  474.47   10.20   0
   3   8   3  498.53    9.77   0
  -3   8  -3  479.84   10.25   0
   3  -8   3  463.34   10.23   0
  -3  -8  -3  482.70   11.96   0
   3   8   3  501.21   12.31   0
   4   8   3  153.30   10.48   0
   4   8   3  131.58    7.13   0
  -4  -8  -3  147.60   10.28   0
   4  -8   3  138.96    8.55   0
  -4   8  -3  129.89    8.88   0
  -4   8  -3  128.66    8.99   0
   5   8   3   -2.02    9.14   0
   5  -8   3    2.64    7.88   0
  -5  -8  -3    3.03    9.07   0
   5   8   3    5.94    6.51   0
  -5   8  -3   11.68    8.71   0
  -5   8  -3    7.45    7.94   0
  -5   8  -3    8.72    8.38   0
  -6   8  -3    1.28    8.04   0
   6   8   3   -8.21    8.31   0
  -6   8  -3    9.33    8.11   0
  -6  -8  -3   -0.41    9.27   0
   6   8   3    9.42    9.33   0
  -6   8  -3   10.17    8.61   0
   6  -8   3    3.34    8.39   0
   7  -8   3    9.69    7.99   0
  -7   8  -3    0.30    8.70   0
  -7   8  -3   -4.81    8.29   0
   7   8   3    8.24    9.64   0
  -7  -8  -3    8.86    8.41   0
   7   8   3   11.41    8.22   0
  -7   8  -3   12.82    8.46   0
  -8   8  -3   94.16    6.95   0
   8   8   3  103.45    8.45   0
  -8   8  -3  105.70    8.82   0
   8   8   3   90.15    7.03   0
  -8   8  -3   92.32    8.11   0
   8  -8   3   90.23    8.30   0
  -8  -8  -3  103.21    8.34   0
  -9   8  -3  102.72    8.83   0
   9  -8   3   98.67    6.79   0
   9   8   3  113.84    9.98   0
  -9   8  -3   80.72    8.39   0
   9   8   3  109.78    8.17   0
  -9   8  -3   98.84    8.70   0
  -9  -8  -3   93.39    9.72   0
  10   8   3   15.92    7.82   0
 -10  -8  -3   12.52    8.14   0
 -10   8  -3    0.48    7.77   0
 -10   8  -3   19.65    7.38   0
  10   8   3   12.47    9.36   0
 -10   8  -3    5.53    6.73   0
  10  -8   3    9.16    7.98   0
  11  -8   3   19.92    8.35   0
 -11   8  -3   10.51    7.84   0
 -11   8  -3   20.29    7.73   0
  11   8   3   -9.63    9.50   0
 -11   8  -3    5.43    8.22   0
 -11  -8  -3    5.08    9.00   0
  11   8   3    9.53    6.38   0
 -11   9   3   11.47    7.66   0
  11   9  -3    0.99    7.62   0
 -11   9   3   14.66    8.20   0
 -11  -9   3    9.16    7.74   0
 -11   9   3   12.28    7.67   0
  11   9  -3   14.92    7.79   0
  11  -9  -3    3.98    8.00   0
  10  -9  -3   41.69    9.13   0
 -10   9   3   37.71    8.96   0
 -10   9   3   38.73    7.43   0
  10   9  -3   36.91    8.27   0
 -10  -9   3   17.87    7.96   0
 -10   9   3   34.85    6.08   0
  10   9  -3   41.93    7.85   0
  -9   9   3   10.26    7.89   0
  -9   9   3   18.19    7.79   0
  -9   9   3    2.12    8.96   0
  -9  -9   3    9.86    7.69   0
   9   9  -3   18.83    7.72   0
   9   9  -3   13.68    7.70   0
   9  -9  -3   16.81    9.54   0
  -8   9   3  156.00    9.10   0
  -8   9   3  141.20    7.09   0
   8  -9  -3  149.93    9.49   0
  -8  -9   3  151.50    9.27   0
   8   9  -3  148.79    8.21   0
   8   9  -3  133.06    8.05   0
  -8   9   3  131.85    8.44   0
  -7   9   3  701.00   10.43   0
  -7   9   3  689.16   10.08   0
  -7   9   3  655.28   10.97   0
  -7  -9   3  712.39    9.99   0
   7  -9  -3  681.70   10.05   0
   7   9  -3  735.84   10.06   0
   7   9  -3  737.55   10.03   0
   6   9  -3   52.97    7.84   0
   6   9  -3   67.08    8.04   0
  -6   9   3   79.65   11.62   0
  -6   9   3   70.58    9.14   0
   6  -9  -3   73.40    8.24   0
  -6  -9   3   74.57    7.96   0
  -6   9   3   78.50    7.23   0
   5   9  -3   49.26    8.10   0
  -5   9   3   46.29    8.29   0
  -5   9   3   65.86    8.95   0
  -5  -9   3   44.51    6.36   0
   5  -9  -3   52.32    8.53   0
  -5   9   3   53.33    9.15   0
  -4   9   3  422.62    9.80   0
   4   9  -3  403.49    9.27   0
   4  -9  -3  396.07    9.49   0
  -4  -9   3  415.70    9.00   0
   4   9  -3  407.67    8.72   0
  -4   9   3  399.28    9.34   0
  -4   9   3  395.33    9.93   0
   3  -9  -3  626.55    9.72   0
  -3   9   3  628.66   10.03   0
  -3   9   3  658.11   10.50   0
   3   9  -3  644.31    9.58   0
   3   9  -3  647.60   10.15   0
  -3   9   3  685.68   10.57   0
  -3  -9   3  636.34    9.96   0
   2  -9  -3  492.60    9.45   0
  -2   9   3  496.85    9.53   0
  -2   9   3  440.07    9.81   0
  -2   9   3  521.73   10.32   0
  -2  -9   3  468.81    8.36   0
   2   9  -3  479.64    9.42   0
   2   9  -3  504.16    9.83   0
   1   9  -3 1676.79   12.67   0
  -1  -9   3 1597.85   12.43   0
  -1   9   3 1723.38   12.96   0
   1   9  -3 1630.23   12.61   0
   1  -9  -3 1655.63   12.69   0
  -1  -9   3 1668.76   12.26   0
   1  -9  -3 1635.91   12.43   0
  -1   9   3 1664.30   12.58   0
   0   9  -3  282.04    9.28   0
   0  -9   3  278.92    9.19   0
   0  -9   3  274.91    8.85   0
   0  -9  -3  286.39    9.40   0
   0   9  -3  258.68    7.52   0
   0   9   3  287.71    9.46   0
   0   9   3  277.35    8.79   0
   1   9   3  841.64   10.35   0
  -1   9  -3  822.98   10.94   0
   1  -9   3  836.87   10.72   0
   1   9   3  846.58   11.53   0
  -1   9  -3  816.49    9.56   0
  -1  -9  -3  878.27   11.46   0
   1  -9   3  837.29   10.87   0
   2  -9   3  314.29    9.36   0
   2  -9   3  310.33    9.48   0
  -2   9  -3  328.37   10.09   0
   2   9   3  317.89   11.37   0
  -2  -9  -3  308.52   10.96   0
  -2   9  -3  309.84    9.63   0
  -3   9  -3 1567.27   12.46   0
   3  -9   3 1650.09   12.46   0
   3  -9   3 1586.89   12.11   0
  -3   9  -3 1572.69   12.43   0
   3   9   3 1587.17   13.92   0
  -3  -9  -3 1589.33   13.77   0
   4  -9   3  274.52    7.38   0
   4   9   3  307.01    8.69   0
  -4  -9  -3  287.15   10.44   0
  -4   9  -3  271.43    9.53   0
  -4   9  -3  301.25    9.40   0
   4   9   3  304.32    9.48   0
   5   9   3  861.50   12.43   0
   5  -9   3  776.61    9.19   0
  -5   9  -3  842.47   11.00   0
  -5   9  -3  778.88   10.84   0
  -5   9  -3  769.04   10.58   0
  -5  -9  -3  818.14   11.72   0
   5   9   3  822.03   10.32   0
   6   9   3  742.77   11.89   0
  -6   9  -3  670.69   10.40   0
   6  -9   3  681.42    9.80   0
  -6   9  -3  671.92   10.50   0
  -6  -9  -3  715.01   12.17   0
  -6   9  -3  713.96   10.61   0
   6   9   3  673.13    8.69   0
  -7   9  -3   45.44    8.49   0
  -7  -9  -3   51.88   10.42   0
   7  -9   3   53.17    7.82   0
   7   9   3   35.11    6.43   0
  -7   9  -3   44.05    8.16   0
   7   9   3   35.08    8.46   0
  -7   9  -3   50.56    8.38   0
  -8   9  -3   40.90    6.79   0
   8   9   3   45.32    8.04   0
  -8   9  -3   42.27    8.20   0
   8  -9   3   25.95    7.78   0
  -8   9  -3   40.47    8.05   0
  -8  -9  -3   40.27    9.08   0
   8   9   3   45.93    9.07   0
   9   9   3  716.28   10.82   0
   9   9   3  731.23    8.66   0
  -9   9  -3  662.46   10.36   0
  -9   9  -3  715.44   10.07   0
  -9  -9  -3  771.62   11.85   0
  -9   9  -3  723.59    9.45   0
   9  -9   3  740.74   10.20   0
  10  -9   3   -5.20    7.94   0
 -10   9  -3   -4.80    8.21   0
 -10   9  -3   -0.49    8.51   0
  10   9   3   -2.47    9.24   0
 -10   9  -3   -4.34    8.03   0
  10   9   3    8.16    6.22   0
 -10  -9  -3    4.56    7.94   0
  11  -9   3   47.80    7.01   0
  11   9   3   62.83    8.26   0
 -11   9  -3   59.02    8.56   0
 -11  -9  -3   57.41    9.19   0
  11   9   3   52.22    6.92   0
 -11   9  -3   62.44    8.28   0
 -11   9  -3   44.75    8.23   0
 -11  10   3  117.19    8.83   0
 -11  10   3  119.39    8.18   0
  11  10  -3  133.58    8.74   0
  11 -10  -3  134.50    9.53   0
  11  10  -3  121.19    8.41   0
 -11  10   3  102.82    7.16   0
 -11 -10   3  125.04    8.57   0
 -10  10   3   17.63    7.57   0
  10  10  -3    7.23    8.92   0
 -10  10   3    8.90    8.30   0
 -10  10   3   11.34    7.50   0
 -10 -10   3    5.76    7.78   0
  10  10  -3    1.62    7.69   0
  10 -10  -3    2.05    7.65   0
  -9 -10   3  300.14    8.67   0
  -9  10   3  301.77    8.53   0
   9  10  -3  307.02    8.79   0
   9  10  -3  288.02    8.75   0
   9 -10  -3  297.96    9.73   0
  -9  10   3  313.35   10.74   0
  -9  10   3  298.94    8.77   0
  -8  10   3  353.04    9.91   0
   8 -10  -3  340.39    9.18   0
  -8  10   3  318.89    8.86   0
  -8 -10   3  372.73    8.78   0
  -8  10   3  340.89    9.09   0
   8  10  -3  378.81    8.75   0
   8  10  -3  365.72    8.66   0
  -7  10   3  661.41    9.76   0
  -7  10   3  639.84   10.04   0
  -7 -10   3  703.11    9.76   0
   7  10  -3  658.83    9.72   0
  -7  10   3  731.76   12.59   0
   7 -10  -3  729.47   11.34   0
   7  10  -3  722.63    9.33   0
   6  10  -3  349.85    9.12   0
  -6  10   3  366.11    9.65   0
  -6  10   3  327.36    9.31   0
  -6  10   3  371.48    9.71   0
   6 -10  -3  349.01    8.76   0
  -6 -10   3  358.60    9.10   0
   6  10  -3  355.17    8.83   0
   5  10  -3  663.71    9.80   0
  -5  10   3  706.66   12.40   0
  -5  10   3  665.37    9.46   0
  -5  10   3  644.40   10.23   0
  -5 -10   3  687.43    9.82   0
   5 -10  -3  663.12   10.35   0
   5  10  -3  656.03    8.86   0
  -4  10   3   79.56    8.58   0
  -4  10   3   68.51    7.97   0
  -4 -10   3   81.09    8.00   0
   4 -10  -3   83.44    8.20   0
  -4  10   3   77.66    8.47   0
   4  10  -3   77.75    7.39   0
   4  10  -3   78.25    8.07   0
  -3  10   3  837.10   11.03   0
   3  10  -3  749.62    9.69   0
   3  10  -3  741.54   10.09   0
   3 -10  -3  758.98   10.28   0
  -3  10   3  726.15   10.15   0
  -3 -10   3  760.49   10.03   0
  -3  10   3  782.90   10.59   0
  -2 -10   3  766.68   10.30   0
  -2  10   3  791.74   10.77   0
   2 -10  -3  783.61   10.20   0
   2  10  -3  773.78   10.02   0
   2  10  -3  780.36   10.42   0
  -2  10   3  786.62   10.48   0
  -1 -10   3 1045.13   10.65   0
  -1  10   3  981.95   10.60   0
  -1 -10   3  995.67   10.81   0
   1  10  -3  960.49   10.94   0
   1  10  -3 1025.36   10.74   0
  -1  10   3 1088.70   11.83   0
   1 -10  -3  971.58   10.32   0
   0  10   3    5.40    8.53   0
   0 -10   3   14.03    6.64   0
   0 -10  -3    2.04    8.50   0
   0 -10   3    8.45    8.27   0
   0  10  -3    7.35    8.44   0
   0  10  -3    0.59    6.69   0
   0  10   3    4.74    7.74   0
  -1  10  -3 1011.72    9.92   0
  -1  10  -3 1019.96   11.26   0
   1  10   3  971.58    9.35   0
   1 -10   3  987.36    9.76   0
   1 -10   3  980.33    9.58   0
  -1 -10  -3 1030.65   11.73   0
   1  10   3 1050.59   12.00   0
   2  10   3  422.08    7.63   0
  -2  10  -3  451.56    8.00   0
   2 -10   3  446.67    9.08   0
  -2 -10  -3  454.71   10.96   0
   2 -10   3  446.57    9.40   0
   2  10   3  427.91   10.06   0
  -2  10  -3  447.12    9.43   0
  -3  10  -3  736.93   10.42   0
  -3 -10  -3  774.41   11.96   0
  -3  10  -3  796.55   10.55   0
   3 -10   3  763.93    9.08   0
   3  10   3  778.83   12.26   0
   3 -10   3  729.46    8.86   0
  -4  10  -3  156.35    7.29   0
   4  10   3  163.35   10.53   0
   4  10   3  170.76    8.86   0
  -4 -10  -3  155.22    9.00   0
  -4  10  -3  171.58    8.85   0
   4 -10   3  139.05    7.01   0
   5 -10   3  335.56    7.82   0
  -5  10  -3  346.47    9.62   0
   5  10   3  373.55   10.97   0
  -5  10  -3  354.10    8.06   0
  -5  10  -3  326.72    9.31   0
  -5 -10  -3  375.43   10.92   0
   5  10   3  369.42    9.11   0
   6  10   3    4.44    8.59   0
   6 -10   3   15.62    8.05   0
  -6  10  -3   12.24    8.65   0
  -6  10  -3    1.54    8.69   0
   6  10   3    1.40    6.53   0
  -6 -10  -3   18.94    9.82   0
  -6  10  -3   -0.98    8.30   0
  -7  10  -3   41.58    6.60   0
   7  10   3   53.54    9.36   0
   7 -10   3   55.47    7.58   0
  -7 -10  -3   53.35    9.47   0
   7  10   3   54.61    6.61   0
  -7  10  -3   64.98    8.32   0
  -7  10  -3   43.16    6.68   0
  -8  10  -3   38.72    8.31   0
   8 -10   3   18.21    7.75   0
   8  10   3   22.74    9.10   0
  -8  10  -3   33.21    8.26   0
  -8 -10  -3   36.85    9.09   0
  -8  10  -3   15.05    8.38   0
   8  10   3   28.24    8.10   0
   9  10   3   14.86    8.07   0
  -9 -10  -3   26.32    8.90   0
   9 -10   3   23.94    7.86   0
  -9  10  -3   31.99    8.45   0
  -9  10  -3   27.03    8.36   0
  -9  10  -3   27.33    8.13   0
   9  10   3   16.42    6.19   0
 -10  10  -3   -5.25    8.47   0
 -10  10  -3   16.60    8.34   0
  10 -10   3   12.98    8.18   0
  10  10   3   15.79    7.50   0
 -10 -10  -3   21.47    9.07   0
  10  10   3   19.79    9.01   0
 -10  10  -3   24.27    7.83   0
 -11  10  -3    9.28    7.88   0
 -11  10  -3   -1.32    7.95   0
  11  10   3   12.42    7.85   0
  11  10   3    2.58    9.63   0
  11 -10   3    1.65    8.29   0
 -11 -10  -3   -0.93    7.89   0
 -11  10  -3    7.45    8.39   0
  11  11  -3   14.62    8.18   0
  11 -11  -3   19.45    8.28   0
 -11  11   3   15.79    9.97   0
 -11  11   3   17.71    8.03   0
 -11 -11   3   21.69    8.00   0
 -11  11   3   21.68    8.01   0
  11  11  -3    7.37    7.96   0
  10  11  -3   -5.22    7.55   0
 -10  11   3    6.97    8.34   0
 -10  11   3    8.65    7.67   0
  10 -11  -3    4.76    7.68   0
  10  11  -3   -2.29    7.50   0
 -10 -11   3   -2.23    7.82   0
 -10  11   3   16.81    7.61   0
   9  11  -3   15.45    7.82   0
  -9  11   3    0.74    7.94   0
  -9  11   3    7.02    6.40   0
  -9  11   3    0.78    8.60   0
   9  11  -3   20.85    7.74   0
  -9 -11   3   15.83    8.02   0
   9 -11  -3   14.93    9.04   0
   8 -11  -3  213.04    9.79   0
  -8  11   3  222.53    9.06   0
  -8  11   3  201.01    7.13   0
  -8 -11   3  234.27    8.81   0
  -8  11   3  204.53    8.68   0
   8  11  -3  224.94    8.20   0
   8  11  -3  208.74    8.47   0
  -7  11   3  380.65    9.56   0
  -7 -11   3  392.95    8.89   0
   7 -11  -3  431.83    9.06   0
  -7  11   3  411.47    7.87   0
  -7  11   3  430.20    9.93   0
   7  11  -3  393.30    8.69   0
   7  11  -3  393.91    8.92   0
   6 -11  -3    6.17    7.81   0
  -6  11   3   12.29    7.95   0
   6  11  -3   22.84    6.63   0
   6  11  -3    5.28    7.17   0
  -6 -11   3   22.56    8.33   0
   6  11  -3    2.00    8.23   0
  -6  11   3   11.84    7.02   0
  -6  11   3   14.35    8.69   0
  -5  11   3 1491.76   12.43   0
  -5  11   3 1436.42   11.85   0
   5  11  -3 1432.96   11.19   0
   5 -11  -3 1496.25   12.14   0
  -5 -11   3 1471.18   11.80   0
  -5  11   3 1516.97   12.45   0
   5  11  -3 1456.94   11.81   0
   4  11  -3  173.05    8.24   0
  -4  11   3  186.25    9.42   0
  -4 -11   3  167.12    8.42   0
   4 -11  -3  179.70   10.35   0
  -4  11   3  161.47    8.73   0
  -4  11   3  186.82    9.25   0
   4  11  -3  179.87    7.33   0
  -3 -11   3   53.08    7.89   0
   3 -11  -3   53.23    9.56   0
  -3  11   3   55.80    8.22   0
  -3  11   3   59.90    8.37   0
   3  11  -3   58.07    6.42   0
  -3  11   3   55.96    7.59   0
   3  11  -3   55.22    7.99   0
  -2 -11   3  548.99    9.33   0
   2  11  -3  523.79    9.43   0
   2 -11  -3  543.04    9.66   0
  -2  11   3  529.24    9.69   0
  -2  11   3  567.02   10.02   0
   2  11  -3  500.41    8.21   0
   1  11  -3  870.02   10.54   0
  -1  11   3  933.04   11.51   0
   1 -11  -3  902.19   11.42   0
  -1 -11   3  865.41    9.18   0
  -1  11   3  874.25   10.52   0
   1  11  -3  886.97   10.00   0
   0  11   3  170.18    8.13   0
   0 -11   3  161.12    8.04   0
   0  11  -3  174.22    8.47   0
   0  11   3  187.31    9.48   0
   0 -11  -3  159.72   10.16   0
   0 -11   3  157.70    7.00   0
   0  11  -3  165.23    8.80   0
   1 -11   3  593.43    9.40   0
   1  11   3  582.36    9.23   0
   1 -11   3  570.94    8.45   0
  -1  11  -3  596.42    9.95   0
  -1  11  -3  575.54    8.35   0
   1  11   3  616.09   10.68   0
  -1 -11  -3  604.08   10.36   0
  -2  11  -3   27.44    8.41   0
   2  11   3   44.89    7.70   0
  -2 -11  -3   41.32    8.04   0
   2 -11   3   31.63    7.95   0
   2  11   3   39.20    8.42   0
   2 -11   3   25.56    6.50   0
  -2  11  -3   34.98    8.04   0
  -3  11  -3   59.81    6.92   0
   3 -11   3   48.61    7.08   0
   3  11   3   47.89    7.74   0
   3 -11   3   59.55    8.03   0
   3  11   3   62.24    8.53   0
  -3  11  -3   52.94    8.55   0
  -3 -11  -3   64.60    9.37   0
   4 -11   3  390.40    9.27   0
  -4  11  -3  361.72    9.87   0
  -4 -11  -3  374.92   10.57   0
   4  11   3  386.98    9.32   0
   4  11   3  380.68    9.93   0
  -4  11  -3  387.36    9.96   0
  -5 -11  -3  262.47   10.25   0
  -5  11  -3  249.32    9.42   0
   5  11   3  241.81    7.45   0
  -5  11  -3  261.75    9.24   0
  -5  11  -3  226.74    8.87   0
   5  11   3  267.71   10.43   0
   5 -11   3  242.46    8.79   0
  -6  11  -3   22.39    8.26   0
   6  11   3   -3.57    8.47   0
  -6  11  -3    6.08    8.28   0
  -6 -11  -3    9.48    9.97   0
  -6  11  -3   15.75    8.12   0
   6 -11   3    8.89    7.56   0
   6  11   3   13.18    7.82   0
  -7  11  -3    9.75    8.13   0
   7  11   3   12.89    8.85   0
  -7 -11  -3    5.39    8.71   0
   7  11   3   13.31    6.26   0
  -7  11  -3   -3.44    7.94   0
   7 -11   3   10.99    6.23   0
  -7  11  -3   -3.81    8.29   0
   8  11   3  301.34   10.37   0
   8 -11   3  270.33    7.01   0
  -8  11  -3  263.13    8.86   0
  -8  11  -3  250.80    8.66   0
  -8  11  -3  283.98    8.85   0
   8  11   3  287.29    8.62   0
  -8 -11  -3  290.14   10.18   0
   9 -11   3   10.65    7.71   0
  -9  11  -3   18.80    7.68   0
  -9  11  -3   10.82    8.29   0
   9  11   3   -7.73    7.77   0
  -9  11  -3    8.30    8.02   0
   9  11   3    4.72    9.11   0
  -9 -11  -3    3.57    9.31   0
  10  11   3   54.48    9.17   0
 -10  11  -3   44.05    8.04   0
 -10 -11  -3   56.25    9.02   0
  10 -11   3   45.22    7.89   0
 -10  11  -3   58.58    8.42   0
  10  11   3   64.28    8.00   0
 -10  11  -3   46.21    6.73   0
 -10  12   3   25.12    8.06   0
 -10 -12   3   27.59    9.11   0
  10 -12  -3   33.92    8.12   0
  10  12  -3   51.37    8.23   0
 -10  12   3   41.21    6.47   0
 -10  12   3   43.03    8.51   0
  10  12  -3   47.94    8.10   0
  -9  12   3    2.32    7.82   0
   9  12  -3   14.04    7.50   0
  -9  12   3    0.18    8.42   0
  -9  12   3   12.19    7.81   0
   9 -12  -3   18.48    7.57   0
  -9 -12   3   -1.48    7.78   0
   9  12  -3    1.42    7.71   0
  -8  12   3   56.49    8.13   0
   8  12  -3   66.22    7.71   0
  -8  12   3   66.88    8.72   0
  -8  12   3   76.60    8.22   0
   8  12  -3   67.06    7.83   0
  -8 -12   3   49.14    7.92   0
   8 -12  -3   63.98    7.87   0
   7  12  -3   24.44    7.67   0
  -7  12   3    7.27    8.88   0
   7  12  -3   33.43    7.08   0
  -7  12   3   19.58    8.02   0
   7  12  -3   11.88    7.76   0
  -7  12   3    6.28    8.11   0
  -7 -12   3   30.21    7.57   0
   7 -12  -3   20.77    7.45   0
   6  12  -3  301.01    8.80   0
  -6 -12   3  338.88    8.96   0
   6 -12  -3  313.54    8.83   0
  -6  12   3  304.41    9.37   0
   6  12  -3  325.94    7.98   0
  -6  12   3  320.23    9.20   0
   6  12  -3  331.03    8.56   0
  -6  12   3  355.97    9.71   0
  -5  12   3  167.52    9.01   0
   5 -12  -3  163.66    8.29   0
  -5  12   3  172.07    9.36   0
   5  12  -3  184.50    7.97   0
  -5  12   3  155.64    7.34   0
  -5 -12   3  152.90    8.58   0
   5  12  -3  153.46    8.54   0
   4  12  -3  925.45   10.09   0
  -4 -12   3  909.96   10.29   0
  -4  12   3  885.16   10.69   0
   4  12  -3  917.63   10.52   0
  -4  12   3  859.57   11.35   0
  -4  12   3  834.55   10.50   0
   4 -12  -3  925.93   10.42   0
   3 -12  -3  303.69    8.82   0
   3  12  -3  278.44    7.32   0
  -3  12   3  297.94    9.00   0
  -3 -12   3  266.44    8.43   0
  -3  12   3  252.90    7.11   0
  -3  12   3  290.33    9.25   0
   3  12  -3  273.13    8.71   0
  -2  12   3  313.08    9.14   0
   2  12  -3  307.97    8.70   0
   2 -12  -3  300.44    8.50   0
  -2  12   3  294.16    9.09   0
  -2 -12   3  304.09    8.65   0
   2  12  -3  296.50    8.71   0
   1  12  -3  583.95    9.70   0
   1  12  -3  589.33   10.15   0
  -1 -12   3  625.56    9.62   0
   1 -12  -3  593.12   10.10   0
  -1  12   3  573.80    9.45   0
  -1  12   3  606.98   10.38   0
   0  12   3  894.29    9.69   0
   0  12  -3  886.14   10.39   0
   0 -12  -3  880.59   11.24   0
   0  12   3  932.96   11.60   0
   0 -12   3  870.13   10.97   0
   0  12  -3  852.00   10.75   0
   0 -12   3  851.52   10.13   0
   1 -12   3   23.29    7.93   0
   1  12   3   27.74    7.41   0
  -1  12  -3   52.51    7.33   0
   1  12   3   44.81    9.06   0
   1 -12   3   55.88    7.07   0
  -1  12  -3   35.28    6.61   0
  -1 -12  -3   34.53   10.01   0
   2  12   3   61.40    6.30   0
  -2 -12  -3   67.98    8.49   0
   2  12   3   70.39    8.64   0
  -2  12  -3   65.00    7.31   0
  -2  12  -3   61.50    6.89   0
   2 -12   3   71.37    8.62   0
   2 -12   3   65.24    6.54   0
  -3 -12  -3  439.05   10.90   0
   3  12   3  434.59    9.03   0
   3 -12   3  445.28    9.10   0
  -3  12  -3  411.63    8.27   0
   3  12   3  471.78   10.00   0
  -3  12  -3  440.99    9.51   0
   3 -12   3  434.27    8.07   0
   4  12   3    8.97    8.12   0
   4  12   3    5.90    9.71   0
  -4  12  -3    7.82    8.48   0
  -4 -12  -3    2.98    8.07   0
  -4  12  -3    0.34    8.52   0
   4 -12   3   12.17    6.44   0
  -5  12  -3   35.36    7.88   0
   5  12   3   40.10   10.04   0
  -5  12  -3   22.35    6.84   0
  -5  12  -3   46.90    8.59   0
  -5 -12  -3   43.03    9.62   0
   5 -12   3   39.21    7.98   0
   5  12   3   48.85    7.96   0
  -6  12  -3  396.91    9.23   0
  -6 -12  -3  450.49   10.82   0
   6 -12   3  402.10    7.63   0
   6  12   3  465.84   11.02   0
  -6  12  -3  391.52    9.63   0
   6  12   3  464.46    9.06   0
  -6  12  -3  426.07    9.37   0
   7  12   3    3.94    7.47   0
  -7  12  -3    9.70    6.71   0
  -7  12  -3   -6.91    8.18   0
   7 -12   3    1.17    7.58   0
  -7  12  -3    2.81    8.25   0
   7  12   3    8.13    7.54   0
  -7 -12  -3    7.82    9.11   0
   8  12   3   39.45    7.92   0
   8  12   3   25.13    7.79   0
  -8  12  -3   31.07    7.17   0
   8 -12   3   34.69    8.08   0
  -8  12  -3   37.07    8.13   0
  -8 -12  -3   38.36    9.07   0
  -8  12  -3   45.82    8.27   0
  -9  12  -3   26.51    8.00   0
   9  12   3   13.89    7.85   0
  -9  12  -3   23.67    8.03   0
  -9  12  -3   19.35    6.54   0
   9 -12   3   22.93    7.77   0
   9  12   3   22.17    7.72   0
  -9 -12  -3   24.42    8.99   0
 -10  12  -3   14.12    7.99   0
 -10  12  -3   11.01    8.00   0
 -10  12  -3   22.06    6.68   0
  10 -12   3   19.35    7.94   0
 -10 -12  -3   12.99    7.76   0
  10  12   3   17.19    6.36   0
  10  12   3   15.33    9.19   0
  10  13  -3   45.32    8.38   0
  10  13  -3   64.83    8.09   0
  10 -13  -3   51.64    7.99   0
 -10  13   3   59.51    8.75   0
 -10  13   3   53.26    7.98   0
 -10  13   3   33.66    8.22   0
 -10 -13   3   46.00    8.53   0
  -9  13   3    5.06    7.77   0
   9 -13  -3    3.76    7.67   0
   9  13  -3    3.64    7.24   0
   9  13  -3   12.32    7.59   0
   9  13  -3    2.03    7.73   0
  -9 -13   3    3.57    7.74   0
  -9  13   3    2.57    7.76   0
  -9  13   3   -5.62    8.21   0
   8  13  -3   63.01    7.97   0
  -8  13   3   44.72    6.85   0
   8 -13  -3   75.11    8.92   0
   8  13  -3   60.02    7.47   0
   8  13  -3   56.55    8.01   0
  -8  13   3   46.25    8.22   0
  -8  13   3   53.66    8.59   0
  -8 -13   3   57.56    7.86   0
   7 -13  -3   48.67    7.91   0
  -7  13   3   52.21    9.77   0
  -7  13   3   54.84    8.17   0
   7  13  -3   41.90    7.55   0
   7  13  -3   45.05    7.97   0
  -7 -13   3   31.41    7.66   0
   7  13  -3   33.46    7.79   0
  -7  13   3   31.03    8.01   0
  -6  13   3  168.37    8.74   0
   6  13  -3  192.65    8.18   0
   6  13  -3  189.55    7.72   0
  -6 -13   3  165.30    8.07   0
  -6  13   3  166.96    8.46   0
   6 -13  -3  186.90    9.41   0
   6  13  -3  178.97    6.85   0
  -6  13   3  185.96    8.81   0
  -5 -13   3  255.85    8.85   0
   5  13  -3  275.11    9.13   0
  -5  13   3  264.49    7.83   0
  -5  13   3  234.46    7.48   0
   5  13  -3  248.91    7.94   0
   5 -13  -3  275.03    8.62   0
  -5  13   3  264.38    8.77   0
  -4  13   3  252.36    9.00   0
  -4  13   3  269.42    9.64   0
   4 -13  -3  250.76    8.42   0
  -4 -13   3  263.13    8.76   0
  -4  13   3  247.05    8.89   0
   4  13  -3  276.38    7.73   0
   4  13  -3  263.36    8.17   0
   3 -13  -3   53.74    7.78   0
  -3  13   3   70.26    8.28   0
  -3  13   3   52.20    8.10   0
   3  13  -3   52.28    6.38   0
  -3  13   3   56.35    8.59   0
  -3 -13   3   46.82    8.09   0
   3  13  -3   66.94    8.45   0
  -2  13   3  166.47    8.24   0
   2  13  -3  163.98    8.78   0
   2 -13  -3  153.89    7.45   0
   2  13  -3  157.73    8.50   0
  -2 -13   3  145.79    8.35   0
  -2  13   3  153.17    8.69   0
  -1  13   3   41.62    8.13   0
   1  13  -3   46.44    8.07   0
   1 -13  -3   45.95    8.09   0
   1  13  -3   49.61    8.18   0
  -1 -13   3   43.55    8.22   0
  -1  13   3   40.30    7.56   0
   0  13  -3  631.63    9.69   0
   0  13   3  593.31    8.86   0
   0 -13   3  622.18    8.09   0
   0 -13   3  627.00   10.02   0
   0  13   3  628.21   10.40   0
   0  13  -3  582.93   10.48   0
   0 -13  -3  651.20   10.12   0
   1  13   3   39.27    8.52   0
   1 -13   3   39.66    6.51   0
  -1  13  -3   48.10    8.45   0
   1  13   3   47.10    7.81   0
   1 -13   3   57.31    8.61   0
  -1 -13  -3   49.49    8.35   0
  -1  13  -3   47.64    8.72   0
   2  13   3  491.59   10.42   0
   2 -13   3  495.35    9.36   0
  -2  13  -3  446.09    9.55   0
  -2 -13  -3  484.85    9.63   0
   2  13   3  479.87    9.08   0
  -2  13  -3  484.04    9.57   0
   2 -13   3  458.91    9.12   0
  -3  13  -3  282.78    7.50   0
   3 -13   3  303.31    8.61   0
   3  13   3  304.67    8.32   0
   3  13   3  296.61   11.06   0
  -3  13  -3  303.96    9.36   0
  -3 -13  -3  293.20    9.42   0
   3 -13   3  322.34    9.14   0
   4 -13   3  111.32    6.87   0
   4 -13   3  107.21    7.98   0
   4  13   3  125.20   10.67   0
  -4 -13  -3  120.72    8.57   0
  -4  13  -3  129.90    8.65   0
  -4  13  -3  120.17    8.14   0
   4  13   3  128.00    7.69   0
  -5  13  -3    5.69    7.85   0
   5  13   3   -9.30    7.90   0
  -5  13  -3    7.15    8.48   0
   5 -13   3   11.24    7.69   0
  -5 -13  -3   12.08    9.24   0
   5  13   3    8.40    9.49   0
  -5  13  -3   -3.44    8.16   0
   6 -13   3 1079.96   10.75   0
   6  13   3 1194.29   13.31   0
  -6  13  -3  976.85    9.82   0
  -6  13  -3 1051.63   11.22   0
  -6 -13  -3 1155.48   13.03   0
   6  13   3 1164.85   10.46   0
  -6  13  -3 1108.25   11.40   0
  -7  13  -3   42.49    6.77   0
  -7  13  -3   39.65    6.41   0
   7 -13   3   31.55    7.95   0
   7  13   3   34.08    7.76   0
   7  13   3   47.53    8.01   0
  -7  13  -3   37.51    8.01   0
  -7 -13  -3   46.27    9.11   0
   8  13   3    6.69    6.27   0
  -8  13  -3   -6.60    6.14   0
   8 -13   3    1.19    7.82   0
  -8  13  -3    3.56    7.96   0
   8  13   3    1.81    9.09   0
  -8  13  -3   10.95    8.29   0
  -8 -13  -3    1.81    8.69   0
   9  13   3   11.14    9.10   0
  -9  13  -3    6.63    8.00   0
   9 -13   3   11.54    7.71   0
  -9  13  -3   13.65    8.37   0
  -9  13  -3   10.95    8.11   0
  -9 -13  -3   17.96    7.69   0
   9  13   3   20.56    7.65   0
 -10  13  -3   71.15    6.95   0
  10  13   3   82.76    8.19   0
 -10  13  -3   75.40    8.34   0
  10  13   3   75.97    9.76   0
 -10  13  -3   68.85    8.80   0
  10 -13   3   78.69    8.46   0
 -10 -13  -3   70.03    9.62   0
  -9  14   3    5.10    7.92   0
   9 -14  -3    9.54    8.77   0
  -9  14   3    6.03    6.64   0
  -9 -14   3   11.09    7.79   0
  -9  14   3   10.58    9.59   0
   9  14  -3   17.30    7.33   0
   9  14  -3   10.95    7.87   0
   9  14  -3   -0.77    7.83   0
  -8  14   3   14.21    6.44   0
  -8 -14   3    5.15    7.75   0
   8 -14  -3   14.57    7.37   0
   8  14  -3    5.17    7.85   0
   8  14  -3   11.74    7.39   0
  -8  14   3   13.79    9.39   0
   8  14  -3    8.30    7.62   0
  -8  14   3    3.66    7.93   0
   7  14  -3   20.86    6.21   0
  -7  14   3   15.31    8.30   0
   7 -14  -3   28.26    7.30   0
  -7  14   3   21.88    8.05   0
  -7  14   3    6.85    8.20   0
   7  14  -3   28.17    8.89   0
   7  14  -3   19.73    7.51   0
  -7 -14   3   25.37    7.88   0
  -6 -14   3  622.66    9.35   0
   6 -14  -3  670.39    9.67   0
  -6  14   3  605.93   10.10   0
  -6  14   3  570.35    9.61   0
  -6  14   3  622.19   10.53   0
   6  14  -3  630.20    9.39   0
   6  14  -3  602.30    9.20   0
  -5  14   3    9.02    8.20   0
  -5 -14   3   -0.31    7.43   0
   5 -14  -3   18.41    7.09   0
   5  14  -3   13.62    6.08   0
  -5  14   3   -0.21    7.59   0
  -5  14   3   13.12    7.81   0
   5  14  -3    4.62    6.30   0
   4  14  -3  385.82    8.48   0
  -4 -14   3  369.57    7.35   0
   4 -14  -3  408.69    8.80   0
  -4  14   3  373.81    9.24   0
   4  14  -3  355.22    8.87   0
  -4  14   3  367.20    8.08   0
  -4  14   3  347.66    7.55   0
   3 -14  -3  235.06    8.35   0
  -3  14   3  237.03    8.70   0
   3  14  -3  213.02    6.98   0
   3  14  -3  213.27    8.60   0
  -3  14   3  222.87    7.35   0
  -3  14   3  223.19    8.22   0
  -3 -14   3  225.81    8.59   0
  -2  14   3    8.79    6.46   0
  -2  14   3    1.20    8.43   0
   2  14  -3    5.04    8.14   0
   2  14  -3    1.53    7.56   0
  -2 -14   3   11.47    7.88   0
   2 -14  -3   12.23    7.22   0
  -1 -14   3  294.29    8.93   0
   1  14  -3  284.18    7.32   0
   1  14  -3  291.13    9.24   0
  -1  14   3  290.07    8.68   0
  -1  14   3  307.06    9.52   0
   1 -14  -3  307.00    9.15   0
   0 -14   3 1641.83   11.02   0
   0  14   3 1701.28   11.83   0
   0 -14  -3 1750.84   13.59   0
   0  14  -3 1689.83   12.24   0
   0  14  -3 1636.34   11.32   0
   0  14   3 1730.50   13.19   0
   0 -14   3 1768.53   11.93   0
   1 -14   3    5.98    7.62   0
   1  14   3   18.16    7.60   0
  -1  14  -3   12.24    7.80   0
   1  14   3   -0.95    8.45   0
  -1 -14  -3   12.74    8.00   0
  -1  14  -3   15.14    8.47   0
   1 -14   3    0.42    7.96   0
  -2 -14  -3   77.04    9.48   0
   2 -14   3   60.71    8.33   0
   2 -14   3   54.80    6.43   0
  -2  14  -3   73.94    8.25   0
  -2  14  -3   46.21    8.65   0
   2  14   3   70.98    8.69   0
   2  14   3   58.72    7.57   0
   3  14   3   81.97    9.90   0
   3  14   3   88.76    7.54   0
  -3  14  -3   66.96    7.99   0
  -3 -14  -3   69.37    8.50   0
  -3  14  -3   94.28    8.29   0
   3 -14   3   78.82    7.54   0
   3 -14   3   52.61    8.02   0
   4  14   3  267.43   10.33   0
  -4  14  -3  265.13    8.96   0
   4  14   3  270.78    8.17   0
   4 -14   3  250.22    6.85   0
  -4 -14  -3  262.34    8.85   0
  -4  14  -3  258.90    8.34   0
   5 -14   3   10.29    7.71   0
   5  14   3   -0.35    9.46   0
   5  14   3    7.16    7.88   0
  -5  14  -3   -4.18    8.15   0
  -5 -14  -3   11.92    9.07   0
  -5  14  -3   13.44    7.97   0
  -5  14  -3    5.62    7.79   0
   5  14   3   11.60    5.91   0
   6  14   3  116.18    8.54   0
  -6  14  -3  133.50    8.37   0
   6  14   3  140.87    7.95   0
  -6 -14  -3  133.70    9.42   0
  -6  14  -3  122.31    8.69   0
   6 -14   3  130.26    8.18   0
  -6  14  -3  150.66    8.69   0
  -7  14  -3   -8.07    7.98   0
  -7 -14  -3    8.40    9.22   0
   7  14   3   11.00    8.18   0
  -7  14  -3   12.65    8.27   0
   7 -14   3    9.24    6.05   0
  -7  14  -3    1.83    6.75   0
   7  14   3   15.87    7.77   0
   8  14   3   26.59    9.04   0
  -8  14  -3   17.45    6.64   0
  -8 -14  -3   23.34    9.05   0
  -8  14  -3   16.54    8.52   0
  -8  14  -3   22.36    7.94   0
   8  14   3   10.51    7.65   0
   8 -14   3   13.41    7.77   0
  -9  14  -3    0.56    8.30   0
   9  14   3    3.10    7.79   0
  -9  14  -3   16.24    8.04   0
   9 -14   3   11.82    7.82   0
  -9 -14  -3   12.16    7.68   0
   9  14   3    1.19    6.45   0
  -9  14  -3    7.80    7.96   0
   9 -15  -3    8.46    7.65   0
   9  15  -3   14.58    6.37   0
   9  15  -3    0.87    7.93   0
  -9 -15   3   20.17    9.18   0
  -9  15   3   -1.21    8.49   0
   9  15  -3    8.27    8.10   0
  -9  15   3   14.35    6.50   0
  -9  15   3   16.54    7.99   0
  -8  15   3    3.83    7.90   0
  -8  15   3    0.59    8.28   0
  -8  15   3   -5.77    6.47   0
   8  15  -3   -4.99    7.73   0
   8  15  -3    5.91    7.65   0
  -8 -15   3  -10.18    7.73   0
   8  15  -3    3.54    7.26   0
   8 -15  -3    5.14    7.93   0
  -7  15   3   16.00    8.31   0
  -7 -15   3   16.89    7.78   0
   7  15  -3   24.42    7.88   0
  -7  15   3   10.15    6.55   0
   7  15  -3   18.80    7.82   0
  -7  15   3   29.40    6.76   0
   7 -15  -3    4.70    7.53   0
   7  15  -3   18.98    7.51   0
   6  15  -3   33.53    7.91   0
   6  15  -3   56.81    7.42   0
  -6  15   3   46.85    7.98   0
  -6  15   3   33.20    6.58   0
  -6  15   3   41.09    8.44   0
  -6 -15   3   48.92    7.50   0
   6 -15  -3   47.89    7.54   0
  -5 -15   3   15.99    7.67   0
   5 -15  -3   28.58    7.60   0
  -5  15   3   31.32    8.23   0
  -5  15   3   30.98    6.56   0
   5  15  -3   22.00    7.45   0
   5  15  -3   34.49    7.74   0
  -5  15   3   16.85    7.62   0
  -4  15   3   17.36    7.60   0
  -4  15   3    6.34    7.55   0
  -4  15   3   22.96    8.15   0
  -4 -15   3   13.14    7.47   0
   4  15  -3    4.06    7.40   0
   4 -15  -3   18.78    7.13   0
   4  15  -3   19.77    6.21   0
  -3  15   3    3.91    7.59   0
  -3  15   3    2.95    7.53   0
   3  15  -3   -7.00    7.40   0
  -3 -15   3   14.09    7.25   0
   3  15  -3    7.47    7.69   0
   3 -15  -3   -2.45    7.15   0
  -3  15   3   19.56    8.04   0
   2  15  -3   16.46    6.39   0
  -2 -15   3   22.82    7.57   0
  -2  15   3   23.55    8.09   0
  -2  15   3   16.67    7.45   0
   2  15  -3   11.49    7.46   0
   1  15  -3  300.82    7.55   0
  -1 -15   3  320.36    8.58   0
  -1  15   3  319.93    8.20   0
   1  15  -3  314.69    8.58   0
  -1  15   3  326.80    8.81   0
   1 -15  -3  300.01    9.10   0
   0  15  -3   62.29    6.83   0
   0  15   3   68.50    7.69   0
   0  15  -3   90.96    7.93   0
   0 -15   3   65.01    7.87   0
   0 -15   3   54.95    7.49   0
   0 -15  -3   76.25    8.27   0
   0  15   3   71.05    8.47   0
  -1 -15  -3  262.41    8.85   0
  -1  15  -3  265.93    8.80   0
   1 -15   3  280.29    6.94   0
  -1  15  -3  258.88    7.29   0
   1  15   3  272.14    8.11   0
   1  15   3  284.78    9.13   0
   1 -15   3  265.33    8.56   0
  -2  15  -3  248.49    8.43   0
   2 -15   3  254.68    8.10   0
  -2 -15  -3  244.53    8.82   0
  -2  15  -3  256.94    8.92   0
   2  15   3  266.90   10.51   0
   2  15   3  265.43    7.88   0
   2 -15   3  235.32    8.67   0
   3  15   3   18.34    6.03   0
  -3 -15  -3   18.94    8.88   0
  -3  15  -3   23.59    7.93   0
   3 -15   3   19.86    7.54   0
   3  15   3    6.46    9.14   0
  -3  15  -3   14.89    8.13   0
   3 -15   3    3.84    7.87   0
   4  15   3  188.61    7.93   0
  -4  15  -3  175.80    8.36   0
  -4 -15  -3  153.92    8.31   0
   4 -15   3  173.87    7.87   0
  -4  15  -3  176.85    8.43   0
   4  15   3  180.02    8.65   0
   5  15   3  338.33   10.50   0
   5  15   3  311.85    8.59   0
   5  15   3  289.07    7.01   0
  -5  15  -3  292.19    8.79   0
  -5 -15  -3  306.33   10.11   0
  -5  15  -3  302.31    7.69   0
   5 -15   3  304.43    8.30   0
  -5  15  -3  276.80    8.77   0
   6  15   3  417.68   10.75   0
  -6  15  -3  421.77    9.56   0
  -6  15  -3  371.44    8.09   0
   6 -15   3  399.48    8.85   0
   6  15   3  414.52    8.58   0
  -6  15  -3  379.16    9.12   0
  -6 -15  -3  404.56   10.38   0
   6  15   3  410.09    7.70   0
  -7  15  -3   48.83    8.50   0
   7  15   3   53.01    9.10   0
  -7  15  -3   54.21    7.93   0
  -7  15  -3   45.98    8.06   0
  -7 -15  -3   43.87    9.09   0
   7 -15   3   39.17    6.37   0
   7  15   3   52.63    6.03   0
   7  15   3   46.10    7.78   0
   8  15   3   22.36    8.85   0
  -8  15  -3   12.47    7.93   0
  -8  15  -3   10.01    6.52   0
   8  15   3   10.59    6.12   0
  -8  15  -3   14.01    6.73   0
   8 -15   3   12.67    7.88   0
  -8 -15  -3   19.55    8.87   0
   9  15   3   12.38    9.40   0
  -9  15  -3   14.59    7.99   0
  -9  15  -3   -0.25    6.47   0
  -9 -15  -3    0.33    8.05   0
  -9  15  -3   17.46    6.92   0
   9 -15   3    8.54    7.91   0
   9  15   3    5.72    6.38   0
   8  16  -3   32.07    6.14   0
  -8  16   3   28.39    8.08   0
  -8  16   3   16.37    8.26   0
  -8 -16   3   15.84    7.72   0
   8  16  -3   26.57    7.78   0
   8 -16  -3   23.44    8.81   0
  -8  16   3   11.01    8.33   0
   8  16  -3   34.37    7.64   0
  -7  16   3   58.99    8.26   0
   7  16  -3   81.98    8.08   0
   7  16  -3   88.34    7.93   0
  -7  16   3   70.00    8.14   0
  -7 -16   3   76.91    8.04   0
   7  16  -3   70.77    8.03   0
   7 -16  -3   84.84    7.84   0
  -7  16   3   77.90    8.42   0
   6  16  -3   45.31    8.01   0
   6  16  -3   31.45    7.51   0
   6 -16  -3   32.10    7.84   0
  -6  16   3   52.18    8.52   0
  -6 -16   3   35.42    8.16   0
  -6  16   3   43.45    8.42   0
  -6  16   3   25.83    8.22   0
   5 -16  -3  695.43    9.78   0
   5  16  -3  680.40    9.54   0
  -5 -16   3  681.91    9.92   0
  -5  16   3  671.25   10.39   0
  -5  16   3  574.82   10.05   0
  -5  16   3  667.07   10.16   0
   5  16  -3  655.82   10.04   0
  -4  16   3  130.89    8.10   0
  -4  16   3  108.18    8.66   0
   4 -16  -3  110.02    7.86   0
   4  16  -3  106.21    7.64   0
  -4 -16   3  104.99    7.80   0
   4  16  -3  114.14    7.86   0
  -4  16   3  117.68    8.19   0
  -3  16   3    1.64    7.72   0
  -3  16   3   11.50    7.63   0
   3 -16  -3    5.91    6.99   0
   3  16  -3   -2.45    7.95   0
  -3 -16   3   14.03    7.51   0
  -3  16   3   13.68    8.21   0
   3  16  -3    3.93    7.38   0
   2  16  -3   67.69    7.95   0
  -2  16   3   68.96    7.97   0
  -2 -16   3   59.40    6.23   0
  -2  16   3   56.66    7.59   0
   2  16  -3   62.64    7.54   0
   1 -16  -3  378.60    8.71   0
   1  16  -3  383.75    8.80   0
   1  16  -3  353.51    8.98   0
  -1 -16   3  378.92    8.84   0
  -1  16   3  331.44    9.01   0
  -1  16   3  377.33    8.82   0
   0 -16   3   75.10    8.01   0
   0 -16  -3   60.74    7.71   0
   0  16   3   62.88    7.67   0
   0  16  -3   71.27    8.10   0
   0  16  -3   70.72    7.85   0
   0  16   3   69.91    9.18   0
  -1  16  -3  147.82    7.35   0
   1 -16   3  153.23    6.51   0
  -1 -16  -3  191.69    8.89   0
   1  16   3  174.98    7.88   0
  -1  16  -3  189.14    8.52   0
   1 -16   3  173.50    7.22   0
   1  16   3  177.91    8.98   0
  -2  16  -3   23.03    8.05   0
   2 -16   3   17.55    6.44   0
  -2  16  -3   24.79    6.49   0
  -2 -16  -3   19.85    7.87   0
   2 -16   3   27.50    7.54   0
   2  16   3   30.67    7.26   0
   2  16   3   15.11    8.08   0
  -3  16  -3   26.46    7.84   0
   3 -16   3   20.70    7.29   0
  -3  16  -3   27.25    7.63   0
   3  16   3   17.15    7.26   0
   3  16   3   18.85    8.43   0
   3 -16   3   22.75    6.29   0
  -3 -16  -3   32.85    9.23   0
  -4  16  -3  199.00    7.10   0
   4 -16   3  205.42    7.95   0
  -4  16  -3  191.37    8.61   0
   4  16   3  185.35    7.97   0
   4  16   3  171.83    8.45   0
  -4 -16  -3  185.54    9.84   0
  -5  16  -3  267.42    8.80   0
   5 -16   3  309.54    8.67   0
   5  16   3  315.01    8.37   0
  -5 -16  -3  326.51    9.83   0
  -5  16  -3  277.69    9.07   0
   5  16   3  361.15    8.71   0
   5  16   3  325.44    9.29   0
  -5  16  -3  332.96    9.12   0
   6  16   3    9.57    9.09   0
  -6  16  -3   11.26    8.36   0
  -6 -16  -3    6.46    9.12   0
   6 -16   3    5.57    7.80   0
  -6  16  -3    2.69    6.73   0
   6  16   3   13.95    6.02   0
   6  16   3   14.18    7.61   0
  -6  16  -3    9.18    7.77   0
  -7  16  -3   15.62    6.59   0
   7 -16   3   17.50    6.16   0
  -7  16  -3   20.79    6.53   0
  -7  16  -3   21.84    6.69   0
  -7 -16  -3   10.86    9.11   0
   7  16   3   23.76    7.32   0
   7  16   3   33.20    7.79   0
   7  16   3   23.17    9.17   0
   8 -16   3    4.40    6.33   0
   8  16   3    3.08    9.25   0
   8  16   3    0.34    5.88   0
  -8  16  -3    5.97    8.12   0
  -8  16  -3   18.90    8.14   0
  -8 -16  -3   -3.87    9.07   0
  -8  16  -3    8.44    8.04   0
   8  16   3   -1.01    7.61   0
   7 -17  -3   40.23    7.77   0
   7  17  -3   42.87    8.00   0
   7  17  -3   49.12    7.82   0
  -7  17   3   49.87    8.37   0
  -7 -17   3   45.05    7.81   0
  -7  17   3   36.02    8.16   0
   7  17  -3   17.02    7.86   0
  -7  17   3   40.06    9.69   0
  -6  17   3   19.06    7.99   0
   6  17  -3    2.26    7.89   0
   6  17  -3    8.30    7.46   0
  -6  17   3   -1.10    7.48   0
   6 -17  -3   -1.30    7.67   0
  -6 -17   3    2.58    6.26   0
  -6  17   3   11.21    8.46   0
  -5  17   3   54.41    8.19   0
  -5  17   3   47.17    8.12   0
  -5 -17   3   35.53    9.08   0
   5  17  -3   46.08    7.83   0
  -5  17   3   47.24    8.49   0
   5 -17  -3   53.29    7.66   0
   5  17  -3   54.98    8.22   0
  -4  17   3    8.04    7.59   0
  -4 -17   3    9.01    7.57   0
  -4  17   3   -3.69    7.66   0
   4  17  -3   17.40    7.76   0
   4 -17  -3    4.75    7.26   0
   4  17  -3    2.11    7.59   0
  -4  17   3   20.91    8.25   0
  -3  17   3  153.74    8.75   0
   3  17  -3  138.03    8.05   0
  -3 -17   3  124.77    7.89   0
  -3  17   3  114.70    8.21   0
  -3  17   3  140.23    8.41   0
   3  17  -3  133.96    8.28   0
   2  17  -3   71.82    7.83   0
  -2 -17   3   56.93    7.77   0
  -2  17   3   62.52    8.09   0
  -2  17   3   66.32    7.14   0
   2  17  -3   76.19    6.71   0
  -1 -17   3   83.58    7.94   0
   1 -17  -3   95.04    8.30   0
  -1  17   3   78.95    8.17   0
   1  17  -3   78.14    7.81   0
  -1  17   3   80.75    7.78   0
   1  17  -3   87.05    8.16   0
   0 -17   3   48.61    7.69   0
   0  17  -3   40.03    7.92   0
   0  17   3   35.11    8.29   0
   0  17  -3   57.39    7.65   0
   0 -17  -3   35.71    7.84   0
   0  17   3   47.85    7.81   0
  -1 -17  -3  192.17    8.64   0
   1  17   3  209.72    7.97   0
  -1  17  -3  185.61    8.38   0
  -1  17  -3  174.72    8.29   0
   1 -17   3  206.29    7.85   0
   1 -17   3  201.72    8.05   0
   1  17   3  217.58    9.91   0
  -2  17  -3  127.10    8.16   0
   2 -17   3  126.32    7.82   0
  -2 -17  -3  121.50    8.16   0
   2  17   3  146.90    7.74   0
   2  17   3  129.88    8.62   0
  -2  17  -3  109.32    6.70   0
   2 -17   3  125.10    6.77   0
   3 -17   3   14.45    7.73   0
   3  17   3    6.56    7.10   0
  -3 -17  -3   16.46    8.90   0
  -3  17  -3   13.36    7.29   0
   3  17   3   21.88    9.37   0
   3 -17   3    6.19    7.04   0
  -3  17  -3   11.90    6.47   0
   4  17   3    8.70    7.47   0
  -4  17  -3   12.35    8.03   0
  -4  17  -3   27.45    8.00   0
   4  17   3   22.73    7.98   0
  -4 -17  -3   10.95    7.73   0
   4 -17   3   11.22    6.35   0
   5  17   3  116.70    9.74   0
   5 -17   3   96.90    7.92   0
   5  17   3  101.07    7.78   0
  -5  17  -3  101.33    8.24   0
  -5  17  -3  111.58    8.57   0
  -5  17  -3  103.60    7.04   0
   5  17   3  103.45    7.99   0
  -5 -17  -3  100.66    8.31   0
   6  17   3   -1.96    8.02   0
   6  17   3    4.34    6.31   0
   6 -17   3   -4.16    6.44   0
  -6 -17  -3    4.95    9.01   0
  -6  17  -3    8.38    6.65   0
  -6  17  -3   11.96    8.19   0
   6  17   3   16.44    7.26   0
  -6  17  -3   -6.05    7.89   0
   7  17   3   48.13    9.29   0
  -7 -17  -3   37.47    9.23   0
  -7  17  -3   31.18    8.22   0
   7 -17   3   67.04    7.85   0
  -7  17  -3   43.94    6.99   0
   7  17   3   64.63    7.69   0
   7  17   3   46.45    7.94   0
  -7  17  -3   59.55    8.65   0
   6  18  -3   15.81    8.51   0
  -6  18   3   19.02    7.98   0
   6  18  -3   18.84    7.40   0
  -6 -18   3   28.56    7.67   0
  -6  18   3   33.94    8.22   0
  -6  18   3   21.27    8.09   0
   6 -18  -3   35.70    7.56   0
  -5  18   3   80.11    8.84   0
   5  18  -3   79.10    7.67   0
  -5 -18   3   63.33    8.12   0
   5 -18  -3   86.98    7.58   0
  -5  18   3   69.96    8.09   0
   5  18  -3   60.39    8.14   0
  -5  18   3   76.25    8.27   0
   4 -18  -3   34.63    7.22   0
   4  18  -3   23.51    7.94   0
  -4  18   3   24.84    8.15   0
  -4 -18   3   23.42    7.82   0
  -4  18   3   24.63    7.71   0
   4  18  -3   24.00    7.30   0
  -4  18   3    7.83    8.15   0
  -3  18   3   29.73    7.70   0
  -3 -18   3   25.67    7.70   0
  -3  18   3   36.32    8.08   0
   3  18  -3   26.78    6.24   0
  -3  18   3   23.54    6.78   0
   3  18  -3   32.42    6.40   0
  -2 -18   3   10.20    7.83   0
  -2  18   3    7.15    8.07   0
   2  18  -3   10.61    7.58   0
  -2  18   3    6.75    7.61   0
   2  18  -3   11.37    7.96   0
   1  18  -3   37.88    7.89   0
   1  18  -3   42.64    8.05   0
  -1  18   3   39.87    6.24   0
  -1 -18   3   38.87    7.72   0
  -1  18   3   31.85    9.31   0
   1 -18  -3   45.71    7.99   0
   0  18   3  132.39    6.83   0
   0 -18   3  133.11    8.26   0
   0  18   3  138.55    8.73   0
   0  18  -3  151.96    7.99   0
   0  18  -3  125.59    8.44   0
   0 -18  -3  134.58    8.36   0
   1  18   3    7.53    7.42   0
   1  18   3   12.21    7.93   0
  -1  18  -3   19.26    6.23   0
  -1 -18  -3   13.54    8.08   0
   1 -18   3    9.45    7.81   0
   1 -18   3   15.24    7.17   0
  -1  18  -3    5.27    7.84   0
  -2  18  -3   -2.76    7.66   0
   2  18   3    7.98    7.49   0
   2  18   3   -3.21    8.01   0
  -2 -18  -3    2.78    7.66   0
   2 -18   3    0.84    7.23   0
  -2  18  -3  -10.99    7.93   0
   2 -18   3   12.15    7.60   0
  -3  18  -3   31.10    7.91   0
   3  18   3   34.69    8.26   0
  -3 -18  -3   23.86    9.19   0
  -3  18  -3   27.90    8.07   0
   3 -18   3   27.87    7.83   0
   3 -18   3   34.98    7.64   0
   3  18   3   36.92    6.06   0
  -4  18  -3  -12.73    8.13   0
  -4  18  -3   -7.48    7.54   0
   4 -18   3   12.59    7.33   0
  -4 -18  -3   -0.99    7.96   0
   4  18   3    9.36    7.84   0
   4  18   3    0.30    7.37   0
   5  18   3  101.96    7.65   0
   5  18   3   89.44    7.96   0
  -5 -18  -3   84.96    9.47   0
   5  18   3   80.91    9.73   0
  -5  18  -3   88.89    8.19   0
  -5  18  -3   74.54    8.56   0
  -5  18  -3   76.95    6.91   0
   5 -18   3   82.79    7.91   0
   6  18   3   42.12    7.76   0
   6  18   3   19.27    6.16   0
  -6 -18  -3   24.82    9.16   0
  -6  18  -3   12.73    8.02   0
  -6  18  -3   19.02    6.63   0
   6 -18   3   17.75    7.65   0
   6  18   3   16.39    9.18   0
  -6  18  -3   20.22    6.75   0
   5  19  -3   19.56    7.56   0
   5 -19  -3   12.85    7.71   0
  -5  19   3   24.21    8.16   0
  -5  19   3   20.33    8.73   0
  -5 -19   3   15.40    7.79   0
  -5  19   3   17.40    8.58   0
   5  19  -3   22.78    7.85   0
  -4  19   3   24.20    8.03   0
   4  19  -3   27.21    6.71   0
   4  19  -3   37.45    7.42   0
  -4  19   3   40.29    8.04   0
  -4 -19   3   28.95    7.71   0
  -4  19   3   26.76    8.39   0
  -3  19   3  193.90    9.17   0
  -3  19   3  186.02    8.65   0
   3  19  -3  192.20    8.75   0
  -3  19   3  214.22    8.87   0
   3  19  -3  201.87    8.39   0
  -3 -19   3  176.60    8.77   0
  -2  19   3   -8.58    7.84   0
  -2  19   3    4.36    8.10   0
  -2  19   3    7.94    7.52   0
   2  19  -3   -3.23    7.98   0
  -2 -19   3   15.59    7.74   0
   2  19  -3    5.47    7.58   0
   1  19  -3   37.09    6.49   0
   1  19  -3   33.28    8.17   0
  -1 -19   3   35.88    6.27   0
  -1  19   3   36.84    8.33   0
  -1  19   3   44.15    7.86   0
   0 -19  -3   29.95    6.38   0
   0  19   3   47.27    8.04   0
   0  19  -3   37.45    8.10   0
   0  19  -3   38.98    7.64   0
   0 -19   3   35.90    7.69   0
   0  19   3   49.79    7.45   0
   1 -19   3   50.03    6.43   0
  -1  19  -3   62.89    8.06   0
  -1 -19  -3   55.98    7.95   0
  -1  19  -3   59.97    6.82   0
   1  19   3   55.11    8.26   0
   1  19   3   65.54    6.50   0
   2 -19   3    4.07    7.54   0
   2  19   3    7.41    7.07   0
  -2  19  -3   17.42    7.68   0
  -2 -19  -3    3.70    7.46   0
  -2  19  -3   -0.70    6.33   0
   2 -19   3    9.18    7.24   0
   2  19   3   10.50    7.93   0
  -3 -19  -3  331.92   10.49   0
   3 -19   3  325.21    8.77   0
   3  19   3  335.55    7.45   0
   3 -19   3  318.41    7.34   0
  -3  19  -3  309.75    9.07   0
  -3  19  -3  301.46    9.29   0
   3  19   3  307.99    9.60   0
   4  19   3    1.13    9.28   0
   4  19   3    2.07    6.01   0
   4 -19   3    5.79    7.28   0
  -4 -19  -3    2.04    7.94   0
  -4  19  -3    6.91    7.81   0
  -4  19  -3    2.00    6.31   0
   5 -19   3   -4.14    7.68   0
   5  19   3   -6.75    6.20   0
   5  19   3   11.87    9.17   0
  -5 -19  -3    3.09    7.78   0
  -5  19  -3   12.59    8.22   0
   5  19   3    9.92    7.57   0
  -5  19  -3    2.73    7.92   0
  -5  19  -3   14.55    8.03   0
   4  20  -3   15.35    6.21   0
  -4  20   3   19.06    6.72   0
   4  20  -3   21.83    8.26   0
  -4  20   3   21.65    8.05   0
  -4  20   3   31.99    8.00   0
  -4 -20   3    6.45    8.03   0
   3  20  -3  114.59    8.35   0
  -3  20   3  116.45    8.48   0
  -3  20   3   95.01    8.30   0
   3  20  -3  101.91    8.64   0
  -3 -20   3   88.66    8.63   0
  -3  20   3   93.74    8.75   0
   2  20  -3   54.16    7.96   0
  -2  20   3   73.44    7.98   0
  -2 -20   3   46.95    8.02   0
   2  20  -3   60.04    8.27   0
  -2  20   3   53.40    8.74   0
  -2  20   3   43.85    8.49   0
   1  20  -3   16.17    7.87   0
   1  20  -3    4.40    7.72   0
  -1 -20   3   13.88    7.74   0
  -1  20   3   17.08    7.46   0
  -1  20   3   24.52    8.27   0
   0 -20   3    2.72    7.66   0
   0  20  -3   11.52    7.52   0
   0 -20  -3    4.20    8.08   0
   0  20   3   -2.28    6.29   0
   0  20  -3    9.30    8.07   0
   0  20   3    4.25    8.12   0
  -1  20  -3   -7.88    7.87   0
  -1  20  -3   12.68    7.55   0
   1 -20   3   -0.96    7.62   0
   1  20   3   20.95    7.76   0
  -1 -20  -3    3.43    7.68   0
   1  20   3   25.14    9.32   0
  -2  20  -3    0.67    6.45   0
  -2 -20  -3   -1.92    7.81   0
   2  20   3   -9.92    7.29   0
   2  20   3   -6.61    7.90   0
  -2  20  -3    0.50    7.74   0
   2 -20   3    3.03    7.25   0
   2 -20   3    2.69    7.47   0
  -3 -20  -3   22.73    7.88   0
   3 -20   3   43.47    7.95   0
   3 -20   3   28.29    6.17   0
  -3  20  -3   17.90    7.76   0
   3  20   3   27.07    7.67   0
   3  20   3   35.17    9.45   0
  -3  20  -3   11.95    8.25   0
   4  20   3   36.08    8.58   0
  -4 -20  -3   23.55    8.25   0
   4  20   3   21.99    6.44   0
  -4  20  -3   31.76    8.17   0
  -4  20  -3   32.83    6.65   0
   4 -20   3   26.69    6.52   0
  -1  21   3    8.38    8.07   0
  -1  21   3   13.12    7.47   0
   1  21  -3   13.15    8.12   0
  -1 -21   3   13.93    7.87   0
   1  21  -3   12.90    7.60   0
   0  21   3   38.97    8.29   0
   0 -21   3    8.44    6.67   0
   0  21  -3   19.98    7.63   0
   0 -21  -3   18.78    8.06   0
   0  21   3   21.11    7.88   0
   0  21  -3   12.91    6.93   0
   1 -21   3    0.10    7.99   0
  -1  21  -3    8.00    7.45   0
  -1 -21  -3    7.62    8.07   0
   1  21   3    3.80    8.20   0
   1  21   3   17.49    7.70   0
  -1  21  -3   -0.11    8.09   0
 -13   0   4   12.07    8.15   0
  13   0  -4   -0.68    8.39   0
  13   0  -4    6.53    8.51   0
 -13   0   4   -5.96    7.93   0
  12   0  -4  403.57    9.70   0
 -12   0   4  385.51    9.16   0
  12   0  -4  377.53   11.00   0
 -12   0   4  400.30    9.70   0
 -11   0   4    8.00    8.05   0
  11   0  -4    8.64    9.64   0
  11   0  -4   10.54    8.29   0
 -11   0   4    0.75    8.39   0
  10   0  -4 1426.43   12.73   0
  10   0  -4 1450.01   10.47   0
 -10   0   4 1530.47   12.39   0
 -10   0   4 1347.38   11.16   0
  -9   0   4    8.81    7.68   0
   9   0  -4    8.99    9.97   0
   9   0  -4   20.02    7.87   0
  -9   0   4   -3.93    8.53   0
  -8   0   4  702.41    9.94   0
  -8   0   4  722.89   11.39   0
   8   0  -4  713.33    9.84   0
   8   0  -4  696.07   11.25   0
  -7   0   4   14.53    8.10   0
  -7   0   4    5.69    9.53   0
   7   0  -4   16.41    8.08   0
   7   0  -4    4.51    8.67   0
  -6   0   4 1727.47   15.57   0
   6   0  -4 1714.54   16.00   0
   6   0  -4 1677.39   12.40   0
  -6   0   4 1699.84   12.36   0
  -5   0   4    3.24    7.19   0
   5   0  -4    2.28   11.04   0
   5   0  -4    6.05    8.58   0
  -5   0   4    6.03   10.43   0
  -4   0   4 4225.08   18.62   0
   4   0  -4 4197.15   17.75   0
  -4   0   4 4422.91   25.58   0
   4   0  -4 4259.00   25.79   0
  -3   0   4    4.39   10.73   0
   3   0  -4   -3.81   10.35   0
  -3   0   4    8.25   13.70   0
   3   0  -4    4.92   14.32   0
  -2   0   4 2066.47   19.44   0
   2   0  -4 1998.21   18.96   0
   1   0  -4    5.39   27.79   0
  -1   0   4    4.69   24.95   0
   1   0  -4    3.73   14.11   0
  -1   0   4   10.67   14.39   0
   0   0  -4 1033.87   20.98   0
   0   0  -4 1049.23   22.66   0
   0   0   4 1052.98   21.38   0
   0   0   4 1058.44   22.82   0
  -1   0  -4    1.88   15.78   0
   1   0   4    1.85   17.59   0
   1   0   4    2.15   15.83   0
  -1   0  -4   10.07   19.04   0
   2   0   4    6.77   13.64   0
  -2   0  -4    7.52   10.77   0
  -2   0  -4   13.73   17.18   0
  -2   0  -4   14.32   15.37   0
  -3   0  -4   -4.23   10.35   0
  -3   0  -4   10.25   14.10   0
   3   0   4   -0.39    8.85   0
   4   0   4 3110.69   21.92   0
  -4   0  -4 2972.37   15.47   0
   4   0   4 3070.71   17.00   0
  -4   0  -4 3194.34   22.03   0
  -5   0  -4    4.69    9.02   0
   5   0   4    7.37    8.82   0
  -5   0  -4    2.58   10.54   0
   5   0   4    0.84   11.05   0
   6   0   4 9149.71   23.76   0
  -6   0  -4 8574.53   22.18   0
  -7   0  -4    2.73    8.41   0
  -7   0  -4   10.09    9.84   0
   7   0   4   -2.66    9.13   0
   7   0   4    2.30   10.02   0
   8   0   4  244.89    9.26   0
  -8   0  -4  252.82    9.04   0
   8   0   4  244.32    9.66   0
  -8   0  -4  240.59    7.87   0
   9   0   4   -4.68    6.71   0
  -9   0  -4    4.59    7.90   0
  -9   0  -4   -4.19    8.32   0
   9   0   4    7.74    8.24   0
  10   0   4  166.71    8.88   0
 -10   0  -4  159.78    8.72   0
  10   0   4  165.45    7.16   0
 -10   0  -4  165.78    8.41   0
  11   0   4   -2.71    9.33   0
 -11   0  -4    1.83    9.13   0
  11   0   4   -2.48    6.72   0
 -11   0  -4    5.58    7.88   0
  12   0   4  384.76    9.35   0
  12   0   4  395.54    9.89   0
 -12   0  -4  365.48    9.24   0
 -12   0  -4  370.23   10.70   0
 -13  -1   4   24.87    8.30   0
 -13   1   4   -0.11    8.05   0
  13   1  -4    3.84    8.47   0
  13   1  -4   20.72    9.69   0
  13  -1  -4    6.67    8.50   0
 -13   1   4   15.06    9.39   0
  13  -1  -4   10.05    8.46   0
  12  -1  -4   99.28    8.61   0
  12  -1  -4   86.30    8.37   0
  12   1  -4   82.11    8.83   0
  12   1  -4   93.85    8.68   0
 -12  -1   4   83.63    8.40   0
 -12   1   4   78.17    8.69   0
 -12   1   4   83.08    8.41   0
 -11   1   4   99.96    8.25   0
 -11  -1   4   92.18    6.81   0
  11   1  -4   95.16   10.24   0
  11   1  -4   96.00    8.54   0
  11  -1  -4  102.14    8.66   0
 -11   1   4   92.71    8.97   0
 -11  -1   4  100.20    8.56   0
  11  -1  -4   98.86    8.88   0
 -10   1   4  227.92    8.86   0
  10   1  -4  221.89    8.57   0
  10  -1  -4  193.32    8.65   0
  10  -1  -4  196.62    9.23   0
 -10   1   4  204.86    8.45   0
  10   1  -4  220.13   10.72   0
 -10  -1   4  209.38    8.37   0
 -10  -1   4  197.98    8.96   0
   9   1  -4  247.10    8.45   0
  -9   1   4  231.88    8.51   0
  -9  -1   4  216.60    9.27   0
   9  -1  -4  225.71    8.60   0
   9  -1  -4  196.13    9.28   0
  -9  -1   4  224.89    8.39   0
   9   1  -4  200.78    9.45   0
  -9   1   4  234.94   10.76   0
  -8  -1   4  154.85    8.55   0
   8   1  -4  151.18   10.01   0
   8  -1  -4  153.06    9.78   0
  -8   1   4  166.57    8.81   0
   8  -1  -4  168.30    8.96   0
   8   1  -4  164.52    8.62   0
  -8  -1   4  163.04    8.72   0
  -8   1   4  149.50    9.49   0
  -7   1   4   -3.57    7.97   0
  -7  -1   4   12.27    9.32   0
   7   1  -4   24.94    7.71   0
   7  -1  -4   10.77    6.87   0
   7  -1  -4   12.21   10.20   0
  -7  -1   4   17.49    8.07   0
   7   1  -4   15.26    8.69   0
  -7   1   4   18.76    8.55   0
  -6  -1   4  342.11    7.94   0
   6   1  -4  357.72   11.54   0
   6  -1  -4  375.95    9.26   0
  -6  -1   4  361.45    9.82   0
   6  -1  -4  356.38   12.18   0
  -6   1   4  367.06   12.00   0
   6   1  -4  352.18    7.98   0
  -6   1   4  371.51    9.40   0
   5  -1  -4  224.04   12.20   0
   5   1  -4  214.31   11.87   0
  -5  -1   4  217.56    9.14   0
   5  -1  -4  217.89    8.15   0
  -5  -1   4  221.59   10.00   0
  -5   1   4  222.32   11.96   0
  -5   1   4  203.77    8.04   0
   5   1  -4  229.79    9.09   0
   4  -1  -4   14.63    8.66   0
  -4   1   4   10.59   12.82   0
  -4   1   4    9.26    7.15   0
  -4  -1   4    9.41    8.94   0
   4  -1  -4   11.36   11.90   0
   4   1  -4   14.91    8.67   0
   4   1  -4    8.84   11.15   0
  -3  -1   4   52.12   10.52   0
   3   1  -4   44.63   10.13   0
  -3   1   4   35.81   10.81   0
   3  -1  -4   38.79   10.75   0
  -3   1   4   48.91   15.84   0
   3   1  -4   51.99   14.27   0
   3  -1  -4   47.76   16.06   0
   2   1  -4   43.56   10.51   0
   2  -1  -4   36.36   23.25   0
   2  -1  -4   39.17   12.72   0
  -2   1   4   32.90   13.09   0
  -2  -1   4   40.87   13.49   0
  -2   1   4   39.90   25.06   0
   1   1  -4  465.55   20.38   0
  -1   1   4  452.89   15.85   0
   1  -1  -4  461.22   18.07   0
  -1  -1   4  456.38   19.63   0
   1   1  -4  453.04   16.39   0
  -1  -1   4  458.67   16.64   0
   0   1   4   78.66   16.94   0
   0   1   4   80.31   16.59   0
   0  -1  -4   81.38   16.11   0
   0  -1  -4   80.25   17.64   0
   0  -1   4   73.52   14.55   0
   0   1  -4   83.03   14.26   0
   0  -1   4   76.73   16.50   0
   0   1  -4   83.74   17.58   0
  -2   1  -4  735.26   15.76   0
  -2  -1  -4  792.79   24.39   0
  -2  -1  -4  765.50   25.09   0
   2   1   4  732.20   13.37   0
  -2   1  -4  766.07   17.16   0
  -2  -1  -4  715.59   12.98   0
   2  -1   4  738.65   13.77   0
   2  -1   4  781.03   17.77   0
  -3   1  -4  102.80   13.03   0
   3   1   4  103.46    9.08   0
  -3   1  -4   86.68   11.06   0
   3  -1   4   85.60    8.95   0
  -3   1  -4   93.03   11.02   0
   3   1   4   97.12   15.08   0
  -3  -1  -4   91.87   14.70   0
  -3  -1  -4   93.64   10.54   0
   4   1   4  105.35    8.25   0
  -4  -1  -4  113.89   12.80   0
  -4   1  -4  117.75   11.44   0
   4  -1   4  113.70    9.78   0
   4   1   4  118.29   13.05   0
  -4   1  -4  112.79    9.68   0
  -4  -1  -4  121.13    9.51   0
   5   1   4   68.54   11.26   0
   5   1   4   62.78    9.31   0
  -5  -1  -4   64.78   10.86   0
  -5   1  -4   67.46    9.66   0
  -5  -1  -4   59.99    9.33   0
  -5   1  -4   68.98    9.27   0
   5  -1   4   66.92   10.18   0
  -6   1  -4  542.61   10.46   0
  -6  -1  -4  570.95   12.13   0
   6   1   4  693.47   11.58   0
   6  -1   4  574.07   10.89   0
  -6   1  -4  563.57   10.80   0
   6  -1   4  543.07   10.58   0
  -6  -1  -4  522.20   10.95   0
   6   1   4  597.62   12.63   0
  -7  -1  -4   58.82    8.40   0
  -7  -1  -4   67.51    8.09   0
   7   1   4   69.80    9.15   0
   7   1   4   61.18   10.06   0
   7  -1   4   59.41    8.55   0
   7  -1   4   70.05    8.61   0
  -7   1  -4   73.24    8.76   0
  -7   1  -4   55.13    7.18   0
  -8  -1  -4  107.25    8.88   0
  -8   1  -4   97.47    8.74   0
   8  -1   4   91.79    8.73   0
   8  -1   4   95.17    9.52   0
  -8  -1  -4  104.70    8.74   0
   8   1   4  106.60    9.20   0
   8   1   4   98.75    9.07   0
  -8   1  -4   90.99    9.14   0
  -9   1  -4    7.01    7.86   0
   9  -1   4    1.18    8.21   0
   9   1   4   19.37    8.18   0
   9  -1   4   14.61    8.10   0
   9   1   4   26.47    9.84   0
  -9  -1  -4    6.35    7.69   0
  -9  -1  -4    8.26    9.63   0
  -9   1  -4   -0.39    8.23   0
 -10   1  -4   58.83    8.08   0
 -10   1  -4   50.74    8.32   0
 -10  -1  -4   39.36    7.94   0
  10   1   4   43.54    9.35   0
  10  -1   4   36.66    8.84   0
  10   1   4   32.03    8.16   0
  10  -1   4   33.50    8.52   0
 -10  -1  -4   48.81    8.33   0
  11  -1   4   69.81    8.28   0
  11   1   4   63.88    8.58   0
 -11   1  -4   37.40    8.32   0
  11   1   4   48.08    9.87   0
 -11  -1  -4   47.69    9.70   0
 -11   1  -4   51.83    8.63   0
 -11  -1  -4   50.06    8.10   0
 -12  -1  -4   77.66    8.42   0
 -12   1  -4   83.30    6.80   0
  12  -1   4   67.24    8.58   0
  12   1   4   73.97    8.77   0
  12   1   4   65.89    8.76   0
 -12  -1  -4   67.34    8.60   0
 -12   1  -4   77.89    9.23   0
  12  -2  -4   76.18    8.41   0
 -12   2   4   68.59    8.05   0
  12   2  -4   61.94    8.49   0
  12   2  -4   61.27    8.48   0
  12  -2  -4   75.42   10.01   0
 -12  -2   4   61.84    6.59   0
 -12   2   4   69.29    9.53   0
 -11  -2   4  171.04    8.28   0
  11   2  -4  184.00    9.03   0
  11  -2  -4  182.60   10.77   0
  11   2  -4  181.27    8.53   0
 -11   2   4  155.46    8.56   0
  11  -2  -4  176.28    8.73   0
 -11   2   4  170.06   10.17   0
 -10  -2   4  181.40    8.54   0
 -10   2   4  191.32    6.85   0
  10   2  -4  175.46    9.02   0
  10   2  -4  191.79    8.21   0
  10  -2  -4  181.97    8.56   0
 -10   2   4  193.68    8.89   0
  10  -2  -4  184.94    8.97   0
   9  -2  -4    7.75   10.76   0
   9   2  -4    9.54    8.84   0
   9   2  -4   18.81    7.76   0
   9  -2  -4    2.11    8.17   0
  -9   2   4    7.05    9.20   0
  -9  -2   4   13.60    7.91   0
  -9   2   4    6.58    7.95   0
   8   2  -4  941.38    9.98   0
   8  -2  -4  966.69   12.76   0
   8   2  -4  918.77   11.34   0
  -8   2   4  935.43   10.82   0
  -8  -2   4  964.56   10.21   0
   8  -2  -4  911.00   10.90   0
  -8  -2   4  974.90   11.07   0
  -8   2   4  996.84   12.82   0
   7   2  -4  553.09    9.18   0
   7  -2  -4  547.34    9.86   0
   7  -2  -4  522.74   10.97   0
  -7   2   4  546.11   12.03   0
  -7  -2   4  574.17    9.42   0
   7   2  -4  569.57   12.23   0
  -7   2   4  554.30    9.65   0
   6   2  -4   47.86    8.77   0
   6  -2  -4   52.51   11.04   0
   6   2  -4   40.64    6.85   0
  -6   2   4   49.61    8.41   0
   6  -2  -4   53.17    8.65   0
  -6   2   4   62.54   10.82   0
  -6  -2   4   48.04    8.35   0
  -5   2   4 3288.20   21.36   0
  -5  -2   4 3197.87   15.67   0
   5   2  -4 3230.56   14.82   0
  -5   2   4 3241.11   15.87   0
   5  -2  -4 3257.82   15.23   0
   5   2  -4 3321.80   19.81   0
   5  -2  -4 3345.56   21.55   0
  -4  -2   4   60.66    8.71   0
   4   2  -4   54.79    7.08   0
  -4   2   4   65.68   12.08   0
  -4   2   4   66.41    8.68   0
   4  -2  -4   68.95    9.31   0
   4   2  -4   66.17    9.46   0
   4  -2  -4   69.85   11.72   0
   3   2  -4  942.60   16.12   0
   3   2  -4  861.39   12.28   0
  -3   2   4  905.82   13.22   0
  -3   2   4  947.99   21.35   0
   3  -2  -4  938.57   19.90   0
   3  -2  -4  926.30   13.70   0
  -3  -2   4  909.80   12.88   0
  -2   2   4  240.70   13.20   0
   2  -2  -4  247.51   13.43   0
  -2   2   4  267.08   20.48   0
   2   2  -4  248.31   13.40   0
   2  -2  -4  253.27   18.82   0
  -2  -2   4  245.32   10.94   0
   2   2  -4  242.66   12.49   0
   1   2  -4 1535.69   21.57   0
  -1   2   4 1524.58   27.29   0
  -1   2   4 1504.27   20.13   0
   1  -2  -4 1519.86   20.37   0
  -1  -2   4 1542.71   19.48   0
  -1  -2   4 1490.58   19.86   0
   1   2  -4 1504.37   19.07   0
   0  -2   4  228.33   14.86   0
   0   2   4  234.49   16.61   0
   0   2   4  224.18   18.64   0
   0  -2  -4  224.92   18.13   0
   0   2  -4  227.91   15.33   0
   0  -2   4  240.05   15.02   0
   0   2  -4  220.49   15.35   0
   2  -2   4 9364.44   31.36   0
  -2   2  -4 9165.77   31.20   0
   3   2   4   71.84   15.59   0
  -3   2  -4   65.42   10.28   0
   3  -2   4   67.03   10.35   0
  -3  -2  -4   71.06   14.74   0
  -3  -2  -4   63.10   10.35   0
  -3   2  -4   65.28    8.81   0
   3   2   4   64.17   10.13   0
  -3   2  -4   66.92   12.01   0
   4  -2   4 1971.07   14.60   0
  -4   2  -4 1984.00   16.44   0
  -4   2  -4 1951.14   14.50   0
  -4  -2  -4 1994.16   19.70   0
  -4  -2  -4 1970.26   14.14   0
  -4   2  -4 2043.86   17.64   0
   4   2   4 1961.12   14.29   0
   4   2   4 2076.85   20.61   0
   5   2   4  585.27   10.92   0
  -5  -2  -4  582.28   12.91   0
   5   2   4  610.39   13.43   0
   5  -2   4  565.96    9.28   0
  -5   2  -4  561.39   11.18   0
  -5   2  -4  598.22   11.58   0
  -5  -2  -4  575.10    9.06   0
  -5   2  -4  608.55   11.88   0
  -6   2  -4  866.96   11.25   0
  -6  -2  -4  921.42   13.29   0
   6   2   4  845.91   11.03   0
  -6   2  -4  897.73   12.00   0
   6   2   4  943.37   13.60   0
  -6  -2  -4  844.66    9.50   0
   6  -2   4  891.11   11.20   0
  -7   2  -4   42.35    8.76   0
   7   2   4   25.56    8.86   0
   7  -2   4   21.31    7.28   0
   7   2   4   20.32    9.78   0
  -7   2  -4   21.52   10.12   0
  -7  -2  -4   31.53    9.47   0
  -7  -2  -4   19.23    7.26   0
  -8  -2  -4  396.12   10.64   0
   8   2   4  394.10    9.74   0
   8  -2   4  385.83    9.77   0
   8   2   4  373.67   10.82   0
  -8   2  -4  371.54    9.57   0
  -8  -2  -4  390.52    9.19   0
  -8   2  -4  340.76    9.55   0
   9  -2   4   29.28    8.25   0
   9   2   4   32.53    8.17   0
  -9  -2  -4   27.32    5.96   0
  -9  -2  -4   27.77    8.14   0
   9   2   4   34.06    8.48   0
  -9   2  -4   42.75    9.81   0
  -9   2  -4   38.01    6.69   0
 -10  -2  -4  151.32    8.60   0
 -10   2  -4  151.31    9.81   0
 -10  -2  -4  139.33    8.32   0
  10   2   4  123.97    7.13   0
  10   2   4  140.50   10.27   0
  10  -2   4  134.57    8.96   0
 -10   2  -4  147.07    8.54   0
 -11  -2  -4  203.23    8.71   0
 -11   2  -4  192.43   10.13   0
  11   2   4  214.19   10.85   0
  11   2   4  212.12    8.99   0
  11  -2   4  197.08    8.73   0
 -11  -2  -4  213.35    8.82   0
 -11   2  -4  201.52    8.79   0
  12   2   4   43.24    8.44   0
 -12   2  -4   36.99    8.12   0
  12   2   4   36.82    9.85   0
 -12   2  -4   36.94    8.18   0
  12  -2   4   32.55    8.47   0
 -12   2  -4   12.90    8.20   0
 -12  -2  -4   28.11    7.90   0
 -12  -2  -4   48.64    9.50   0
 -12   3   4   -6.17    8.14   0
 -12  -3   4    0.20    7.69   0
 -12   3   4   -9.02    7.96   0
  12  -3  -4   -3.82    8.00   0
  12   3  -4    2.93    8.41   0
  12   3  -4    1.35    8.03   0
  12  -3  -4    1.68    9.54   0
  11   3  -4  112.25    8.91   0
 -11   3   4  111.77    8.75   0
  11   3  -4   99.67    8.50   0
  11  -3  -4  102.10    8.97   0
 -11   3   4  120.59    8.10   0
 -11  -3   4  108.78    8.24   0
  11  -3  -4  119.09    8.34   0
  10   3  -4   16.07    9.93   0
  10  -3  -4    1.98    8.09   0
 -10   3   4   28.47    7.82   0
  10   3  -4   10.15    7.83   0
  10  -3  -4    3.51    9.65   0
 -10  -3   4   -0.46    7.80   0
 -10   3   4    4.15    9.39   0
   9   3  -4  381.68    9.93   0
   9   3  -4  396.82    9.07   0
  -9  -3   4  406.05    8.73   0
  -9   3   4  399.07    9.19   0
   9  -3  -4  377.09   10.30   0
   9  -3  -4  380.64    7.88   0
  -9   3   4  389.98   10.54   0
   8  -3  -4   -2.81   10.22   0
  -8   3   4    6.99    8.66   0
   8   3  -4    3.83   10.28   0
   8  -3  -4   14.61    8.70   0
  -8  -3   4   14.38    7.89   0
   8   3  -4   15.22    7.95   0
  -8   3   4   -3.66    8.84   0
  -7  -3   4  148.82    8.26   0
  -7   3   4  144.97    8.41   0
   7   3  -4  153.62    7.97   0
  -7   3   4  151.71    9.60   0
   7  -3  -4  155.21   10.89   0
   7   3  -4  151.78   10.82   0
   7  -3  -4  146.56    7.12   0
  -6   3   4   37.23   10.94   0
  -6   3   4   37.30    8.51   0
   6  -3  -4   41.84    8.66   0
   6  -3  -4   40.53    9.02   0
   6   3  -4   37.61    7.82   0
  -6  -3   4   26.25    8.02   0
   6   3  -4   41.81    9.72   0
  -5  -3   4  220.48    9.06   0
  -5   3   4  208.88    8.06   0
  -5   3   4  227.81   12.80   0
   5  -3  -4  213.65    8.13   0
   5   3  -4  227.90   11.10   0
   5  -3  -4  220.16   11.89   0
   5   3  -4  201.05    8.86   0
  -4  -3   4  860.79   11.06   0
  -4   3   4  890.92   15.94   0
  -4   3   4  826.74   10.27   0
   4  -3  -4  886.63   11.68   0
   4   3  -4  880.06   13.48   0
   4  -3  -4  869.73   14.76   0
   4   3  -4  825.99   10.84   0
   3   3  -4  286.47   10.42   0
  -3   3   4  282.33    9.46   0
   3  -3  -4  296.42   14.71   0
   3  -3  -4  283.76   11.32   0
  -3  -3   4  279.17   10.67   0
  -3   3   4  288.07   14.88   0
   2  -3  -4   79.75   13.82   0
  -2   3   4   79.47   14.10   0
   2   3  -4   79.71   11.17   0
  -2   3   4   78.57   12.07   0
   2  -3  -4   78.42   12.01   0
   2   3  -4   78.00   10.94   0
  -2  -3   4   78.53    9.41   0
  -1   3   4   12.43   12.94   0
  -1  -3   4   12.38   13.81   0
   1  -3  -4   18.67   13.37   0
  -1  -3   4   24.67   13.23   0
  -1   3   4   10.50   12.94   0
   1   3  -4    7.21   12.73   0
   1   3  -4    7.46   12.46   0
   0  -3   4  289.28   13.85   0
   0  -3   4  269.73   13.93   0
   0   3  -4  277.31   14.39   0
   0   3   4  279.22   16.52   0
   0   3  -4  273.24   14.20   0
   1  -3   4  201.19   13.36   0
   1   3   4  217.33   21.20   0
   1  -3   4  233.59   13.63   0
  -1   3  -4  206.08   13.53   0
  -1   3  -4  206.19   13.72   0
   1   3   4  221.84   15.43   0
   2   3   4 2302.96   33.45   0
  -2  -3  -4 2209.48   17.22   0
  -2   3  -4 2153.33   16.18   0
   2  -3   4 2278.29   18.95   0
   2  -3   4 2179.92   17.33   0
   2   3   4 2166.19   17.15   0
  -2  -3  -4 2216.12   32.84   0
  -2   3  -4 2201.54   18.37   0
  -3  -3  -4  309.35   10.24   0
   3   3   4  317.00   15.64   0
  -3   3  -4  304.33   10.72   0
  -3  -3  -4  317.77   16.77   0
   3   3   4  302.17   10.18   0
  -3   3  -4  306.86   11.10   0
   3  -3   4  307.37    9.01   0
  -4  -3  -4  348.47   13.39   0
  -4   3  -4  335.33   10.46   0
   4  -3   4  336.62   10.62   0
  -4   3  -4  354.26   10.32   0
  -4   3  -4  351.05   11.38   0
   4   3   4  328.29    8.71   0
   4   3   4  361.61   13.36   0
  -4  -3  -4  330.47   10.00   0
   5   3   4  151.94    7.76   0
  -5  -3  -4  156.25   10.86   0
  -5   3  -4  155.54    9.14   0
[truncated: 1,167,782 more chars]
