# Supplementary material for: Crystal structure of bis­[N-phenyl-2-(1,2,3,4-tetrahydronaphthalen-1-ylidene)hydrazinecarbothio­amidato-κ2 N 2,S]zinc dimethyl sulfoxide monosolvate
Source: Acta Crystallogr E Crystallogr Commun. 2015 Apr 2;71(Pt 5):440–2. doi: 10.1107/S205698901500612X (PMC4420099; doi:10.1107/S205698901500612X)
Supplement: Supplementary file 2 [file e-71-00440-Isup2.hkl]

# 
# h,k,l, Fc-squared, Fo-squared, sigma(Fo-squared) and status flag 
# 
data_I
_shelx_title 'Zn(C17H15N3S)2*(CH3)2SO at 200 K in P2(1)/n' 
_shelx_refln_list_code          4 
_shelx_F_calc_maximum      180.20 
_exptl_crystal_F_000      1528.00 
_reflns_d_resolution_high  0.8107 
 
loop_ 
 _symmetry_equiv_pos_as_xyz 
 'x, y, z' 
 '-x+1/2, y+1/2, -z+1/2' 
 '-x, -y, -z' 
 'x-1/2, -y-1/2, z-1/2' 
 
_cell_length_a    10.6320 
_cell_length_b    17.2695 
_cell_length_c    19.4067 
_cell_angle_alpha  90.000 
_cell_angle_beta   94.223 
_cell_angle_gamma  90.000 
 
_shelx_F_squared_multiplier     1.000 
 
loop_ 
 _refln_index_h 
 _refln_index_k 
 _refln_index_l 
 _refln_F_squared_calc 
 _refln_F_squared_meas 
 _refln_F_squared_sigma 
 _refln_observed_status 
   4   0   0      923.37      726.61     18.33 o 
   6   0   0    11131.87     9681.03     89.00 o 
   8   0   0       11.08       26.79     13.35 o 
  10   0   0     2324.67     2407.70     21.62 o 
  12   0   0      600.61      553.22     15.41 o 
   1   1   0      145.23       94.70     18.48 o 
   2   1   0        0.35        5.48     17.15 o 
   3   1   0       15.91        9.97     14.49 o 
   4   1   0       26.40       22.95     11.90 o 
   5   1   0      993.56      906.14     21.13 o 
   6   1   0     1350.43     1308.33     16.00 o 
   7   1   0      313.42      259.75      9.70 o 
   8   1   0       31.42       42.55      9.28 o 
   9   1   0      140.70      170.86      9.60 o 
  10   1   0      342.08      349.71     10.95 o 
  11   1   0      451.42      531.42     20.47 o 
  12   1   0      396.52      368.32     13.29 o 
  13   1   0        2.80       13.00      9.35 o 
   1   2   0     9879.20    10152.90     79.96 o 
   2   2   0      284.28      235.14     17.41 o 
   3   2   0     1196.73     1158.72     15.23 o 
   4   2   0      207.24      236.79     11.82 o 
   5   2   0    32473.02    32066.18     86.51 o 
   6   2   0       58.76       55.30      9.49 o 
   7   2   0     1161.76     1123.68     21.01 o 
   8   2   0       88.25       91.93      9.52 o 
   9   2   0      122.60      140.73      9.49 o 
  10   2   0      565.69      659.61     11.62 o 
  11   2   0     2156.50     2307.21     19.69 o 
  12   2   0      100.62      107.98      9.45 o 
  13   2   0       77.49       54.84     11.76 o 
   1   3   0      703.86      681.09     19.62 o 
   2   3   0      399.22      440.48     18.53 o 
   3   3   0      857.10      766.82     14.40 o 
   4   3   0      498.44      505.67     11.20 o 
   5   3   0       20.06       30.05     10.31 o 
   6   3   0       51.02       42.03      9.41 o 
   7   3   0       58.20       69.14      9.63 o 
   8   3   0        3.22        5.10      9.08 o 
   9   3   0       36.92       55.52     12.80 o 
  10   3   0        9.15       17.70      8.58 o 
  11   3   0      254.99      253.66      9.30 o 
  12   3   0       11.79       13.25      9.20 o 
   0   4   0      542.76      516.46     22.34 o 
   1   4   0      379.49      460.71     19.05 o 
   2   4   0    20512.97    20350.51    194.55 o 
   3   4   0    13645.16    13363.75    145.77 o 
   4   4   0    16093.52    16631.11    183.35 o 
   5   4   0     8541.71     8350.46     68.07 o 
   6   4   0     1121.33     1004.91     14.48 o 
   7   4   0     2258.25     2387.83     18.19 o 
   8   4   0      586.74      618.17      9.81 o 
   9   4   0     3458.93     3602.44     35.33 o 
  10   4   0       45.01       42.15      9.73 o 
  11   4   0      680.09      746.99     10.71 o 
  12   4   0        1.74       11.90     10.70 o 
   1   5   0      169.43      212.22     14.32 o 
   2   5   0      972.59      848.49     16.52 o 
   3   5   0       58.96       23.33     12.81 o 
   4   5   0        0.01       11.38     10.46 o 
   5   5   0       23.38        5.91     10.62 o 
   6   5   0       55.00       66.46     11.11 o 
   7   5   0      125.82      154.56      9.49 o 
   8   5   0       76.96       90.51      9.79 o 
   9   5   0     1055.26     1114.69     19.10 o 
  10   5   0       83.27      104.45     10.36 o 
  11   5   0       21.58       11.88     10.55 o 
  12   5   0       14.78       22.78     10.03 o 
   0   6   0    12935.51    12494.64    115.93 o 
   1   6   0     1480.28     1401.62     16.69 o 
   2   6   0     5697.81     5056.48     28.53 o 
   3   6   0    16326.06    15252.47    210.25 o 
   4   6   0    10101.53     9855.36    108.12 o 
   5   6   0       19.07       37.15     10.05 o 
   6   6   0      993.88      960.24     11.30 o 
   7   6   0     4143.35     4050.20     42.43 o 
   8   6   0     1269.02     1345.98     13.63 o 
   9   6   0     1872.21     1933.46     26.52 o 
  10   6   0       86.44      105.52     10.75 o 
  11   6   0        4.07       12.80     11.80 o 
  12   6   0        0.96        6.97      9.65 o 
   1   7   0     1231.48     1231.90     13.56 o 
   2   7   0       81.71       75.72      9.71 o 
   3   7   0       47.06       39.17     11.38 o 
   4   7   0     2519.79     2496.94     23.34 o 
   5   7   0      227.45      234.68      9.73 o 
   6   7   0      729.76      670.55     11.20 o 
   7   7   0       86.28       81.73     10.43 o 
   8   7   0     1034.70     1026.73     18.73 o 
   9   7   0      288.65      298.72      9.98 o 
  10   7   0       70.44       87.52      9.68 o 
  11   7   0      656.08      597.60     11.16 o 
  12   7   0       43.71       28.59     11.08 o 
   0   8   0     2552.67     2695.73     17.27 o 
   1   8   0     5890.44     6154.91     26.60 o 
   2   8   0     7801.40     7501.65     49.54 o 
   3   8   0       78.49       65.15     12.27 o 
   4   8   0     6974.43     6985.85     48.21 o 
   5   8   0       25.75       45.00     10.09 o 
   6   8   0      209.70      201.66     10.26 o 
   7   8   0      792.12      865.20     11.15 o 
   8   8   0     5507.89     5724.08     53.39 o 
   9   8   0        0.61       18.63      9.65 o 
  10   8   0      266.36      268.11     10.18 o 
  11   8   0      119.17      138.53      9.93 o 
  12   8   0       64.31       68.80      9.94 o 
   1   9   0     1232.30     1262.29     11.47 o 
   2   9   0        0.23       16.37      9.32 o 
   3   9   0      429.08      399.38     11.31 o 
   4   9   0       46.41       96.30     10.64 o 
   5   9   0     1636.70     1653.43     11.64 o 
   6   9   0     1106.92     1140.62     11.69 o 
   7   9   0       12.67       14.53      9.59 o 
   8   9   0       45.35       46.08      9.86 o 
   9   9   0       36.76       42.84      9.88 o 
  10   9   0      392.85      342.24     14.49 o 
  11   9   0        1.47       -2.97      9.67 o 
   0  10   0      638.93      366.18     13.59 o 
   1  10   0        4.49       27.66      9.81 o 
   2  10   0     1999.03     1934.96     17.73 o 
   3  10   0     2043.74     2153.47     13.26 o 
   4  10   0     2196.24     2107.18     16.47 o 
   5  10   0       93.41      107.96     10.39 o 
   6  10   0     2730.29     2643.54     19.02 o 
   7  10   0        7.61       32.12     10.96 o 
   8  10   0     1015.77     1068.05     12.93 o 
   9  10   0      744.92      706.54      9.90 o 
  10  10   0      110.43      138.90      9.45 o 
  11  10   0       71.02       61.59      9.69 o 
   1  11   0       16.98       22.44      9.06 o 
   2  11   0        0.14        5.49      8.65 o 
   3  11   0        6.17       15.59     10.41 o 
   4  11   0      212.76      205.50      9.79 o 
   5  11   0        5.17       17.75     10.10 o 
   6  11   0       99.38      128.90      9.92 o 
   7  11   0      360.18      355.75      9.79 o 
   8  11   0        0.84       25.71      9.72 o 
   9  11   0      139.30      153.34     10.16 o 
  10  11   0      417.72      439.28     10.48 o 
  11  11   0       12.15        2.68      9.83 o 
   0  12   0     5019.62     5206.74     25.28 o 
   1  12   0     4686.10     4302.17     39.14 o 
   2  12   0      281.50      314.53      9.59 o 
   3  12   0     2877.59     2681.85     28.60 o 
   4  12   0      845.07      843.66     12.83 o 
   5  12   0      277.90      295.79     11.71 o 
   6  12   0     1273.69     1255.36     19.68 o 
   7  12   0     1347.86     1393.93     11.38 o 
   8  12   0       85.43       85.68      9.15 o 
   9  12   0      141.39      132.91     10.14 o 
  10  12   0      207.72      180.16     11.76 o 
   1  13   0      549.36      585.24     17.14 o 
   2  13   0       12.73       36.51     10.90 o 
   3  13   0      225.60      214.35     10.32 o 
   4  13   0      365.97      372.87      9.65 o 
   5  13   0      999.94     1028.80     20.08 o 
   6  13   0        6.66       25.67      8.85 o 
   7  13   0       61.79       77.47      9.76 o 
   8  13   0       16.58       36.17     11.15 o 
   9  13   0       14.18       19.03      9.41 o 
  10  13   0        3.85        4.65     13.65 o 
   0  14   0      684.08      694.51     16.42 o 
   1  14   0     1510.28     1594.51     17.74 o 
   2  14   0       34.60       49.65      9.32 o 
   3  14   0      557.06      563.02     10.29 o 
   4  14   0     1025.01     1040.18     10.50 o 
   5  14   0     2533.93     2661.83     42.23 o 
   6  14   0      261.86      279.69      8.86 o 
   7  14   0      463.10      475.55      8.83 o 
   8  14   0       10.01       10.08      9.41 o 
   9  14   0        4.63       23.59      9.89 o 
   1  15   0      765.59      760.07     10.02 o 
   2  15   0      570.02      587.36      9.56 o 
   3  15   0       59.17       89.84      9.73 o 
   4  15   0      211.34      238.08      9.31 o 
   5  15   0      226.29      189.14      9.59 o 
   6  15   0       21.54       19.21      8.70 o 
   7  15   0       27.67       35.61      8.44 o 
   8  15   0       47.90       63.01      8.71 o 
   9  15   0        7.49       13.82      9.00 o 
   0  16   0     2071.20     2139.86     38.78 o 
   1  16   0      265.15      257.65     10.03 o 
   2  16   0       10.71        9.61      9.15 o 
   3  16   0     1087.02     1104.15     15.92 o 
   4  16   0      178.21      218.67     10.30 o 
   5  16   0      355.94      340.26     10.82 o 
   6  16   0      983.93     1069.22     19.73 o 
   7  16   0      107.43      123.03      7.96 o 
   8  16   0        3.05       22.15      8.41 o 
   1  17   0        0.28       16.65     10.10 o 
   2  17   0        0.61        8.80      8.45 o 
   3  17   0      117.89      118.91     13.00 o 
   4  17   0      415.37      358.86      9.62 o 
   5  17   0        0.05       24.22      9.48 o 
   6  17   0       50.23       75.85      8.88 o 
   7  17   0        4.55       11.73      8.65 o 
   0  18   0      863.54      878.82     35.12 o 
   1  18   0       46.11       64.65      9.82 o 
   2  18   0      498.03      510.38     10.62 o 
   3  18   0      367.15      381.88     10.05 o 
   4  18   0      652.95      648.69     21.29 o 
   5  18   0      115.00      136.63      9.12 o 
   6  18   0      165.78      139.60      8.82 o 
   1  19   0      152.34      148.45     10.32 o 
   2  19   0      109.55       98.88      9.98 o 
   3  19   0       12.09       16.62     10.54 o 
   4  19   0      110.22      103.92     11.15 o 
   5  19   0       20.60       21.14      9.67 o 
   0  20   0       10.22       -8.18     14.41 o 
   1  20   0      159.64      151.94     13.03 o 
   2  20   0      542.99      477.61     14.80 o 
   3  20   0      532.58      463.77     12.34 o 
   4  20   0      173.22      156.55     10.43 o 
   1  21   0       19.97       25.43      9.38 o 
   2  21   0       20.47       34.27     10.65 o 
 -13   0   1       39.77       54.47     16.50 o 
 -11   0   1      103.82      181.53     49.57 o 
  -9   0   1        4.80       20.36     13.33 o 
  -7   0   1     1520.50     1455.60     21.25 o 
  -5   0   1     1457.54     1430.68     18.95 o 
  -3   0   1      559.00      644.78     23.23 o 
  -1   0   1    14866.59    15981.64    134.65 o 
   3   0   1     4135.77     3515.28     27.09 o 
   5   0   1    20318.04    19634.91     81.42 o 
   7   0   1     1022.98      861.03     14.85 o 
   9   0   1     2269.45     2291.80     36.47 o 
  11   0   1     2830.99     2955.41     31.09 o 
  13   0   1       50.33       42.79     13.20 o 
 -13   1   1       96.95       86.39      9.81 o 
 -12   1   1      361.86      322.82      9.55 o 
 -11   1   1     2953.12     3061.02     46.51 o 
 -10   1   1        1.32       20.26      8.88 o 
  -9   1   1      143.06      152.07      9.45 o 
  -8   1   1       14.82       19.99      8.95 o 
  -7   1   1      132.93      107.80      9.65 o 
  -6   1   1     3734.23     3601.51     32.61 o 
  -5   1   1    11652.12    11154.80     67.82 o 
  -4   1   1     1317.23     1331.70     15.56 o 
  -3   1   1       16.91       32.12     14.03 o 
  -2   1   1     1028.90     1190.85     18.17 o 
  -1   1   1     9773.54    10270.86    149.01 o 
   0   1   1     1545.41     1821.55     34.83 o 
   1   1   1    18067.51    19408.75    395.16 o 
   2   1   1      975.54     1111.50     19.03 o 
   3   1   1      878.56      807.51     15.20 o 
   4   1   1     1171.20     1119.38     13.02 o 
   5   1   1     6878.64     6742.72     48.20 o 
   6   1   1     3991.27     3784.78     37.77 o 
   7   1   1      413.91      397.78     10.02 o 
   8   1   1      102.35       91.43      9.52 o 
   9   1   1      523.17      523.37     12.39 o 
  10   1   1       43.31       45.69      9.10 o 
  11   1   1      166.89      169.21      9.25 o 
  12   1   1       66.22       69.78      9.08 o 
  13   1   1        1.15        7.18      9.46 o 
 -13   2   1        7.21       23.69      9.22 o 
 -12   2   1        2.45       23.51      9.16 o 
 -11   2   1      100.22       94.80      9.58 o 
 -10   2   1       87.43       93.11      8.80 o 
  -9   2   1        3.40       14.03      9.48 o 
  -8   2   1      187.21      209.58      9.72 o 
  -7   2   1      502.47      408.18      9.94 o 
  -6   2   1     1018.71     1047.03     10.69 o 
  -5   2   1     3347.08     3079.30     20.11 o 
  -4   2   1     1594.97     1492.30     13.10 o 
  -3   2   1     3270.39     3015.56     24.98 o 
  -2   2   1     1827.55     1665.06     19.70 o 
  -1   2   1     4379.96     4214.35     29.38 o 
   0   2   1     3309.93     3583.38     28.11 o 
   1   2   1    20791.43    22956.26    152.86 o 
   2   2   1      227.16      201.98     17.19 o 
   3   2   1     2224.75     2240.99     16.11 o 
   4   2   1     2304.93     2289.84     14.18 o 
   5   2   1     7580.89     8007.15     32.80 o 
   6   2   1     5520.87     5233.48     50.99 o 
   7   2   1      307.06      337.18      9.96 o 
   8   2   1       27.74       37.67      9.25 o 
   9   2   1      368.56      358.56      9.54 o 
  10   2   1      193.61      246.94      9.40 o 
  11   2   1      630.58      575.55     15.26 o 
  12   2   1      975.03      898.92     17.52 o 
 -12   3   1      854.71      899.62     13.22 o 
 -11   3   1        1.61        6.21      9.17 o 
 -10   3   1      180.56      246.54      8.94 o 
  -9   3   1      768.93      838.02     10.30 o 
  -8   3   1     1941.01     2005.64     18.48 o 
  -7   3   1       80.67       62.56      9.58 o 
  -6   3   1     2829.02     2651.80     20.52 o 
  -5   3   1     1955.53     2016.75     21.62 o 
  -4   3   1     1799.43     1511.07     13.84 o 
  -3   3   1     7004.71     6611.47     49.05 o 
  -2   3   1      168.10      221.22     17.81 o 
  -1   3   1     4582.49     4720.89     34.41 o 
   0   3   1     6978.79     7262.24     41.51 o 
   1   3   1     1658.83     1543.78     23.45 o 
   2   3   1      766.24      709.51     18.16 o 
   3   3   1     7891.99     7587.12     32.43 o 
   4   3   1      805.68      769.67     11.82 o 
   5   3   1     4778.62     5389.60     31.73 o 
   6   3   1      375.46      383.98     10.26 o 
   7   3   1       28.80       57.72      9.40 o 
   8   3   1       75.96      102.98      9.20 o 
   9   3   1        4.17        1.98      9.02 o 
  10   3   1       81.21       76.73      9.11 o 
  11   3   1      265.86      255.23      9.66 o 
  12   3   1       16.30       40.24      8.85 o 
 -12   4   1       27.89       42.01      9.93 o 
 -11   4   1        1.78        1.41     10.15 o 
 -10   4   1       81.05       80.12      9.50 o 
  -9   4   1        3.51       16.47      9.91 o 
  -8   4   1     1606.02     1540.46     19.66 o 
  -7   4   1      621.46      627.96     10.95 o 
  -6   4   1       82.21       46.38      9.87 o 
  -5   4   1      908.28      774.66     10.69 o 
  -4   4   1      852.89      692.58     11.61 o 
  -3   4   1     1212.85     1210.08     15.58 o 
  -2   4   1     4179.78     3938.09     46.58 o 
  -1   4   1      767.01      773.89     30.20 o 
   1   4   1    12009.80    12046.83     83.58 o 
   2   4   1     6688.90     6731.67     25.36 o 
   3   4   1     4023.43     3942.02     39.84 o 
   4   4   1     2394.28     2027.34     20.91 o 
   5   4   1       77.74      153.74     10.77 o 
   6   4   1      842.68      807.20     10.20 o 
   7   4   1       70.27       61.81      9.32 o 
   8   4   1     2172.92     2236.69     27.57 o 
   9   4   1        4.00       29.41      9.18 o 
  10   4   1      335.22      357.33     11.75 o 
  11   4   1      315.46      326.74     12.39 o 
  12   4   1      854.86      762.30     12.66 o 
 -12   5   1      182.77      164.03     10.54 o 
 -11   5   1     1101.64     1216.11     23.50 o 
 -10   5   1      410.80      385.18     10.26 o 
  -9   5   1       14.16       36.39      9.99 o 
  -8   5   1     8952.54     8832.65    116.34 o 
  -7   5   1      901.89      852.07     13.54 o 
  -6   5   1      233.30      218.49      9.65 o 
  -5   5   1     1763.45     1500.90     11.71 o 
  -4   5   1     7946.47     7849.10     83.63 o 
  -3   5   1     1484.07     1469.36     14.66 o 
  -2   5   1     4819.86     4557.10     25.75 o 
  -1   5   1       38.61       53.18     13.53 o 
   0   5   1      354.49      413.44     13.20 o 
   1   5   1       11.91       26.08     15.48 o 
   2   5   1     4478.67     3969.22     24.98 o 
   3   5   1      427.72      400.41     11.89 o 
   4   5   1      320.10      218.17     10.48 o 
   5   5   1      114.86      156.06     10.16 o 
   6   5   1      336.10      349.37     11.07 o 
   7   5   1      235.21      207.71     11.75 o 
   8   5   1     1288.86     1343.53     14.86 o 
   9   5   1      101.33      132.80     10.90 o 
  10   5   1       41.61       37.54     10.32 o 
  11   5   1       47.93       69.79     11.01 o 
  12   5   1        2.32       17.24      9.91 o 
 -12   6   1        4.36       19.57     10.35 o 
 -11   6   1       23.06       25.58     10.54 o 
 -10   6   1       23.44       21.36     10.55 o 
  -9   6   1       67.00       56.45     10.51 o 
  -8   6   1      316.84      360.82     11.30 o 
  -7   6   1      431.33      386.50     11.34 o 
  -6   6   1       73.67      113.12     10.67 o 
  -5   6   1     2149.66     2245.31     16.30 o 
  -4   6   1     1989.45     2115.59     15.15 o 
  -3   6   1     1186.88     1235.43     13.18 o 
  -2   6   1     5182.79     5294.37     34.01 o 
  -1   6   1     1356.90     1460.78     14.96 o 
   0   6   1     2260.56     2241.05     28.24 o 
   1   6   1       31.10       14.94     11.58 o 
   2   6   1     9447.38     8892.48     34.03 o 
   3   6   1     4962.19     4678.89     30.70 o 
   4   6   1     1342.26     1164.52     16.27 o 
   5   6   1     4392.42     4320.17     55.89 o 
   6   6   1        9.39       12.03     10.02 o 
   7   6   1     1260.34     1274.89     19.23 o 
   8   6   1     6351.94     6460.29     46.58 o 
   9   6   1     2108.61     2059.67     53.35 o 
  10   6   1     1783.89     1833.46     33.14 o 
  11   6   1        4.82       25.85      9.46 o 
  12   6   1      376.73      353.02     13.07 o 
 -12   7   1       90.67       82.36      9.63 o 
 -11   7   1       13.01       36.84      9.34 o 
 -10   7   1      333.31      342.80     14.09 o 
  -9   7   1     1226.73     1288.60     23.38 o 
  -8   7   1     2118.73     2217.96     26.75 o 
  -7   7   1      529.66      537.17     10.88 o 
  -6   7   1       87.21      116.64      9.97 o 
  -5   7   1       47.09       53.58      9.99 o 
  -4   7   1     8511.53     8668.12     71.42 o 
  -3   7   1     8479.95     8293.61     58.17 o 
  -2   7   1     2651.70     2555.67     18.75 o 
  -1   7   1      447.65      409.87     11.14 o 
   0   7   1       63.02       98.75      9.63 o 
   1   7   1       94.06       73.73      9.77 o 
   2   7   1     6805.06     7220.17     43.09 o 
   3   7   1    10649.40    10303.80     37.84 o 
   4   7   1       22.57       23.14     10.24 o 
   5   7   1     1570.75     1508.25     18.74 o 
   6   7   1       10.90       13.69      9.55 o 
   7   7   1      209.57      192.54     10.24 o 
   8   7   1      580.63      597.95     10.65 o 
   9   7   1     1001.65      928.00     17.71 o 
  10   7   1       30.80       43.88      9.62 o 
  11   7   1       27.76       20.82      9.24 o 
  12   7   1       46.09       47.86     10.19 o 
 -12   8   1        0.51       16.95      9.43 o 
 -11   8   1        2.87       20.73      9.65 o 
 -10   8   1        3.36       22.86      9.17 o 
  -9   8   1       10.79       35.76      9.53 o 
  -8   8   1        0.43       18.65     10.42 o 
  -7   8   1      820.68      861.36     10.84 o 
  -6   8   1      845.59      814.51     11.07 o 
  -5   8   1      158.87      173.78     10.08 o 
  -4   8   1     2316.21     2251.85     27.94 o 
  -3   8   1     5267.90     4810.88     28.65 o 
  -2   8   1     4017.77     3799.62     37.76 o 
  -1   8   1      793.10      708.97     10.70 o 
   0   8   1     3388.66     3286.56     28.94 o 
   1   8   1      109.74       67.48      9.93 o 
   2   8   1       37.51       51.96     10.21 o 
   3   8   1    10352.04     9911.38     20.88 o 
   4   8   1      434.42      555.55     10.90 o 
   5   8   1      544.62      585.10     11.05 o 
   6   8   1      167.73      224.38     10.23 o 
   7   8   1     1096.69     1059.33     20.58 o 
   8   8   1       98.87       97.86     10.45 o 
   9   8   1     3864.73     3887.15     73.64 o 
  10   8   1      521.03      465.46     11.75 o 
  11   8   1      324.64      302.55     12.96 o 
  12   8   1        4.67       21.00      9.86 o 
 -11   9   1       38.80       69.53     10.78 o 
 -10   9   1      217.52      217.49      9.12 o 
  -9   9   1     2640.20     2793.98     44.74 o 
  -8   9   1     1639.96     1546.28     20.76 o 
  -7   9   1     2344.61     2418.11     20.81 o 
  -6   9   1      146.69      154.42     10.26 o 
  -5   9   1      164.70      173.99     10.26 o 
  -4   9   1        4.25       24.18     11.10 o 
  -3   9   1     5136.23     4707.95     58.39 o 
  -2   9   1     3911.17     4075.06     37.04 o 
  -1   9   1      336.53      296.46     10.35 o 
   0   9   1      306.04      378.98     10.08 o 
   1   9   1      321.14      422.46      9.91 o 
   2   9   1     1243.54     1276.91     15.48 o 
   3   9   1      841.80      886.83     12.20 o 
   4   9   1      386.10      376.52     11.40 o 
   5   9   1       78.78       85.60      9.87 o 
   6   9   1      242.84      276.90     10.01 o 
   7   9   1     1455.41     1475.40     21.39 o 
   8   9   1      110.31      112.08      9.70 o 
   9   9   1      526.22      532.73     10.48 o 
  10   9   1       75.01       83.50      9.99 o 
  11   9   1      142.76      118.31      9.48 o 
 -11  10   1       82.24       84.13      9.81 o 
 -10  10   1      207.89      225.47      9.58 o 
  -9  10   1        5.00       22.75      9.19 o 
  -8  10   1      761.20      800.87     10.11 o 
  -7  10   1     2973.21     2935.21     34.99 o 
  -6  10   1     1264.56     1268.62     18.98 o 
  -5  10   1     2631.27     2493.25     28.75 o 
  -4  10   1      699.82      623.23     14.66 o 
  -3  10   1     1243.23     1198.83     23.81 o 
  -2  10   1     1679.16     1485.30     10.75 o 
  -1  10   1     1634.51     1369.70     11.20 o 
   0  10   1     2021.60     2226.98     12.58 o 
   1  10   1     2128.19     2149.84     26.64 o 
   2  10   1     1967.08     1789.35     14.42 o 
   3  10   1     3151.68     3256.98     32.97 o 
   4  10   1     2486.65     2580.97     38.73 o 
   5  10   1     6912.98     7127.13     63.18 o 
   6  10   1      636.50      700.68     10.85 o 
   7  10   1      822.59      830.08     15.20 o 
   8  10   1     2046.51     2015.40     20.07 o 
   9  10   1      726.89      725.17     15.46 o 
  10  10   1      142.21      145.12     11.64 o 
  11  10   1      254.73      233.74      9.67 o 
 -11  11   1      304.96      264.59     11.45 o 
 -10  11   1       39.95       47.44      9.02 o 
  -9  11   1       12.56       19.99      9.51 o 
  -8  11   1     1704.04     1721.44     20.26 o 
  -7  11   1      339.57      295.97     11.62 o 
  -6  11   1      157.81      194.79      9.52 o 
  -5  11   1     4219.27     4189.75     18.55 o 
  -4  11   1      419.87      385.89      9.68 o 
  -3  11   1        4.97        8.00      9.89 o 
  -2  11   1      748.81      692.88     10.09 o 
  -1  11   1     2832.69     2522.84     14.24 o 
   0  11   1      266.89      235.93      9.92 o 
   1  11   1     2068.17     1933.35     20.74 o 
   2  11   1      980.70      960.25     14.34 o 
   3  11   1      141.66      129.38      9.09 o 
   4  11   1       65.96       59.81      9.31 o 
   5  11   1      661.63      677.30     10.24 o 
   6  11   1     1535.58     1550.42     25.56 o 
   7  11   1      213.67      242.69      9.55 o 
   8  11   1      109.98      125.48      9.45 o 
   9  11   1       22.81       34.79      9.33 o 
  10  11   1       32.75       39.89      9.73 o 
  11  11   1      187.37      162.57      9.71 o 
 -10  12   1       79.60       77.29      9.61 o 
  -9  12   1        3.28        8.48     12.27 o 
  -8  12   1      247.81      247.32     13.66 o 
  -7  12   1      118.31       99.22      9.05 o 
  -6  12   1      978.83      998.86     14.52 o 
  -5  12   1        9.68       14.47     11.91 o 
  -4  12   1       78.21      100.40      9.87 o 
  -3  12   1     1768.07     1731.73     17.85 o 
  -2  12   1     1248.15     1263.90     14.52 o 
  -1  12   1      105.01      116.08      9.07 o 
   0  12   1      725.30      746.78      9.82 o 
   1  12   1      127.72      144.80      9.45 o 
   2  12   1      573.73      536.92      9.72 o 
   3  12   1     1487.23     1481.82     15.06 o 
   4  12   1     1011.98     1077.26     11.53 o 
   5  12   1     2987.53     2962.09     46.36 o 
   6  12   1     1426.14     1537.94     18.20 o 
   7  12   1      219.39      223.49     12.32 o 
   8  12   1      547.77      558.81     10.30 o 
   9  12   1       81.06       96.07      9.04 o 
  10  12   1      170.96      166.99     10.51 o 
 -10  13   1      571.32      465.97     14.95 o 
  -9  13   1       15.19       41.64      9.50 o 
  -8  13   1       17.31       41.17      9.56 o 
  -7  13   1      158.57      174.78      8.79 o 
  -6  13   1     1681.52     1688.61     17.32 o 
  -5  13   1      654.84      715.36     10.32 o 
  -4  13   1     1641.13     1590.68     26.28 o 
  -3  13   1      798.91      761.29     14.21 o 
  -2  13   1     1423.17     1477.39     15.74 o 
  -1  13   1        6.82        7.11      9.44 o 
   0  13   1     7017.92     7158.74     42.28 o 
   1  13   1       56.83       59.88      9.26 o 
   2  13   1     1619.57     1648.06     16.94 o 
   3  13   1      175.84      185.84      9.43 o 
   4  13   1     1095.55     1067.06     13.67 o 
   5  13   1      196.77      199.50     10.48 o 
   6  13   1     1417.86     1498.05     29.98 o 
   7  13   1       21.73       29.52      9.20 o 
   8  13   1       92.11       99.91      9.65 o 
   9  13   1        4.02        7.58      9.16 o 
  10  13   1       36.05       22.43     10.63 o 
  -9  14   1      153.13      158.04      9.90 o 
  -8  14   1       72.00       68.75      8.77 o 
  -7  14   1       19.28       26.31      8.77 o 
  -6  14   1      758.47      769.32     18.92 o 
  -5  14   1      382.40      380.74      9.26 o 
  -4  14   1      423.07      390.58      9.87 o 
  -3  14   1       83.91       91.55     10.30 o 
  -2  14   1        5.70       30.48      9.57 o 
  -1  14   1       35.86       40.17     10.50 o 
   0  14   1     3049.10     3034.66     24.65 o 
   1  14   1        7.89       17.07      9.05 o 
   2  14   1     2075.56     2047.73     22.75 o 
   3  14   1       39.19       47.46      9.48 o 
   4  14   1      928.83      876.81     14.06 o 
   5  14   1       62.74       62.82      8.83 o 
   6  14   1     3564.82     3640.99     76.03 o 
   7  14   1        3.03        8.47      9.77 o 
   8  14   1       18.01       30.58      9.06 o 
   9  14   1        9.95       19.13      9.09 o 
  -9  15   1        1.45       10.88      8.57 o 
  -8  15   1       11.15       35.05      8.28 o 
  -7  15   1       76.66       85.28      8.36 o 
  -6  15   1      506.08      586.26     10.89 o 
  -5  15   1      667.23      662.50     16.47 o 
  -4  15   1       17.00       25.56      9.68 o 
  -3  15   1      661.94      669.40     17.28 o 
  -2  15   1      135.52      145.68      9.33 o 
  -1  15   1      239.50      294.17     21.31 o 
   0  15   1     1578.63     1635.66     27.44 o 
   1  15   1      181.17      243.93     29.10 o 
   2  15   1      190.85      192.63      9.48 o 
   3  15   1      143.57      171.34      8.91 o 
   4  15   1      230.67      243.24     10.74 o 
   5  15   1      511.89      466.20     11.18 o 
   6  15   1        3.11       10.50      8.62 o 
   7  15   1       21.26       25.23      9.12 o 
   8  15   1       36.29       47.65      8.85 o 
   9  15   1        6.47       28.25      9.80 o 
  -8  16   1        4.92        8.20      8.53 o 
  -7  16   1       90.61       96.20      8.83 o 
  -6  16   1        5.08       26.89     10.20 o 
  -5  16   1      811.43      833.35     21.49 o 
  -4  16   1      584.61      585.94     12.55 o 
  -3  16   1      818.28      726.00     10.10 o 
  -2  16   1       19.50       35.40      8.62 o 
  -1  16   1     1583.84     1562.62     29.02 o 
   0  16   1        7.42       15.54     10.10 o 
   1  16   1     1906.81     1953.61     27.73 o 
   2  16   1      882.77      956.68     11.17 o 
   3  16   1      248.82      225.76      9.65 o 
   4  16   1       45.76       76.67     10.17 o 
   5  16   1      496.66      503.24     15.68 o 
   6  16   1       98.08       92.37      8.31 o 
   7  16   1       69.06       83.23      8.98 o 
   8  16   1      168.94      150.87      8.93 o 
  -7  17   1      162.80      170.31     12.63 o 
  -6  17   1      189.87      186.92      8.08 o 
  -5  17   1      887.41      789.31     16.51 o 
  -4  17   1        0.40       16.30      9.57 o 
  -3  17   1        8.19       29.19      9.91 o 
  -2  17   1      682.25      701.34     10.59 o 
  -1  17   1     1194.69     1206.83     17.17 o 
   0  17   1        2.35       -8.11     10.03 o 
   1  17   1      212.25      225.41     14.70 o 
   2  17   1      198.95      193.40      9.78 o 
   3  17   1       58.59       59.33      8.93 o 
   4  17   1      205.04      195.00      9.44 o 
   5  17   1      453.99      428.01      9.83 o 
   6  17   1        0.72        1.84      9.54 o 
   7  17   1        0.50       27.16      8.51 o 
  -7  18   1       38.13       29.69     10.88 o 
  -6  18   1        2.80        3.60      8.54 o 
  -5  18   1       83.42       92.12      8.96 o 
  -4  18   1        0.08        1.32      8.63 o 
  -3  18   1      661.24      667.37     15.60 o 
  -2  18   1      369.12      341.77     10.61 o 
  -1  18   1       61.71       75.16     10.13 o 
   0  18   1      146.17      156.64     10.43 o 
   1  18   1      501.93      514.83     10.61 o 
   2  18   1       81.07       71.64     10.32 o 
   3  18   1      325.91      354.58     11.28 o 
   4  18   1        1.64       24.81      9.03 o 
   5  18   1      339.11      329.24     10.22 o 
   6  18   1       91.75      105.60      8.75 o 
  -5  19   1       25.60       35.43     11.27 o 
  -4  19   1        1.16       17.00      8.50 o 
  -3  19   1      190.64      176.81     10.57 o 
  -2  19   1       20.20       29.94     10.60 o 
  -1  19   1      268.44      259.16     14.06 o 
   0  19   1      186.52      190.64     10.10 o 
   1  19   1        9.97       27.40      9.47 o 
   2  19   1       17.98       32.88      9.87 o 
   3  19   1      649.10      624.59     12.43 o 
   4  19   1      157.21      139.19      9.90 o 
   5  19   1       12.07       16.36      9.31 o 
  -4  20   1       27.81       34.17      8.59 o 
  -3  20   1      523.94      422.16     11.21 o 
  -2  20   1        5.68       15.85     11.32 o 
  -1  20   1       24.11       48.12     11.88 o 
   0  20   1        1.71       15.56      9.34 o 
   1  20   1       25.14       37.93      9.40 o 
   2  20   1      281.73      236.06     10.05 o 
   3  20   1      265.58      249.30     15.46 o 
   4  20   1       65.42       62.95      9.57 o 
  -2  21   1      443.11      381.29     11.91 o 
  -1  21   1        0.38       15.62      9.57 o 
   0  21   1       11.85       29.07     10.36 o 
   1  21   1       13.46       27.65     12.39 o 
   2  21   1       70.11       68.06     10.15 o 
 -12   0   2      342.04      324.13     27.53 o 
 -10   0   2       15.04       39.41     17.89 o 
  -8   0   2      104.28      108.32     13.34 o 
  -6   0   2      605.16      632.47     14.73 o 
  -4   0   2       12.03       56.37     16.46 o 
  -2   0   2     1233.40     1268.71     25.79 o 
   0   0   2      154.02      136.14     31.02 o 
   2   0   2     1232.85     1329.89     26.60 o 
   4   0   2       36.18       68.95     16.44 o 
   6   0   2      902.79     1159.78     71.27 o 
   8   0   2      204.19      222.26     14.44 o 
  10   0   2      195.20      231.57     23.97 o 
  12   0   2      541.54      481.26     17.32 o 
 -13   1   2       63.01       53.37      9.53 o 
 -12   1   2      973.21     1030.66     12.70 o 
 -11   1   2      748.49      920.88     20.89 o 
 -10   1   2     1218.37     1315.32     19.48 o 
  -9   1   2       56.43       46.60      9.34 o 
  -8   1   2      273.93      239.45      9.71 o 
  -7   1   2       21.07       47.56      9.30 o 
  -6   1   2     4569.16     4011.91     37.40 o 
  -5   1   2     4313.59     4332.49     35.12 o 
  -4   1   2    11786.42    11296.99     57.15 o 
  -3   1   2     1265.02     1280.44     15.69 o 
  -2   1   2    10253.15    10482.25    136.53 o 
  -1   1   2    16934.79    16792.42     86.94 o 
   1   1   2     3358.39     3233.25     27.92 o 
   2   1   2      720.95      846.40     18.73 o 
   3   1   2    19490.28    19821.02     92.90 o 
   4   1   2    10015.60     9587.73     51.35 o 
   5   1   2      459.67      364.46     10.33 o 
   6   1   2    26252.94    26375.99    134.41 o 
   7   1   2       45.32       67.54      8.73 o 
   8   1   2      454.28      448.58     10.49 o 
   9   1   2      637.23      596.27      9.71 o 
  10   1   2     1184.97     1236.73     10.55 o 
  11   1   2      381.90      451.62      9.97 o 
  12   1   2     1038.10      970.85     10.93 o 
 -13   2   2        7.16        9.84     10.04 o 
 -12   2   2      179.80      185.93      9.40 o 
 -11   2   2     1006.92     1036.51     17.96 o 
 -10   2   2      323.33      373.86      9.40 o 
  -9   2   2       16.29       49.37     11.62 o 
  -8   2   2      569.57      584.19     10.36 o 
  -7   2   2       62.95       84.18      9.57 o 
  -6   2   2      218.00      184.28      9.95 o 
  -5   2   2      164.32      173.90     12.12 o 
  -4   2   2       90.56       57.70     10.94 o 
  -3   2   2      480.67      420.75     14.32 o 
  -2   2   2      227.37      313.04     19.12 o 
  -1   2   2     3316.73     3218.64     24.99 o 
   0   2   2       91.15      106.64     19.52 o 
   1   2   2     2286.16     2199.71     21.43 o 
   2   2   2     1055.28     1025.59     18.90 o 
   3   2   2       70.56       90.00     14.10 o 
   4   2   2      670.20      587.99     11.59 o 
   5   2   2     2390.21     2510.78     17.04 o 
   6   2   2     2176.31     2063.74     33.49 o 
   7   2   2       55.33       79.86      9.37 o 
   8   2   2      648.29      602.57     10.12 o 
   9   2   2       70.44       80.01      9.33 o 
  10   2   2      237.13      275.01      9.45 o 
  11   2   2      732.09      725.33     11.02 o 
  12   2   2      156.15      143.50      9.26 o 
 -12   3   2       11.97       18.77      9.31 o 
 -11   3   2     2778.24     2742.18     21.05 o 
 -10   3   2      328.52      278.90     11.16 o 
  -9   3   2     4429.22     4368.06     55.80 o 
  -8   3   2     2204.53     2153.26     22.53 o 
  -7   3   2     4087.32     3851.87     35.41 o 
  -6   3   2       95.30       70.47     10.24 o 
  -5   3   2    26413.19    25548.77     98.17 o 
  -4   3   2     4238.08     4019.30     21.78 o 
  -3   3   2     4298.98     3757.77     35.01 o 
  -2   3   2     9414.31     9266.78     42.86 o 
  -1   3   2    16830.41    16859.63    108.97 o 
   0   3   2     4224.60     4290.03     50.64 o 
   2   3   2     5005.13     5307.63     24.00 o 
   3   3   2      328.89      322.43     12.19 o 
   4   3   2     5234.20     4956.77     17.19 o 
   5   3   2     9010.63     8638.33     56.63 o 
   6   3   2        7.02       23.21      9.57 o 
   7   3   2     1633.66     1506.02     16.50 o 
   8   3   2      389.57      413.08      9.74 o 
   9   3   2       57.50       78.66      9.34 o 
  10   3   2       41.12       37.02      9.67 o 
  11   3   2      265.73      324.13     11.66 o 
  12   3   2        0.75       17.96     10.06 o 
 -12   4   2       74.24       98.66     10.27 o 
 -11   4   2      705.56      747.91     10.85 o 
 -10   4   2      184.65      204.89      9.76 o 
  -9   4   2     1904.21     1965.98     19.80 o 
  -8   4   2      133.07      163.94     10.27 o 
  -7   4   2     2244.19     2189.42     18.22 o 
  -6   4   2     1151.65     1172.22     11.61 o 
  -5   4   2      130.58      106.19      9.61 o 
  -4   4   2      931.94      935.38     12.15 o 
  -3   4   2      891.70      858.78     13.80 o 
  -2   4   2      412.64      347.19     16.11 o 
  -1   4   2        7.03       21.24     14.83 o 
   0   4   2     6958.79     6871.53     88.61 o 
   1   4   2     4510.24     4389.55     45.02 o 
   2   4   2     5036.93     4703.94     19.85 o 
   3   4   2      566.33      556.61     12.48 o 
   4   4   2       25.46       12.83     10.30 o 
   5   4   2     1154.49     1123.05     11.30 o 
   6   4   2       53.17       39.35     10.48 o 
   7   4   2     1000.85      945.54     14.41 o 
   8   4   2       52.50       63.66      9.87 o 
   9   4   2      637.13      620.57     10.77 o 
  10   4   2       29.48       38.83      9.45 o 
  11   4   2      400.41      408.14     10.37 o 
  12   4   2       41.77       41.23     10.05 o 
 -12   5   2        0.77       27.33      9.79 o 
 -11   5   2       30.82       42.09      9.69 o 
 -10   5   2      495.05      462.17     12.63 o 
  -9   5   2     3817.97     4042.95     32.79 o 
  -8   5   2      140.97      163.68      9.88 o 
  -7   5   2     3058.41     3135.08     29.88 o 
  -6   5   2     2768.43     2604.11     24.59 o 
  -5   5   2       57.54      120.85     10.42 o 
  -4   5   2      296.25      286.67     11.29 o 
  -3   5   2    19403.20    18575.57    248.12 o 
  -2   5   2      941.48      955.39     14.06 o 
  -1   5   2      257.18      248.18     13.64 o 
   0   5   2    14763.78    14447.45     60.96 o 
   1   5   2    11957.95    11730.01     64.14 o 
   2   5   2     1266.09     1328.65     15.49 o 
   3   5   2     6554.43     6051.18     48.93 o 
   4   5   2        6.40        8.02     10.81 o 
   5   5   2       21.86       64.67      9.88 o 
   6   5   2     1607.92     1684.82     13.63 o 
   7   5   2     1733.47     1750.27     25.53 o 
   8   5   2      206.07      240.20     10.08 o 
   9   5   2     3025.76     3221.43     37.68 o 
  10   5   2     1242.92     1127.71     22.39 o 
  11   5   2      122.49      130.83      9.82 o 
  12   5   2      121.23       99.55      9.86 o 
 -12   6   2        0.53        2.43     10.42 o 
 -11   6   2       37.19       25.34     10.59 o 
 -10   6   2      160.62      215.78     10.75 o 
  -9   6   2     3745.73     3588.53     53.44 o 
  -8   6   2       12.19        2.87     10.26 o 
  -7   6   2       14.73       38.90     10.20 o 
  -6   6   2       53.14       72.65     10.06 o 
  -5   6   2      162.09      105.87     11.01 o 
  -4   6   2      972.19     1102.91     14.88 o 
  -3   6   2     1558.51     1673.44     18.27 o 
  -2   6   2     1271.91     1229.25     13.10 o 
  -1   6   2        4.36       15.03     11.15 o 
   0   6   2      380.88      358.33     11.53 o 
   1   6   2     2864.13     2794.30     28.03 o 
   2   6   2      151.42      177.53     11.81 o 
   3   6   2      103.59       96.52     11.01 o 
   4   6   2      339.38      310.04     10.59 o 
   5   6   2      498.66      489.41     10.61 o 
   6   6   2        2.35       18.23      9.40 o 
   7   6   2       20.31       15.61      9.05 o 
   8   6   2      516.70      537.65     10.96 o 
   9   6   2      692.36      722.06     12.97 o 
  10   6   2      135.48      144.42      9.87 o 
  11   6   2       12.25       19.00      9.51 o 
  12   6   2       43.44       57.74      9.89 o 
 -12   7   2       38.20       40.13      9.61 o 
 -11   7   2        3.41       25.49     10.08 o 
 -10   7   2      317.41      355.81     10.94 o 
  -9   7   2      288.63      352.51     16.51 o 
  -8   7   2     3245.69     3595.99     53.05 o 
  -7   7   2      928.98      967.10     12.68 o 
  -6   7   2       24.14       33.49     10.75 o 
  -5   7   2      610.00      630.75     10.78 o 
  -4   7   2     1977.91     1801.69     17.54 o 
  -3   7   2    11608.52    10858.94    111.69 o 
  -2   7   2     8123.28     7823.37     75.85 o 
  -1   7   2      475.21      370.53     10.14 o 
   0   7   2      157.43      201.44     10.21 o 
   1   7   2     2899.64     2633.99     16.22 o 
   2   7   2       16.07       46.46     10.51 o 
   3   7   2     6974.93     7186.60     53.99 o 
   4   7   2     9895.62     9709.69     94.37 o 
   5   7   2       57.45       68.83      9.72 o 
   6   7   2      303.92      292.22     10.21 o 
   7   7   2     1667.82     1610.10     16.92 o 
   8   7   2     5627.84     5690.30     59.39 o 
   9   7   2      848.28      830.27     10.75 o 
  10   7   2      837.80      895.21     21.75 o 
  11   7   2       23.34       44.71      9.81 o 
  12   7   2       35.67       54.42     10.02 o 
 -12   8   2        1.05       12.44      9.92 o 
 -11   8   2       47.43       73.19      9.23 o 
 -10   8   2      281.28      263.17      9.85 o 
  -9   8   2      768.86      782.91     11.49 o 
  -8   8   2      852.17      960.63     12.84 o 
  -7   8   2       66.62       65.98     10.40 o 
  -6   8   2      347.63      393.85     10.47 o 
  -5   8   2      527.77      532.89     10.41 o 
  -4   8   2      910.97      931.80     11.74 o 
  -3   8   2     1659.94     1596.10     14.71 o 
  -2   8   2       13.05       21.14     10.59 o 
  -1   8   2      504.12      622.76      9.79 o 
   0   8   2       17.20       17.83     10.25 o 
   1   8   2      956.80     1020.69     12.22 o 
   2   8   2        0.61       13.41     11.59 o 
   3   8   2      131.53      111.40     11.47 o 
   4   8   2     2719.91     2636.65     35.77 o 
   5   8   2      348.18      313.55     10.50 o 
   6   8   2      222.57      249.98     10.43 o 
   7   8   2       19.23       29.78     10.49 o 
   8   8   2      227.65      269.36     11.26 o 
   9   8   2      377.64      359.13      9.91 o 
  10   8   2      196.48      182.81      9.94 o 
  11   8   2      390.90      376.74     13.14 o 
 -11   9   2       59.01       47.26     12.18 o 
 -10   9   2      288.12      261.44     10.06 o 
  -9   9   2      262.71      307.51     10.18 o 
  -8   9   2     3294.17     3337.38     47.40 o 
  -7   9   2       34.99       43.47     10.00 o 
  -6   9   2     3537.71     3477.19     54.60 o 
  -5   9   2      376.66      423.67     10.02 o 
  -4   9   2     7489.55     7304.26     62.69 o 
  -3   9   2      762.75      717.58     15.63 o 
  -2   9   2    10737.57    10034.71     70.42 o 
  -1   9   2     3990.56     4302.67     37.76 o 
   0   9   2      309.17      215.24     10.02 o 
   1   9   2      440.25      473.87     10.67 o 
   2   9   2     3969.65     3437.55     18.36 o 
   3   9   2     1982.60     1924.58     13.39 o 
   4   9   2     3270.61     3325.90     28.17 o 
   5   9   2     2174.98     2141.25     12.12 o 
   6   9   2      377.24      400.15     10.38 o 
   7   9   2     2639.14     2652.41     30.07 o 
   8   9   2     2605.85     2705.31     31.45 o 
   9   9   2       97.48      138.95      9.61 o 
  10   9   2      201.16      211.20      9.76 o 
  11   9   2       42.49       43.55      9.70 o 
 -11  10   2        4.15       32.81      9.52 o 
 -10  10   2        1.22       21.04      9.85 o 
  -9  10   2       47.67       64.22      9.26 o 
  -8  10   2       36.93       57.24      9.88 o 
  -7  10   2        4.03        7.42      9.63 o 
  -6  10   2       81.15       97.17      9.63 o 
  -5  10   2      499.73      473.61     11.18 o 
  -4  10   2      136.57      119.48      9.92 o 
  -3  10   2      389.72      340.44      9.95 o 
  -2  10   2        1.91       16.52     10.30 o 
  -1  10   2        2.82       11.80      9.85 o 
   0  10   2     1531.29     1625.26     20.32 o 
   1  10   2      147.08      133.53      9.67 o 
   2  10   2      102.85      117.96      9.36 o 
   3  10   2      281.58      253.44      9.80 o 
   4  10   2     1790.88     1774.10     17.20 o 
   5  10   2      139.66      130.85     10.09 o 
   6  10   2     1339.35     1262.72     16.16 o 
   7  10   2     1223.82     1239.16     17.44 o 
   8  10   2       59.90       76.35      9.09 o 
   9  10   2      381.55      403.88     14.41 o 
  10  10   2      305.59      302.35      9.94 o 
  11  10   2      215.90      171.44     10.60 o 
 -11  11   2       89.34       72.80      9.06 o 
 -10  11   2      107.74      110.74     10.04 o 
  -9  11   2      557.62      506.74     14.75 o 
  -8  11   2       16.72       30.04      9.24 o 
  -7  11   2      670.09      667.18     10.66 o 
  -6  11   2     4727.75     4751.52     46.86 o 
  -5  11   2      302.34      301.93     13.66 o 
  -4  11   2       13.06       24.17      9.84 o 
  -3  11   2     5137.84     5070.72     69.43 o 
  -2  11   2        6.38       23.96      9.50 o 
  -1  11   2     2192.37     2172.58     19.42 o 
   0  11   2     1913.92     1798.62     27.35 o 
   1  11   2     3952.31     3935.13     40.27 o 
   2  11   2        7.39       17.71      8.86 o 
   3  11   2     4278.35     4170.27     42.93 o 
   4  11   2     1354.61     1327.33     25.04 o 
   5  11   2       27.32       38.52      9.50 o 
   6  11   2      267.02      332.17     12.63 o 
   7  11   2      579.89      585.43     10.53 o 
   8  11   2      114.18      130.17      9.74 o 
   9  11   2      661.53      646.93     10.32 o 
  10  11   2      313.28      310.52     10.52 o 
  11  11   2       64.47       51.09     10.13 o 
 -10  12   2       32.78       46.68      9.32 o 
  -9  12   2       51.08       58.76      9.40 o 
  -8  12   2       58.35       65.02      9.20 o 
  -7  12   2        7.07        4.66     10.72 o 
  -6  12   2        2.35        6.02      8.83 o 
  -5  12   2     2015.67     1934.92     35.63 o 
  -4  12   2       16.49        8.36     10.71 o 
  -3  12   2      804.62      780.12     10.69 o 
  -2  12   2       11.18       33.81      8.73 o 
  -1  12   2       27.62       31.47      9.25 o 
   0  12   2        5.85       11.92      8.99 o 
   1  12   2      214.87      252.14      9.51 o 
   2  12   2      111.33      121.49      9.63 o 
   3  12   2       66.98       63.30      9.58 o 
   4  12   2       16.48       33.60     10.68 o 
   5  12   2      278.06      262.40     10.63 o 
   6  12   2      976.49      990.93     14.86 o 
   7  12   2       57.05       48.06      9.50 o 
   8  12   2        0.70        2.82      9.26 o 
   9  12   2      124.06      120.28      9.98 o 
  10  12   2       24.88       16.26      9.27 o 
 -10  13   2      113.04      119.41     11.52 o 
  -9  13   2       28.74       47.10      9.50 o 
  -8  13   2       22.57       29.61      8.50 o 
  -7  13   2     1386.53     1495.11     29.92 o 
  -6  13   2      542.75      563.51      9.18 o 
  -5  13   2      361.01      385.30     13.00 o 
  -4  13   2      348.96      377.68      9.82 o 
  -3  13   2      274.17      291.33     11.24 o 
  -2  13   2      515.60      485.54     10.04 o 
  -1  13   2     3064.50     2997.58     25.58 o 
   0  13   2      325.96      269.71      9.86 o 
   1  13   2     3069.55     3135.92     35.20 o 
   2  13   2      257.11      281.12     11.02 o 
   3  13   2       40.55       54.03      9.46 o 
   4  13   2       84.64       91.50     10.34 o 
   5  13   2     1045.47     1103.45     20.91 o 
   6  13   2        4.79       17.03      9.90 o 
   7  13   2      345.91      391.66     15.38 o 
   8  13   2       46.57       48.48      9.73 o 
   9  13   2       24.14       23.74      9.13 o 
  10  13   2      159.42      158.84     10.02 o 
  -9  14   2       16.66       16.37      8.63 o 
  -8  14   2        0.32        9.61      9.10 o 
  -7  14   2        5.31       17.63      8.33 o 
  -6  14   2        1.35        4.23      8.68 o 
  -5  14   2      974.34     1023.38     16.35 o 
  -4  14   2      241.31      213.51      9.81 o 
  -3  14   2      113.27      121.51     10.26 o 
  -2  14   2      633.70      625.49     10.72 o 
  -1  14   2      279.88      316.46     12.20 o 
   0  14   2      189.66      168.36      9.92 o 
   1  14   2      142.95      209.24     21.76 o 
   2  14   2        4.92       28.49      9.47 o 
   3  14   2      297.37      311.80      9.54 o 
   4  14   2      390.98      391.73     11.93 o 
   5  14   2      122.47      144.80      8.91 o 
   6  14   2      130.58      135.11      8.61 o 
   7  14   2      190.91      186.54     10.26 o 
   8  14   2       38.88       39.12      9.19 o 
   9  14   2      157.26      147.09      9.99 o 
  -9  15   2      305.19      263.38     14.09 o 
  -8  15   2      125.20      137.21      8.74 o 
  -7  15   2      278.63      278.04     10.27 o 
  -6  15   2      845.76      877.31     16.51 o 
  -5  15   2      909.51      967.04     18.35 o 
  -4  15   2       14.68       28.52      9.15 o 
  -3  15   2      138.93      204.52     19.33 o 
  -2  15   2       29.22       23.07      8.95 o 
  -1  15   2     2276.28     2361.82     13.98 o 
   0  15   2     3425.95     3542.53     33.35 o 
   1  15   2     2823.26     2813.46     47.57 o 
   2  15   2      130.88      115.92      9.09 o 
   3  15   2     1244.46     1197.55     18.07 o 
   4  15   2      574.01      551.35     10.24 o 
   5  15   2     1211.24     1201.46     20.01 o 
   6  15   2     1038.71     1016.63     23.31 o 
   7  15   2      125.54      133.77      8.75 o 
   8  15   2        3.35       18.72      9.39 o 
   9  15   2      129.22       95.93      9.74 o 
  -8  16   2        1.28       11.34      8.57 o 
  -7  16   2      288.83      257.59      9.66 o 
  -6  16   2      536.97      588.88      8.90 o 
  -5  16   2      233.71      222.27     10.36 o 
  -4  16   2        0.35       -6.67      9.25 o 
  -3  16   2       69.21       61.31      8.97 o 
  -2  16   2      486.92      473.86     10.77 o 
  -1  16   2      821.95      761.02     13.66 o 
   0  16   2        4.27       44.22     10.20 o 
   1  16   2       38.06       39.17      8.90 o 
   2  16   2      271.44      273.19      9.39 o 
   3  16   2       96.19      107.34      8.85 o 
   4  16   2        6.46       17.47      9.41 o 
   5  16   2       32.42       18.18      8.05 o 
   6  16   2      108.13      146.85     12.94 o 
   7  16   2        0.79       -1.18     11.15 o 
   8  16   2        1.38        7.27      9.09 o 
  -7  17   2        8.63       23.25      8.74 o 
  -6  17   2      426.43      355.36     15.74 o 
  -5  17   2      340.92      327.94     12.92 o 
  -4  17   2      170.47      148.96      9.48 o 
  -3  17   2      234.27      265.63      9.38 o 
  -2  17   2      207.73      232.94     15.98 o 
  -1  17   2       27.00       35.37      9.20 o 
   0  17   2     1361.88     1450.75     15.28 o 
   1  17   2        2.40       13.02      8.55 o 
   2  17   2      261.59      291.74      9.01 o 
   3  17   2      559.13      625.24      9.64 o 
   4  17   2     1142.29     1161.64     26.35 o 
   5  17   2        8.14       21.47      8.08 o 
   6  17   2      649.55      627.65     13.95 o 
   7  17   2       61.56       63.53      8.75 o 
  -6  18   2        3.86       10.37      8.78 o 
  -5  18   2        8.35       27.68     10.79 o 
  -4  18   2       11.36       17.95      9.33 o 
  -3  18   2       19.96       30.04      9.71 o 
  -2  18   2        0.27       31.38     10.65 o 
  -1  18   2       75.53       61.92      9.85 o 
   0  18   2       33.90       32.76     11.50 o 
   1  18   2       60.49       72.38     10.19 o 
   2  18   2      311.40      299.30     11.52 o 
   3  18   2      188.69      202.65      9.38 o 
   4  18   2      236.86      219.31     10.14 o 
   5  18   2        0.73       21.90      8.24 o 
   6  18   2       92.34       81.54      8.78 o 
  -5  19   2      417.09      354.56     10.53 o 
  -4  19   2      498.58      458.53     10.13 o 
  -3  19   2      157.00      131.74      9.74 o 
  -2  19   2      735.79      728.57     30.13 o 
  -1  19   2      103.73      108.61     10.35 o 
   0  19   2       25.45       41.67     10.19 o 
   1  19   2       66.53       82.54     10.72 o 
   2  19   2      462.13      452.28      9.35 o 
   3  19   2       10.16       23.34      8.88 o 
   4  19   2      464.55      406.85     15.72 o 
   5  19   2       70.75       82.90      8.00 o 
  -4  20   2       58.65       70.27      9.77 o 
  -3  20   2       20.74       35.07     16.25 o 
  -2  20   2        0.01       10.41     10.74 o 
  -1  20   2       42.50       49.72      9.92 o 
   0  20   2        1.74        3.23      9.08 o 
   1  20   2       78.29       85.88     10.25 o 
   2  20   2       28.79       47.97     13.05 o 
   3  20   2        0.05        1.10     10.08 o 
   4  20   2       28.10       27.08      8.66 o 
  -1  21   2       28.34       25.51     13.64 o 
   0  21   2        0.48        8.77     10.02 o 
   1  21   2        2.16       11.37     10.36 o 
 -13   0   3      169.18      180.85     23.19 o 
 -11   0   3     4493.12     4767.72    113.67 o 
  -9   0   3       11.62       37.04     12.25 o 
  -7   0   3     1481.96     1345.35     15.90 o 
  -5   0   3     4581.83     4130.60     28.20 o 
  -3   0   3     2464.28     2624.50     22.54 o 
  -1   0   3      574.46      639.35     35.87 o 
   1   0   3    13381.43    13610.20    192.24 o 
   3   0   3       29.55       37.10     19.43 o 
   5   0   3      114.08      136.73     20.01 o 
   7   0   3      220.08      247.26     14.52 o 
   9   0   3        8.39       24.64     12.28 o 
  11   0   3       88.14       84.76     13.10 o 
 -13   1   3       77.51      104.89     11.06 o 
 -12   1   3        6.41       25.77      9.52 o 
 -11   1   3      289.90      279.17     14.67 o 
 -10   1   3        0.76       25.05      9.14 o 
  -9   1   3      287.41      309.79      9.31 o 
  -8   1   3     1946.31     1872.82     17.71 o 
  -7   1   3     1012.35      899.71     10.63 o 
  -6   1   3     1714.50     1650.50     16.49 o 
  -5   1   3      120.09       72.20     10.44 o 
  -4   1   3      210.25      136.54     11.13 o 
  -3   1   3       52.04       54.06     14.24 o 
  -2   1   3     7697.77     6985.01     53.90 o 
  -1   1   3    14776.21    14485.45     56.51 o 
   0   1   3    10390.14    10759.34     51.05 o 
   2   1   3      214.10      345.03     18.04 o 
   3   1   3     7484.90     7184.20     48.96 o 
   4   1   3     1521.92     1535.55     13.16 o 
   5   1   3     7694.51     7190.39     49.41 o 
   6   1   3     2532.88     2555.36     25.52 o 
   7   1   3      492.10      469.48      9.89 o 
   8   1   3      898.01      882.97     13.68 o 
   9   1   3      922.02      956.35     13.67 o 
  10   1   3      346.57      341.42     13.49 o 
  11   1   3      307.23      345.01     11.46 o 
  12   1   3      299.74      268.39     11.24 o 
 -13   2   3      264.51      208.35     18.76 o 
 -12   2   3      845.34      860.96     15.90 o 
 -11   2   3     1415.87     1341.58     22.29 o 
 -10   2   3     1288.86     1480.57     22.31 o 
  -9   2   3     2606.65     2608.24     28.92 o 
  -8   2   3      642.73      692.03     10.05 o 
  -7   2   3     2501.31     2317.06     26.07 o 
  -6   2   3     5759.25     5526.54     58.04 o 
  -5   2   3      980.91      898.20     11.60 o 
  -4   2   3     2503.22     2195.60     16.45 o 
  -3   2   3     4964.25     5012.53     58.33 o 
  -2   2   3     1204.77     1074.96     20.05 o 
  -1   2   3    15761.47    15701.07     65.12 o 
   0   2   3     4005.27     4240.82     33.83 o 
   2   2   3      454.11      503.98     15.99 o 
   3   2   3     7969.11     7780.83     21.26 o 
   4   2   3     2225.13     2243.91     19.27 o 
   5   2   3     1988.33     1869.29     13.62 o 
   6   2   3     2510.47     2462.48     23.98 o 
   7   2   3      224.44      184.40      9.22 o 
   8   2   3       68.19       80.04     10.01 o 
   9   2   3      106.03      110.61      9.73 o 
  10   2   3      112.14      119.03      9.04 o 
  11   2   3        1.85       21.93     10.01 o 
  12   2   3       77.65       78.47     10.21 o 
 -12   3   3       16.84       31.47      9.75 o 
 -11   3   3       60.48       64.08     10.09 o 
 -10   3   3      452.89      460.78     10.70 o 
  -9   3   3      152.98      189.49     13.35 o 
  -8   3   3      602.82      636.40     13.28 o 
  -7   3   3       65.70       66.94      9.90 o 
  -6   3   3     1074.69     1197.62     12.61 o 
  -5   3   3      326.40      380.56     11.15 o 
  -4   3   3     2733.40     2812.28     34.62 o 
  -3   3   3      147.07      162.50     13.48 o 
  -2   3   3      445.76      460.04     15.82 o 
  -1   3   3       52.99       71.89     15.33 o 
   0   3   3      127.12      153.23     19.63 o 
   2   3   3    10755.06    11362.16     39.65 o 
   3   3   3     8125.88     8167.47     51.02 o 
   4   3   3     3431.54     3201.83     14.40 o 
   5   3   3       41.44       46.04     10.03 o 
   6   3   3     9571.09     9343.67     60.80 o 
   7   3   3     1012.16      956.09     11.50 o 
   8   3   3      278.56      270.98     10.56 o 
   9   3   3      661.16      711.78     10.37 o 
  10   3   3      675.45      740.29     11.70 o 
  11   3   3      117.74      138.21      9.54 o 
  12   3   3      937.80      904.89     27.82 o 
 -12   4   3      174.27      145.23     10.06 o 
 -11   4   3       61.19       37.80      9.86 o 
 -10   4   3      159.18      147.87     13.11 o 
  -9   4   3     5622.75     5851.97     89.40 o 
  -8   4   3     4008.49     3924.62     29.65 o 
  -7   4   3       42.19       43.81     10.05 o 
  -6   4   3     1495.23     1420.90     18.96 o 
  -5   4   3    10980.88    11289.39    100.87 o 
  -4   4   3     5348.52     5197.86     49.18 o 
  -3   4   3       15.59       44.50     13.10 o 
  -2   4   3     5789.65     5500.73     29.09 o 
  -1   4   3     3208.64     3462.78     25.74 o 
   0   4   3     9623.82     9148.37     49.47 o 
   1   4   3     2053.93     2002.66     19.22 o 
   2   4   3     2527.30     2371.72     18.07 o 
   3   4   3      783.67      836.43     14.53 o 
   4   4   3      773.30      658.76     11.11 o 
   5   4   3     1060.38     1037.33     11.42 o 
   6   4   3      845.41      825.85     10.54 o 
   7   4   3       14.17       33.92      9.69 o 
   8   4   3      670.52      658.51     10.34 o 
   9   4   3       17.50       23.07      9.35 o 
  10   4   3       53.86       59.09      9.50 o 
  11   4   3       90.77       84.87      9.37 o 
  12   4   3       10.77       33.01      9.14 o 
 -12   5   3      169.30      163.46     13.04 o 
 -11   5   3        1.72       17.44      9.60 o 
 -10   5   3      758.83      817.33     11.85 o 
  -9   5   3     1016.16      894.31     22.56 o 
  -8   5   3      504.41      451.23     10.55 o 
  -7   5   3        2.48       22.20     10.39 o 
  -6   5   3      705.89      674.06     10.80 o 
  -5   5   3      191.35      216.27     10.86 o 
  -4   5   3    25345.66    25657.15    286.85 o 
  -3   5   3      201.50      190.47     12.31 o 
  -2   5   3     8095.11     7635.28     74.65 o 
  -1   5   3      191.37      267.75     12.37 o 
   0   5   3     1339.24     1444.27     17.35 o 
   1   5   3     5299.51     5047.76     51.27 o 
   2   5   3     1731.65     1671.02     14.55 o 
   3   5   3      522.92      509.01     12.14 o 
   4   5   3      213.29      166.10     11.45 o 
   5   5   3      694.94      633.08     11.85 o 
   6   5   3     2477.04     2632.96     30.50 o 
   7   5   3      144.62      191.32      8.67 o 
   8   5   3     3014.73     3120.52     28.34 o 
   9   5   3      782.21      790.86     16.58 o 
  10   5   3      342.55      339.35      9.01 o 
  11   5   3      472.35      470.27     12.42 o 
  12   5   3      156.60      157.26     10.36 o 
 -12   6   3       26.95       45.53     10.60 o 
 -11   6   3      273.80      292.80     10.29 o 
 -10   6   3        8.36       29.55      9.31 o 
  -9   6   3      134.01      149.86     11.89 o 
  -8   6   3     5337.34     5636.40     40.57 o 
  -7   6   3      891.13      914.49     11.40 o 
  -6   6   3      194.63      204.87     10.55 o 
  -5   6   3      443.00      422.88     11.06 o 
  -4   6   3    15752.41    15806.44    138.87 o 
  -3   6   3     1581.40     1510.32     15.17 o 
  -2   6   3    10963.90    10561.91    107.23 o 
  -1   6   3     2484.27     2577.09     14.80 o 
   0   6   3      993.43     1062.47     13.18 o 
   1   6   3      284.88      265.81     12.15 o 
   2   6   3    21624.99    21510.22    172.59 o 
   3   6   3      413.23      430.84     11.37 o 
   4   6   3     1194.06     1201.66     12.64 o 
   5   6   3      502.61      507.64     10.80 o 
   6   6   3      220.09      197.94     10.12 o 
   7   6   3       22.90       14.43     10.54 o 
   8   6   3      921.66      955.97     17.76 o 
   9   6   3      262.12      278.65      9.68 o 
  10   6   3      103.09      100.38     10.21 o 
  11   6   3        8.07       19.02      9.64 o 
  12   6   3       34.21       31.73      9.77 o 
 -12   7   3       15.28        5.94     10.39 o 
 -11   7   3       84.44       93.52     10.35 o 
 -10   7   3      170.92      149.42      9.97 o 
  -9   7   3       10.66       33.22     10.31 o 
  -8   7   3      131.86      143.61     10.94 o 
  -7   7   3      948.02      867.05     12.33 o 
  -6   7   3       65.14       68.78     11.15 o 
  -5   7   3      524.53      463.58     11.47 o 
  -4   7   3     1533.52     1646.75     25.78 o 
  -3   7   3      518.85      327.44     10.20 o 
  -2   7   3     2397.24     2239.39     26.01 o 
  -1   7   3     6695.58     6511.17     48.40 o 
   0   7   3      724.06      745.28     10.28 o 
   1   7   3      733.31      594.17     12.80 o 
   2   7   3     2080.47     1964.94     14.15 o 
   3   7   3     5311.35     5148.75     29.35 o 
   4   7   3      972.70      806.55     11.66 o 
   5   7   3       63.63       94.06      9.83 o 
   6   7   3      281.01      324.62     10.19 o 
   7   7   3      336.88      378.39     10.93 o 
   8   7   3     1709.00     1770.32     32.70 o 
   9   7   3     4344.00     4232.96    106.39 o 
  10   7   3      353.47      342.19     10.31 o 
  11   7   3       49.71       43.10      9.88 o 
  12   7   3       24.55       24.46     11.94 o 
 -12   8   3        1.12       13.03      9.86 o 
 -11   8   3       12.03       17.12      9.43 o 
 -10   8   3       20.15       48.85     10.54 o 
  -9   8   3     1702.65     1813.69     22.95 o 
  -8   8   3       32.66       48.12     10.67 o 
  -7   8   3     2725.11     2672.69     13.69 o 
  -6   8   3       59.71       65.57     10.23 o 
  -5   8   3       50.27       46.62     10.21 o 
  -4   8   3     1916.02     2018.88     30.87 o 
  -3   8   3    16467.01    15517.82    131.95 o 
  -2   8   3       12.05       17.40      9.97 o 
  -1   8   3      530.21      454.98      9.54 o 
   0   8   3      268.04      239.48     10.27 o 
   1   8   3     2227.16     2655.76     28.67 o 
   2   8   3     1404.81     1282.95     13.05 o 
   3   8   3     1727.77     1549.78     12.76 o 
   4   8   3      461.92      440.00     11.89 o 
   5   8   3        6.60       17.45      9.80 o 
   6   8   3       18.86       11.23     10.35 o 
   7   8   3        5.73       21.34     10.29 o 
   8   8   3      323.42      310.12      9.59 o 
   9   8   3      312.91      321.48     10.28 o 
  10   8   3       38.52       34.37      9.43 o 
  11   8   3       32.74       29.64      9.66 o 
 -11   9   3        0.51       30.80      9.46 o 
 -10   9   3       83.87      117.09      9.40 o 
  -9   9   3       28.99       41.46      9.82 o 
  -8   9   3      527.11      462.53     10.45 o 
  -7   9   3     2221.46     2257.57     30.42 o 
  -6   9   3      267.59      229.12     10.10 o 
  -5   9   3      158.86      165.60     10.53 o 
  -4   9   3     1300.29     1302.17     11.32 o 
  -3   9   3     2060.95     2072.53     19.05 o 
  -2   9   3     1716.89     1558.91     26.31 o 
  -1   9   3     5018.93     5312.28     32.36 o 
   0   9   3      896.98      887.95     10.73 o 
   1   9   3     2591.75     2689.90     17.15 o 
   2   9   3      855.21     1009.69     13.18 o 
   3   9   3     5313.39     5107.91     28.31 o 
   4   9   3      917.76      932.15     19.00 o 
   5   9   3     2549.81     2588.17     39.74 o 
   6   9   3     2255.34     2220.37     31.23 o 
   7   9   3      142.25      144.83      9.81 o 
   8   9   3       99.82      130.99      9.75 o 
   9   9   3     2308.02     2319.06     28.01 o 
  10   9   3        0.78       -0.79      9.52 o 
  11   9   3      193.37      177.46      9.64 o 
 -11  10   3      482.72      389.11     10.18 o 
 -10  10   3       10.16       25.09      9.55 o 
  -9  10   3     1046.46      964.05     10.98 o 
  -8  10   3     1156.69     1136.76     22.17 o 
  -7  10   3     2251.14     2216.04     44.10 o 
  -6  10   3     1049.25     1135.25     13.30 o 
  -5  10   3     2091.47     2141.44     19.62 o 
  -4  10   3      247.35      250.76      9.78 o 
  -3  10   3     2362.45     2451.57     33.07 o 
  -2  10   3     2656.37     2502.13     13.56 o 
  -1  10   3     3254.59     3236.42     48.40 o 
   0  10   3       20.87       19.80      9.34 o 
   1  10   3     3268.02     3217.57     31.84 o 
   2  10   3     1571.93     1416.11     13.42 o 
   3  10   3     2394.01     2439.50     30.06 o 
   4  10   3      533.45      507.02     13.16 o 
   5  10   3     1143.07     1131.31     20.75 o 
   6  10   3        6.20       23.00      9.95 o 
   7  10   3      157.31      167.79      9.16 o 
   8  10   3       76.05       92.39     10.17 o 
   9  10   3       66.05       76.75      9.51 o 
  10  10   3       33.12       48.58     10.05 o 
  11  10   3        6.73       14.44      9.95 o 
 -11  11   3       56.85       54.26     10.04 o 
 -10  11   3        2.89       12.43      9.36 o 
  -9  11   3       20.95       34.47      9.47 o 
  -8  11   3      609.48      690.27     13.03 o 
  -7  11   3     1248.46     1300.21     22.10 o 
  -6  11   3       10.47       40.08      8.66 o 
  -5  11   3     4639.79     4715.73     33.52 o 
  -4  11   3      503.98      565.36     10.52 o 
  -3  11   3      155.35      180.21      9.52 o 
  -2  11   3     1703.83     1712.10     25.24 o 
  -1  11   3     3005.81     2842.54     26.89 o 
   0  11   3      484.29      537.14     10.37 o 
   1  11   3     1969.77     1889.02     17.22 o 
   2  11   3      135.35      115.06      9.43 o 
   3  11   3      204.03      181.54      9.59 o 
   4  11   3     1266.76     1221.85     12.82 o 
   5  11   3      788.09      799.01     15.16 o 
   6  11   3        8.28       33.36     10.03 o 
   7  11   3       10.02       21.92      9.15 o 
   8  11   3      941.48      888.14     18.99 o 
   9  11   3        4.75       22.89      9.94 o 
  10  11   3      174.55      170.22      9.78 o 
 -10  12   3      123.16      131.55     10.45 o 
  -9  12   3        3.16       22.08      9.44 o 
  -8  12   3      165.65      207.34      9.74 o 
  -7  12   3       36.54       67.65      9.77 o 
  -6  12   3      935.49     1040.08     17.06 o 
  -5  12   3      558.31      528.33     11.82 o 
  -4  12   3     2826.85     2874.84     37.99 o 
  -3  12   3      877.44      894.96     18.73 o 
  -2  12   3      921.58      970.91     11.51 o 
  -1  12   3     2027.64     1910.21     20.02 o 
   0  12   3     2724.59     2824.39     26.17 o 
   1  12   3      109.37      138.13     14.11 o 
   2  12   3      166.73      210.06      8.93 o 
   3  12   3     1403.96     1405.83     14.62 o 
   4  12   3        2.02       21.36     10.52 o 
   5  12   3      103.17      129.16      9.98 o 
   6  12   3     1315.58     1367.80     35.67 o 
   7  12   3        1.69       12.67      9.38 o 
   8  12   3       91.76      117.32      9.71 o 
   9  12   3       56.22       69.85      9.40 o 
  10  12   3       38.22       52.29      9.15 o 
 -10  13   3      188.80      168.02     10.02 o 
  -9  13   3        7.71       11.24      8.73 o 
  -8  13   3      191.51      184.98      8.97 o 
  -7  13   3      115.45      139.48      9.54 o 
  -6  13   3      492.63      576.94     11.43 o 
  -5  13   3      851.47      830.73     15.10 o 
  -4  13   3      859.68      837.63     11.39 o 
  -3  13   3      191.59      183.95      9.51 o 
  -2  13   3      534.02      503.40     10.86 o 
  -1  13   3      103.16      143.32     10.51 o 
   0  13   3     2144.87     1987.45     23.30 o 
   1  13   3      114.93      150.65      9.72 o 
   2  13   3     1500.72     1530.75     18.44 o 
   3  13   3      950.38      964.01     11.42 o 
   4  13   3      352.08      384.72      9.91 o 
   5  13   3        0.33       13.86     10.09 o 
   6  13   3     3435.92     3523.85     77.70 o 
   7  13   3      117.97      129.60      9.19 o 
   8  13   3        6.21        8.07      9.11 o 
   9  13   3       42.19       42.68      9.76 o 
  10  13   3      279.47      240.47     10.23 o 
  -9  14   3        5.59       27.87      8.89 o 
  -8  14   3       35.62       30.99      8.63 o 
  -7  14   3       50.84       68.01      8.70 o 
  -6  14   3     1977.92     1984.59     27.67 o 
  -5  14   3        8.43       27.08      8.60 o 
  -4  14   3     1233.73     1193.53     18.87 o 
  -3  14   3      723.89      717.93      9.74 o 
  -2  14   3        6.82       22.11      9.85 o 
  -1  14   3      856.34      944.95     11.40 o 
   0  14   3     5498.59     5448.83     53.09 o 
   1  14   3        0.67       29.45      9.65 o 
   2  14   3      218.10      203.83     12.17 o 
   3  14   3      239.16      251.30     14.31 o 
   4  14   3      891.29      838.17     10.98 o 
   5  14   3        7.61       23.23      8.82 o 
   6  14   3      419.97      427.82     10.58 o 
   7  14   3       22.28       23.08      9.15 o 
   8  14   3       61.35       58.69      9.65 o 
   9  14   3       24.17       23.71      9.27 o 
  -9  15   3       29.33       33.38      8.63 o 
  -8  15   3        0.99       -1.18      8.57 o 
  -7  15   3       56.52       58.20      8.45 o 
  -6  15   3      131.23      145.46      9.17 o 
  -5  15   3       76.45       86.24      9.10 o 
  -4  15   3       23.63       47.30      8.84 o 
  -3  15   3        8.82       17.09      9.17 o 
  -2  15   3       48.27       57.88     10.50 o 
  -1  15   3      939.81     1005.97     12.79 o 
   0  15   3      192.67      226.97     10.90 o 
   1  15   3      913.70      866.77     10.28 o 
   2  15   3      792.38      812.39     11.64 o 
   3  15   3       21.21       49.41      9.38 o 
   4  15   3      574.28      563.10     10.79 o 
   5  15   3      946.62      965.93     15.56 o 
   6  15   3     1303.53     1288.54     17.40 o 
   7  15   3      144.36      155.00      8.63 o 
   8  15   3       40.45       45.03      8.90 o 
   9  15   3       21.01       26.13      8.97 o 
  -8  16   3       78.49       81.38      8.75 o 
  -7  16   3      258.51      248.31      9.17 o 
  -6  16   3      129.06      126.57     10.40 o 
  -5  16   3     2130.03     2127.78     32.68 o 
  -4  16   3      349.32      364.31      9.69 o 
  -3  16   3       14.95       22.04      9.21 o 
  -2  16   3      169.95      201.66     10.56 o 
  -1  16   3     1113.01     1181.90     23.06 o 
   0  16   3      196.30      219.91     10.53 o 
   1  16   3      511.88      549.07     17.29 o 
   2  16   3       62.34       74.78      8.85 o 
   3  16   3       69.74       76.17      9.17 o 
   4  16   3      627.98      613.66     12.68 o 
   5  16   3     1032.59     1015.93     26.72 o 
   6  16   3       20.10       29.49      8.62 o 
   7  16   3       81.95       68.62      8.16 o 
   8  16   3        0.70       14.17      8.55 o 
  -7  17   3      115.68      134.28      9.22 o 
  -6  17   3        0.72       17.99      9.10 o 
  -5  17   3      150.79      158.82      9.93 o 
  -4  17   3       13.66       26.23      9.28 o 
  -3  17   3      433.56      432.18     14.00 o 
  -2  17   3      215.33      218.30     10.69 o 
  -1  17   3      246.68      269.70     10.50 o 
   0  17   3      126.27      147.07     10.29 o 
   1  17   3      608.77      637.26     15.72 o 
   2  17   3      418.76      406.04      9.23 o 
   3  17   3       29.97       40.05      9.13 o 
   4  17   3       38.25       49.90      9.84 o 
   5  17   3      360.08      333.67      9.19 o 
   6  17   3        2.37       13.47      8.29 o 
   7  17   3      169.45      170.27     13.67 o 
  -6  18   3       88.19       83.80      9.57 o 
  -5  18   3      255.22      240.65     10.05 o 
  -4  18   3       77.65       78.31      9.37 o 
  -3  18   3       74.22       94.26      9.22 o 
  -2  18   3       33.67       29.55     11.19 o 
  -1  18   3      117.65      128.80     10.08 o 
   0  18   3      420.91      437.53     10.50 o 
   1  18   3       36.72       38.76      8.99 o 
   2  18   3        0.09        3.49      9.26 o 
   3  18   3       97.33      103.75      9.31 o 
   4  18   3        0.02        1.11     10.41 o 
   5  18   3      298.66      275.98      9.25 o 
   6  18   3       54.40       74.64      8.45 o 
  -5  19   3       75.94       60.56      9.72 o 
  -4  19   3      103.37      102.18     10.02 o 
  -3  19   3      638.90      624.85     13.65 o 
  -2  19   3        4.10       11.78     10.19 o 
  -1  19   3      121.01      120.66     10.42 o 
   0  19   3      114.69      129.85      9.79 o 
   1  19   3      161.73      188.47      9.45 o 
   2  19   3       12.18       22.81      8.81 o 
   3  19   3     1065.54     1026.02     14.03 o 
   4  19   3        1.46       10.59      9.43 o 
   5  19   3        4.10       15.71      8.72 o 
  -4  20   3       68.61       63.56      9.70 o 
  -3  20   3      380.52      330.25     13.79 o 
  -2  20   3      209.63      183.66     11.87 o 
  -1  20   3       62.97       48.40     11.18 o 
   0  20   3       29.24       15.04      9.86 o 
   1  20   3       37.44       27.09     15.34 o 
   2  20   3        3.73       -5.06      8.93 o 
   3  20   3      122.29       91.20     10.48 o 
   4  20   3      108.03       93.47      9.52 o 
  -1  21   3        9.11       39.52     11.20 o 
   0  21   3       71.55       67.16     10.00 o 
   1  21   3       11.04       20.08     10.35 o 
 -12   0   4     1250.58     1258.96     18.90 o 
 -10   0   4     4640.66     4611.01     95.65 o 
  -8   0   4     2263.25     2272.41     17.47 o 
  -6   0   4     6070.70     5455.25     29.98 o 
  -4   0   4    14731.88    13646.27    120.19 o 
  -2   0   4     7053.40     6516.05    109.44 o 
   0   0   4     3475.27     3361.28     35.14 o 
   2   0   4       23.78       32.41     21.81 o 
   4   0   4    10224.35     9833.38    125.06 o 
   6   0   4    28125.97    28383.96    922.19 o 
   8   0   4      757.42      786.90     14.23 o 
  10   0   4      533.61      527.76     13.15 o 
  12   0   4     1337.09     1216.52     20.64 o 
 -13   1   4        7.97       36.30     10.48 o 
 -12   1   4      295.58      279.45     10.38 o 
 -11   1   4      267.96      311.20      9.60 o 
 -10   1   4      627.45      671.43     13.11 o 
  -9   1   4      725.51      718.44     15.59 o 
  -8   1   4      483.34      512.08     10.29 o 
  -7   1   4       27.89       43.67      9.37 o 
  -6   1   4     1191.34     1153.00     10.93 o 
  -5   1   4      736.52      699.83     10.97 o 
  -4   1   4       16.96       36.38     11.34 o 
  -3   1   4      120.46      146.28     14.52 o 
  -2   1   4      106.70      126.56     18.51 o 
  -1   1   4     1487.35     1466.69     23.03 o 
   0   1   4      219.13      255.61     18.29 o 
   2   1   4     2477.01     2389.16     27.83 o 
   3   1   4      309.32      302.69     12.58 o 
   4   1   4      378.90      365.82     12.44 o 
   5   1   4      241.43      210.45     12.00 o 
   6   1   4     1800.28     1850.50     42.87 o 
   7   1   4      258.32      206.92      9.63 o 
   8   1   4      313.81      319.06     10.19 o 
   9   1   4       11.98       32.12      9.50 o 
  10   1   4      139.45      144.06      9.57 o 
  11   1   4      157.02      176.48     11.92 o 
  12   1   4      298.15      239.48     10.11 o 
 -12   2   4      173.76      216.30     10.07 o 
 -11   2   4      573.20      559.31     10.96 o 
 -10   2   4      536.66      598.20     10.10 o 
  -9   2   4       26.89       30.55     10.31 o 
  -8   2   4     2856.26     3046.08     29.76 o 
  -7   2   4     1875.10     1774.94     15.39 o 
  -6   2   4      121.45      159.61     10.52 o 
  -5   2   4    11048.61    10446.42     53.50 o 
  -4   2   4      282.44      204.41     11.11 o 
  -3   2   4     2594.80     2922.93     31.22 o 
  -2   2   4      820.18      792.35     16.71 o 
  -1   2   4     5160.16     4863.52     25.12 o 
   0   2   4      836.05      734.74     19.51 o 
   2   2   4    29150.34    29711.47    318.53 o 
   3   2   4      223.59      212.10     12.44 o 
   4   2   4     6544.72     6368.14     37.75 o 
   5   2   4     2086.16     1870.70     17.83 o 
   6   2   4     2892.35     2826.73     40.13 o 
   7   2   4      118.70       87.00     10.40 o 
   8   2   4     1188.02     1216.88     18.91 o 
   9   2   4       92.85      106.40      9.27 o 
  10   2   4      408.81      450.48     10.48 o 
  11   2   4      641.47      657.44     11.15 o 
  12   2   4      122.22      114.64      9.65 o 
 -12   3   4        0.53       -6.21      9.94 o 
 -11   3   4      379.54      357.10     10.33 o 
 -10   3   4       17.31       31.57     10.35 o 
  -9   3   4     1140.20     1253.16     11.85 o 
  -8   3   4       18.02       23.94     10.67 o 
  -7   3   4      484.72      480.50     10.57 o 
  -6   3   4      140.22      121.33     10.67 o 
  -5   3   4      663.84      690.33     11.58 o 
  -4   3   4     2431.18     2751.66     30.12 o 
  -3   3   4      903.89      913.41     14.93 o 
  -2   3   4      229.67      252.80     14.10 o 
  -1   3   4       22.61       42.43     15.82 o 
   0   3   4      817.68      891.14     20.78 o 
   1   3   4      680.99      687.09     19.10 o 
   2   3   4     6945.74     7057.54     46.52 o 
   3   3   4     1003.38      986.66     13.55 o 
   4   3   4     1020.02     1094.46     12.83 o 
   5   3   4      508.45      505.24     10.09 o 
   6   3   4      437.70      495.13     10.89 o 
   7   3   4       19.00       22.77      9.84 o 
   8   3   4      104.12      120.26      9.39 o 
   9   3   4       84.32       86.05      9.27 o 
  10   3   4       32.80       48.01      9.07 o 
  11   3   4      188.50      187.22      9.56 o 
  12   3   4       27.92       43.28     10.08 o 
 -12   4   4       59.17       74.58     10.02 o 
 -11   4   4      265.58      320.38     10.52 o 
 -10   4   4        5.92        4.90      9.13 o 
  -9   4   4      631.08      745.04     11.11 o 
  -8   4   4     4594.51     4459.55     31.84 o 
  -7   4   4     1583.78     1679.63     14.32 o 
  -6   4   4       97.23       83.40     10.62 o 
  -5   4   4    10147.71    10026.44    108.08 o 
  -4   4   4       55.50      124.57     10.97 o 
  -3   4   4    24696.87    24528.65    297.46 o 
  -2   4   4     1788.44     1660.47     15.07 o 
  -1   4   4     2594.43     2642.26     18.26 o 
   0   4   4     1120.98     1142.50     17.54 o 
   3   4   4     5047.79     4811.54     36.20 o 
   4   4   4     1261.79     1343.53     12.20 o 
   5   4   4     2081.49     1915.39     11.72 o 
   6   4   4     4271.59     4430.07     66.23 o 
   7   4   4     1769.58     1748.05     21.72 o 
   8   4   4     2182.00     2201.01     24.09 o 
   9   4   4     1223.90     1379.10     20.68 o 
  10   4   4      246.90      248.32      9.94 o 
  11   4   4      294.88      285.49      9.33 o 
  12   4   4      124.16      124.06      9.77 o 
 -12   5   4        8.70       25.06      9.18 o 
 -11   5   4       36.93       38.74      9.41 o 
 -10   5   4      456.00      438.78     10.13 o 
  -9   5   4       42.24       78.35      9.52 o 
  -8   5   4       94.97       98.57      9.57 o 
  -7   5   4      186.46      208.68     10.15 o 
  -6   5   4       12.48        8.02     10.17 o 
  -5   5   4      111.46      152.57     10.19 o 
  -4   5   4     5648.28     5501.98     56.83 o 
  -3   5   4       25.47       67.42     10.63 o 
  -2   5   4       87.68       59.03     12.88 o 
  -1   5   4      270.30      283.47     11.67 o 
   0   5   4     1848.47     1706.49     17.45 o 
   1   5   4     3808.93     3772.32     41.77 o 
   2   5   4     1653.00     1521.28     15.18 o 
   3   5   4      217.30      189.52     11.00 o 
   4   5   4      302.21      331.30     11.12 o 
   5   5   4     1517.49     1517.07     15.29 o 
   6   5   4       43.64       95.01      9.76 o 
   7   5   4      530.43      514.84     10.57 o 
   8   5   4       75.90       88.64      9.56 o 
   9   5   4       46.02       57.21      9.08 o 
  10   5   4      166.51      163.36      8.98 o 
  11   5   4       31.43       37.48      9.40 o 
  12   5   4      146.32      108.99     10.15 o 
 -12   6   4       80.16       79.78     10.13 o 
 -11   6   4        6.15       19.16      9.70 o 
 -10   6   4      320.17      369.60     10.38 o 
  -9   6   4     1665.43     1649.35     29.24 o 
  -8   6   4      483.71      512.21     10.94 o 
  -7   6   4     1188.77     1150.18     13.21 o 
  -6   6   4      411.45      406.14     10.72 o 
  -5   6   4      218.68      244.53     10.73 o 
  -4   6   4     1231.61     1105.89     13.19 o 
  -2   6   4     4623.95     4563.29     27.48 o 
  -1   6   4      293.42      196.13     11.30 o 
   0   6   4       53.33       77.85     10.89 o 
   1   6   4     3757.05     3535.79     38.78 o 
   2   6   4     3888.38     4420.93     37.84 o 
   3   6   4    12469.65    12128.38    105.09 o 
   4   6   4      875.20      892.48     13.11 o 
   5   6   4      870.90      891.15     17.43 o 
   6   6   4      362.76      350.95     10.46 o 
   7   6   4      528.13      575.55     12.06 o 
   8   6   4      210.07      246.15     10.25 o 
   9   6   4     1710.98     1824.93     35.66 o 
  10   6   4      766.41      752.28     16.36 o 
  11   6   4        2.04       16.07     10.09 o 
  12   6   4        5.42       27.48      9.60 o 
 -12   7   4      138.15      151.23     16.36 o 
 -11   7   4       39.02       51.96     10.59 o 
 -10   7   4      179.68      245.65      9.75 o 
  -9   7   4      695.64      720.42     10.34 o 
  -8   7   4     1920.59     2021.66     32.68 o 
  -7   7   4       22.13       30.35      9.66 o 
  -6   7   4      527.26      565.38     10.70 o 
  -5   7   4      577.47      644.55     12.14 o 
  -4   7   4     1585.36     1796.18     19.64 o 
  -3   7   4      999.36      922.34     11.12 o 
  -2   7   4       16.56       47.70     10.36 o 
  -1   7   4       87.63      104.96     10.56 o 
   0   7   4        3.66       14.25     10.16 o 
   1   7   4     1232.42     1295.05     15.10 o 
   2   7   4      101.64       88.71     12.32 o 
   3   7   4      689.68      711.49     11.45 o 
   4   7   4       39.75       24.05     11.16 o 
   5   7   4      312.34      347.59     10.06 o 
   6   7   4        2.80       -9.99      9.99 o 
   7   7   4       10.18       21.98     10.20 o 
   8   7   4      565.18      550.17     10.63 o 
   9   7   4       66.28       81.71      9.81 o 
  10   7   4      403.37      404.68     11.71 o 
  11   7   4      118.56      116.00     13.29 o 
 -12   8   4       71.09       52.42      9.60 o 
 -11   8   4       43.11       63.62     10.55 o 
 -10   8   4      160.45      132.84     10.65 o 
  -9   8   4       14.91       34.18     10.47 o 
  -8   8   4     3437.54     3512.80     36.57 o 
  -7   8   4        2.75       18.13     11.02 o 
  -6   8   4      958.90      955.64     14.15 o 
  -5   8   4       29.37       36.48     11.00 o 
  -4   8   4     5342.94     5097.24     47.83 o 
  -3   8   4       18.35       20.67     10.18 o 
  -2   8   4    19490.27    19064.05    150.06 o 
  -1   8   4     1252.57     1233.59     18.67 o 
   0   8   4     3157.27     3112.19     24.00 o 
   1   8   4     1808.62     2003.85     16.68 o 
   2   8   4    11780.29    10952.24    118.36 o 
   3   8   4       25.60       25.76     10.78 o 
   4   8   4     5557.94     5467.73     90.01 o 
   5   8   4      103.21      104.92     11.17 o 
   6   8   4      282.72      297.48     10.50 o 
   7   8   4      939.94      931.36     14.19 o 
   8   8   4     3731.15     3886.87     53.25 o 
   9   8   4      185.78      171.33     10.30 o 
  10   8   4      617.33      588.43     19.07 o 
  11   8   4      138.13      144.56     11.40 o 
 -11   9   4       14.12       23.91      9.63 o 
 -10   9   4       19.39       33.53      9.48 o 
  -9   9   4       68.21       60.18      8.95 o 
  -8   9   4      628.98      578.27     17.56 o 
  -7   9   4        2.67       23.98      9.73 o 
  -6   9   4        5.73       25.29     10.05 o 
  -5   9   4      165.62      149.62     10.00 o 
  -4   9   4      115.34      126.50      9.63 o 
  -3   9   4     1455.35     1401.94     19.03 o 
  -2   9   4        0.11       17.86      9.63 o 
  -1   9   4      260.11      268.65     10.66 o 
   0   9   4      149.26      118.73      9.65 o 
   1   9   4      110.41      111.93     10.15 o 
   2   9   4       20.92       57.66     10.94 o 
   3   9   4      200.76      192.43     10.28 o 
   4   9   4        3.20        8.64     10.31 o 
   5   9   4      559.80      532.10     10.59 o 
   6   9   4      143.53      169.94      9.64 o 
   7   9   4      262.47      244.92      9.73 o 
   8   9   4      345.37      385.17     13.38 o 
   9   9   4       33.32       55.91     10.09 o 
  10   9   4      176.40      166.26     10.12 o 
  11   9   4      118.62      111.50     10.00 o 
 -11  10   4        1.88       12.50     12.88 o 
 -10  10   4      109.90      142.20      9.67 o 
  -9  10   4     1051.07     1065.88     15.16 o 
  -8  10   4      350.67      408.94      9.86 o 
  -7  10   4      186.13      214.37      9.91 o 
  -6  10   4     4256.20     4372.96     67.65 o 
  -5  10   4      464.70      501.35     10.21 o 
  -4  10   4      157.95      156.81      9.84 o 
  -3  10   4     2589.47     2565.62     12.32 o 
  -2  10   4      501.42      464.34     10.15 o 
  -1  10   4      554.19      595.32     12.15 o 
   0  10   4     4644.65     4528.13     66.36 o 
   1  10   4       66.56      113.80      9.40 o 
   2  10   4     3647.66     3719.70     25.14 o 
   3  10   4     2317.74     2106.27     25.14 o 
   4  10   4      822.21      807.68     11.28 o 
   5  10   4        2.70       14.58     10.53 o 
   6  10   4       24.19       39.09      9.87 o 
   7  10   4      772.89      824.71     13.65 o 
   8  10   4      213.08      212.22      9.82 o 
   9  10   4      374.32      367.44     10.17 o 
  10  10   4      191.70      179.95      9.65 o 
  11  10   4      142.49      152.85     10.42 o 
 -11  11   4       10.28       17.89      9.71 o 
 -10  11   4       62.93       64.43      9.29 o 
  -9  11   4      297.25      283.98     17.01 o 
  -8  11   4       21.08       46.55      9.58 o 
  -7  11   4       95.33      120.72      9.16 o 
  -6  11   4        1.09       16.24      8.83 o 
  -5  11   4      337.27      355.52     10.18 o 
  -4  11   4      237.82      248.45     10.21 o 
  -3  11   4      469.35      507.70      9.86 o 
  -2  11   4      523.24      509.58      9.85 o 
  -1  11   4        1.73       17.89     10.00 o 
   0  11   4        0.13       12.72      9.96 o 
   1  11   4      626.09      681.89     10.32 o 
   2  11   4      707.45      727.14     10.49 o 
   3  11   4       92.02      101.62     10.55 o 
   4  11   4     1327.96     1338.12     17.65 o 
   5  11   4      115.97      134.54     10.48 o 
   6  11   4      636.31      612.19     22.21 o 
   7  11   4       73.98       86.32      9.41 o 
   8  11   4        1.84       21.84      9.95 o 
   9  11   4       44.55       36.46      9.63 o 
  10  11   4      185.62      156.60     11.71 o 
 -10  12   4      121.19       93.45      9.81 o 
  -9  12   4      289.16      308.76      8.93 o 
  -8  12   4       83.12      103.97      9.05 o 
  -7  12   4     1108.57     1220.06     23.13 o 
  -6  12   4     3912.70     3898.96     52.04 o 
  -5  12   4     1805.38     1869.14     20.32 o 
  -4  12   4      630.26      649.19     12.35 o 
  -3  12   4     4620.75     4469.72     53.97 o 
  -2  12   4     1978.97     2001.28     48.00 o 
  -1  12   4     3108.57     3037.50     34.08 o 
   0  12   4     8081.32     8012.86     83.84 o 
   1  12   4     3158.13     2945.06     40.44 o 
   2  12   4       16.45       25.16      9.80 o 
   3  12   4      494.97      541.29     10.84 o 
   4  12   4     1169.40     1154.04     20.67 o 
   5  12   4     3859.59     3931.53     99.93 o 
   6  12   4     1469.35     1486.97     29.52 o 
   7  12   4     1848.75     1889.59     24.75 o 
   8  12   4       59.09       49.84      9.70 o 
   9  12   4       48.56       49.47      9.64 o 
  10  12   4      201.43      177.93     12.18 o 
 -10  13   4        3.50       -2.62      9.21 o 
  -9  13   4       31.22       48.65      9.03 o 
  -8  13   4       15.93       16.91      8.88 o 
  -7  13   4       61.31       40.64      9.66 o 
  -6  13   4        2.19       11.86      9.44 o 
  -5  13   4      529.91      543.13      9.67 o 
  -4  13   4       82.18       94.66     10.38 o 
  -3  13   4      354.83      358.84     10.81 o 
  -2  13   4     1474.34     1452.23     37.91 o 
  -1  13   4        0.57        5.16     11.18 o 
   0  13   4      449.57      417.29      9.97 o 
   1  13   4      599.85      601.28     13.72 o 
   2  13   4        7.08       22.55      9.05 o 
   3  13   4        1.45       13.14      9.41 o 
   4  13   4        8.99       30.74      8.62 o 
   5  13   4      211.09      224.51     11.18 o 
   6  13   4      746.65      763.27     16.93 o 
   7  13   4      103.47      105.66      8.87 o 
   8  13   4       89.92       88.89      9.33 o 
   9  13   4      267.61      227.01     10.72 o 
  -9  14   4       27.06       24.90      8.78 o 
  -8  14   4       26.28       34.65      8.95 o 
  -7  14   4      514.61      481.54      9.44 o 
  -6  14   4      252.85      261.67     10.04 o 
  -5  14   4     1681.56     1682.44     14.70 o 
  -4  14   4        3.24       16.81      8.50 o 
  -3  14   4      126.63      134.27      9.46 o 
  -2  14   4       19.14       16.01      9.43 o 
  -1  14   4     1254.47     1328.63     16.75 o 
   0  14   4      590.96      568.57      9.70 o 
   1  14   4     2479.35     2474.45     25.33 o 
   2  14   4      578.09      590.36     13.16 o 
   3  14   4      249.88      225.83      9.68 o 
   4  14   4       31.17       34.57      8.49 o 
   5  14   4     4863.91     5126.60     97.81 o 
   6  14   4        8.03       16.47      9.81 o 
   7  14   4      285.05      327.76     14.88 o 
   8  14   4       68.80       84.11      9.67 o 
   9  14   4       10.07        0.04     10.07 o 
  -9  15   4       13.45       20.39      9.03 o 
  -8  15   4        1.73       19.56      8.80 o 
  -7  15   4        1.21       16.15      8.60 o 
  -6  15   4      347.91      350.32      9.86 o 
  -5  15   4        4.68       15.31      9.01 o 
  -4  15   4      222.14      208.17     10.44 o 
  -3  15   4      483.06      473.88      9.72 o 
  -2  15   4       63.71       94.64     10.44 o 
  -1  15   4       17.04       21.49     10.63 o 
   0  15   4      458.86      456.37     10.11 o 
   1  15   4       33.53       56.04      9.32 o 
   2  15   4       30.28       43.85     11.51 o 
   3  15   4       12.05       25.64      9.06 o 
   4  15   4      621.09      586.52      9.36 o 
   5  15   4      156.86      126.74      9.21 o 
   6  15   4        0.38       12.77      8.61 o 
   7  15   4       48.28       63.93      8.76 o 
   8  15   4        2.35       32.22      9.45 o 
  -8  16   4        1.85       11.43      8.70 o 
  -7  16   4       67.44      102.17      9.07 o 
  -6  16   4      726.59      703.97     16.90 o 
  -5  16   4      219.18      220.81      9.90 o 
  -4  16   4      144.12      152.76      9.49 o 
  -3  16   4      260.60      260.89     10.59 o 
  -2  16   4      351.21      328.65     10.22 o 
  -1  16   4      397.35      404.65     15.22 o 
   0  16   4     1831.89     1910.49     33.35 o 
   1  16   4      415.26      407.33     10.10 o 
   2  16   4      189.53      157.12      9.15 o 
   3  16   4      481.55      463.07      9.15 o 
   4  16   4       22.07       21.29      8.64 o 
   5  16   4      131.98      125.60      8.96 o 
   6  16   4      739.30      772.55     19.13 o 
   7  16   4       52.54       67.18      9.25 o 
   8  16   4        4.84        8.18      9.60 o 
  -7  17   4       21.31       32.26      8.43 o 
  -6  17   4        0.46       21.64      9.58 o 
  -5  17   4       12.56       25.84      9.44 o 
  -4  17   4        0.97        6.24      9.48 o 
  -3  17   4       11.18       29.36      9.88 o 
  -2  17   4      163.72      174.41     10.90 o 
  -1  17   4      160.06      146.38     10.67 o 
   0  17   4       28.03       24.56      9.61 o 
   1  17   4        0.03       14.03      8.62 o 
   2  17   4      712.25      718.98     10.03 o 
   3  17   4       74.58       86.97      9.45 o 
   4  17   4       51.05       40.90      9.00 o 
   5  17   4        0.06       19.60      8.38 o 
   6  17   4      108.04      123.61      8.85 o 
   7  17   4       91.44       60.40      9.18 o 
  -6  18   4      229.38      226.87     11.46 o 
  -5  18   4      386.32      379.91     12.06 o 
  -4  18   4      371.88      362.89     10.62 o 
  -3  18   4      237.09      237.28     15.77 o 
  -2  18   4      847.45      874.36     27.46 o 
  -1  18   4       49.45       44.97     10.65 o 
   0  18   4      300.94      272.19      9.93 o 
   1  18   4       93.06       92.86      8.89 o 
   2  18   4      283.75      284.69      9.46 o 
   3  18   4      120.68      150.10      9.58 o 
   4  18   4      686.38      678.91     23.30 o 
   5  18   4      186.43      168.30      8.76 o 
   6  18   4       66.34       59.82      8.71 o 
  -5  19   4       35.40       33.13     10.21 o 
  -4  19   4      193.34      168.68      9.99 o 
  -3  19   4        2.83        6.83      9.90 o 
  -2  19   4        3.27       15.98     10.42 o 
  -1  19   4       61.76       56.06     11.31 o 
   0  19   4        0.21        7.75      9.70 o 
   1  19   4       51.31       60.86     10.25 o 
   2  19   4       61.62       73.18      9.11 o 
   3  19   4       66.58       56.75      9.15 o 
   4  19   4        5.64       18.31      9.14 o 
   5  19   4        1.20        5.50      8.93 o 
  -4  20   4      238.83      184.32     10.98 o 
  -3  20   4      150.57      143.47     10.36 o 
  -2  20   4      668.45      590.64     15.93 o 
  -1  20   4       56.82       58.75     11.36 o 
   0  20   4        3.82        3.07     10.14 o 
   1  20   4      279.23      253.91     11.04 o 
   2  20   4      666.61      610.90     10.39 o 
   3  20   4      246.63      224.80      9.44 o 
   0  21   4        9.44        9.07     13.65 o 
 -11   0   5       25.22       56.86     14.22 o 
  -9   0   5     2024.64     1949.88     16.08 o 
  -7   0   5      414.71      461.52     14.86 o 
  -5   0   5      587.83      558.12     16.79 o 
  -3   0   5     4420.00     4548.76     59.15 o 
  -1   0   5     4202.29     4073.63     64.08 o 
   3   0   5       16.49       41.18     17.12 o 
   5   0   5    14037.67    13495.11    169.18 o 
   7   0   5     7266.26     7437.35     48.57 o 
   9   0   5      761.36      827.54     14.24 o 
  11   0   5      639.05      667.13     24.14 o 
 -12   1   5      203.89      147.67     10.02 o 
 -11   1   5     1641.91     1684.83     26.38 o 
 -10   1   5     1278.27     1222.45     23.24 o 
  -9   1   5      460.83      470.16     10.15 o 
  -8   1   5       96.71       84.84      9.87 o 
  -7   1   5     3066.28     3107.28     27.99 o 
  -6   1   5     5279.98     5081.89     40.55 o 
  -5   1   5     3585.75     3149.65     25.11 o 
  -4   1   5      239.55      260.01     11.76 o 
  -3   1   5     1258.02     1182.70     19.75 o 
  -2   1   5     1208.12     1085.43     19.04 o 
  -1   1   5     1165.16     1016.62     19.41 o 
   0   1   5    17318.36    17514.10    287.07 o 
   1   1   5     4331.57     4126.47     23.38 o 
   2   1   5      258.63      352.14     15.36 o 
   3   1   5      129.17      123.94     12.12 o 
   4   1   5      532.44      492.16     11.51 o 
   5   1   5     3197.84     3169.93     30.31 o 
   6   1   5     1672.29     1535.12     22.49 o 
   7   1   5     1043.84     1036.68     18.23 o 
   8   1   5        0.24       13.52     10.44 o 
   9   1   5       84.24      117.33     10.63 o 
  10   1   5      104.53      150.64     16.98 o 
  11   1   5       51.77       43.43      9.86 o 
  12   1   5        7.80       29.17     10.20 o 
 -12   2   5        0.27       20.10      9.95 o 
 -11   2   5      145.69      163.60     10.57 o 
 -10   2   5      158.26      199.82     15.64 o 
  -9   2   5      284.16      302.98     10.33 o 
  -8   2   5      909.33      885.67     12.62 o 
  -7   2   5     1774.85     1807.42     12.77 o 
  -6   2   5     1138.46     1083.78     14.22 o 
  -5   2   5       20.05       99.90     10.78 o 
  -4   2   5     1239.31     1258.00     18.22 o 
  -3   2   5     6985.85     6366.52     61.19 o 
  -2   2   5       11.33       10.62     15.63 o 
  -1   2   5     1133.97     1260.61     18.31 o 
   1   2   5     1656.04     1695.17     19.56 o 
   2   2   5     2652.49     2824.02     28.00 o 
   3   2   5     8073.12     7720.36     84.49 o 
   4   2   5     2071.10     2079.14     14.36 o 
   5   2   5     6201.57     6150.25     41.79 o 
   6   2   5     3588.51     3303.41     46.82 o 
   7   2   5     3895.17     4086.96     33.29 o 
   8   2   5      467.82      502.26     10.39 o 
   9   2   5     2351.72     2408.93     33.51 o 
  10   2   5     2232.06     2291.29     32.09 o 
  11   2   5       51.62       49.21      9.18 o 
  12   2   5      317.53      315.08     10.49 o 
 -12   3   5      727.28      778.79     18.84 o 
 -11   3   5       41.20       38.43     10.23 o 
 -10   3   5     3395.02     3752.50     46.41 o 
  -9   3   5     1857.76     1981.91     25.76 o 
  -8   3   5     1405.03     1555.17     14.67 o 
  -7   3   5     1564.97     1639.77     18.46 o 
  -6   3   5     4159.56     3874.50     35.46 o 
  -5   3   5        7.36        4.33     10.70 o 
  -4   3   5      500.82      401.81     11.80 o 
  -3   3   5    19523.90    18864.80    165.32 o 
  -2   3   5      190.23      164.74     14.04 o 
  -1   3   5     1695.03     1598.09     16.73 o 
   0   3   5     1051.35     1043.04     16.79 o 
   1   3   5      850.13      877.14     16.02 o 
   2   3   5     2484.95     2595.28     22.45 o 
   3   3   5     5560.70     5396.64     71.97 o 
   4   3   5        4.55        4.41     11.18 o 
   5   3   5       74.79       90.36     10.10 o 
   6   3   5      560.93      574.48     10.91 o 
   7   3   5       69.70       73.69     10.24 o 
   8   3   5       62.08       70.10      9.63 o 
   9   3   5      382.23      418.87     11.55 o 
  10   3   5       38.65       38.05      8.96 o 
  11   3   5       37.42       37.35      9.07 o 
  12   3   5       12.53       30.90      9.22 o 
 -12   4   5       28.19       15.07      9.48 o 
 -11   4   5        4.33       17.47      9.62 o 
 -10   4   5      653.46      620.25     10.98 o 
  -9   4   5      296.16      310.38     10.37 o 
  -8   4   5       67.38       79.79     10.36 o 
  -7   4   5        1.32       12.55     10.45 o 
  -6   4   5     1569.69     1330.06     12.48 o 
  -5   4   5     1732.45     1904.67     13.32 o 
  -4   4   5    11688.42    11729.40     53.65 o 
  -3   4   5      497.08      424.97     12.40 o 
  -2   4   5    11898.42    11040.35     72.73 o 
  -1   4   5     3344.42     3343.05     22.98 o 
   0   4   5    10973.31    11016.88    127.35 o 
   1   4   5     6171.29     5983.97     74.23 o 
   2   4   5    16526.94    16125.70    103.73 o 
   3   4   5     7611.69     7785.00     50.30 o 
   4   4   5     4139.22     3984.94     41.77 o 
   5   4   5     2899.74     2975.79     23.36 o 
   6   4   5     2445.42     2554.36     37.32 o 
   7   4   5      736.16      780.64     11.33 o 
   8   4   5       62.12       72.33      9.49 o 
   9   4   5      586.18      618.31     13.15 o 
  10   4   5      846.62      863.07     22.20 o 
  11   4   5      226.88      221.26     11.37 o 
  12   4   5      205.17      161.78      9.71 o 
 -12   5   5      204.56      175.21     10.56 o 
 -11   5   5      802.68      932.28     12.61 o 
 -10   5   5      990.52      975.38     12.14 o 
  -9   5   5     1400.47     1229.53     16.68 o 
  -8   5   5     5256.08     5150.32     56.85 o 
  -7   5   5      103.82      150.03     10.10 o 
  -6   5   5      187.95      143.96      9.74 o 
  -5   5   5     2529.63     2427.73     34.22 o 
  -4   5   5     3919.14     3705.76     60.45 o 
  -3   5   5     1895.85     1975.07     16.36 o 
  -2   5   5    14215.39    14236.77     88.80 o 
  -1   5   5     4187.21     4314.40     24.69 o 
   0   5   5      752.40      763.30     14.20 o 
   1   5   5     1778.38     1783.89     18.52 o 
   2   5   5      772.84      674.45     12.90 o 
   3   5   5     1158.43     1184.06     14.12 o 
   4   5   5     3136.33     3036.29     24.50 o 
   5   5   5      668.62      706.86     10.85 o 
   6   5   5      407.64      378.67      9.95 o 
   7   5   5        6.68       11.46     10.56 o 
   8   5   5      767.29      817.68     13.95 o 
   9   5   5       27.78       49.02      9.45 o 
  10   5   5      109.56       91.83      8.95 o 
  11   5   5       72.57       68.93      8.75 o 
  12   5   5        2.31        8.92      9.22 o 
 -12   6   5        4.13       24.57      9.75 o 
 -11   6   5       43.74       42.74      9.49 o 
 -10   6   5        9.00       13.66      9.95 o 
  -9   6   5       25.38       13.12      9.47 o 
  -8   6   5       47.04       69.30     10.17 o 
  -7   6   5      101.96      101.79      9.93 o 
  -6   6   5        6.99        2.35      9.24 o 
  -5   6   5      140.70       99.67      9.88 o 
  -4   6   5     3547.12     3727.73     42.52 o 
  -3   6   5      307.55      442.84     11.59 o 
  -2   6   5      920.80      889.65     12.84 o 
  -1   6   5      264.34      271.89     10.89 o 
   0   6   5     3188.04     3008.96     15.75 o 
   1   6   5     1059.90      941.13     12.83 o 
   2   6   5    25534.98    24705.07    254.59 o 
   3   6   5       48.96      105.27     10.98 o 
   4   6   5     3123.81     3182.67     49.51 o 
   5   6   5       97.45      112.10     10.82 o 
   6   6   5      393.36      374.42     11.45 o 
   7   6   5       54.65       60.26     10.89 o 
   8   6   5     2164.81     2136.25     44.66 o 
   9   6   5      784.87      807.76     14.83 o 
  10   6   5      438.81      438.98     11.05 o 
  11   6   5       82.43       84.75      9.99 o 
  12   6   5        4.24       14.12     10.25 o 
 -12   7   5       65.60       60.39      9.48 o 
 -11   7   5       12.28       18.87      8.90 o 
 -10   7   5      142.11      126.87     10.49 o 
  -9   7   5      307.89      250.96      9.68 o 
  -8   7   5     3224.26     3250.61     39.07 o 
  -7   7   5     2026.18     1944.99     12.54 o 
  -6   7   5       22.73       34.51      9.22 o 
  -5   7   5        9.18       31.91      9.48 o 
  -4   7   5      746.09      745.11     11.93 o 
  -3   7   5     5080.15     4896.74     40.03 o 
  -2   7   5     4221.60     4132.79     33.69 o 
  -1   7   5     1363.69     1441.00     13.14 o 
   0   7   5        6.99       21.76     10.13 o 
   1   7   5     1163.16     1229.96     13.17 o 
   2   7   5      632.06      780.16     11.35 o 
   3   7   5     1424.85     1318.16     23.30 o 
   4   7   5      162.23      160.22     10.32 o 
   5   7   5       93.13       98.40     10.58 o 
   6   7   5      719.04      741.54     11.30 o 
   7   7   5       46.34       60.02      9.97 o 
   8   7   5     2336.59     2353.04     27.77 o 
   9   7   5      345.28      394.14     11.20 o 
  10   7   5       20.30       21.20     10.23 o 
  11   7   5        2.44        2.40      9.90 o 
 -12   8   5        0.43       22.48     10.52 o 
 -11   8   5      215.17      202.76     10.71 o 
 -10   8   5       65.70       52.80     10.33 o 
  -9   8   5       35.34       78.46     10.85 o 
  -8   8   5       35.96       17.63     10.84 o 
  -7   8   5      660.07      714.88     11.55 o 
  -6   8   5      500.70      541.12     11.56 o 
  -5   8   5       11.97       46.25     10.70 o 
  -4   8   5       53.20       50.85      9.23 o 
  -3   8   5     4018.42     4077.59     50.79 o 
  -2   8   5      854.92      832.92     11.56 o 
  -1   8   5     4207.28     4183.10     28.76 o 
   0   8   5      386.10      281.52     11.34 o 
   1   8   5       32.75       43.82     11.29 o 
   2   8   5      570.33      524.82     11.14 o 
   3   8   5     2464.56     2405.26     31.06 o 
   4   8   5      305.69      325.40     10.94 o 
   5   8   5      900.31      880.83     20.36 o 
   6   8   5        2.65       27.95     10.35 o 
   7   8   5     1573.94     1589.32     25.81 o 
   8   8   5       64.03       81.74      9.77 o 
   9   8   5     2923.22     2899.47     49.05 o 
  10   8   5        3.91       23.27      9.99 o 
  11   8   5       74.34       78.32      9.44 o 
 -11   9   5      180.74      207.16     10.89 o 
 -10   9   5       28.29        8.38      9.06 o 
  -9   9   5      598.58      689.30     15.73 o 
  -8   9   5      596.12      616.33     11.35 o 
  -7   9   5     1792.48     1956.59     22.82 o 
  -6   9   5      404.22      429.27      9.65 o 
  -5   9   5      391.81      403.73      9.32 o 
  -4   9   5      145.18      146.24      9.94 o 
  -3   9   5     5323.62     5031.95     48.76 o 
  -2   9   5      689.82      711.58     12.83 o 
  -1   9   5      604.55      507.52     10.63 o 
   0   9   5      645.59      601.95     11.83 o 
   1   9   5     3817.71     4122.40     37.03 o 
   2   9   5     4278.15     4331.96     60.25 o 
   3   9   5     4891.61     5148.68     42.29 o 
   4   9   5     1477.74     1479.06     20.88 o 
   5   9   5       21.52       22.18     10.18 o 
   6   9   5       37.04       35.44     10.02 o 
   7   9   5      433.86      404.00     11.43 o 
   8   9   5       13.21        5.67      9.73 o 
   9   9   5       35.44       43.12      9.97 o 
  10   9   5        3.38       25.01      9.91 o 
  11   9   5        2.45       10.36      9.96 o 
 -11  10   5       12.95        4.72      9.91 o 
 -10  10   5        1.09       34.38      9.73 o 
  -9  10   5      143.72      134.78      9.24 o 
  -8  10   5       71.58       98.35      9.65 o 
  -7  10   5      712.68      677.00      9.51 o 
  -6  10   5      991.12     1036.53     14.95 o 
  -5  10   5       12.21       23.51      9.70 o 
  -4  10   5       57.65       66.09      9.84 o 
  -3  10   5     1892.13     1791.12     32.95 o 
  -2  10   5     1033.57      983.56     12.07 o 
  -1  10   5     4007.32     3770.46     40.66 o 
   0  10   5       54.60       80.26      9.79 o 
   1  10   5     1420.55     1407.28     17.09 o 
   2  10   5      723.26      650.55     16.83 o 
   3  10   5      634.56      657.90     11.17 o 
   4  10   5      964.49     1014.74     11.76 o 
   5  10   5     2330.95     2445.83     43.84 o 
   6  10   5      260.89      267.87      9.75 o 
   7  10   5      784.76      819.85     10.96 o 
   8  10   5      463.68      515.09     11.33 o 
   9  10   5      295.96      293.58     10.44 o 
  10  10   5       52.17       66.10      9.70 o 
  11  10   5      431.81      339.83     13.22 o 
 -11  11   5     1042.74      837.52     21.00 o 
 -10  11   5      185.29      219.76     12.46 o 
  -9  11   5        3.28       29.08      9.61 o 
  -8  11   5     1076.46     1240.76     28.25 o 
  -7  11   5      212.19      247.48     11.35 o 
  -6  11   5      576.64      528.55     10.51 o 
  -5  11   5     2754.41     2644.16     41.75 o 
  -4  11   5        8.89       22.86      9.67 o 
  -3  11   5      134.89      134.44      9.37 o 
  -2  11   5      300.81      264.55     10.50 o 
  -1  11   5     1274.70     1225.89     18.57 o 
   0  11   5       22.51       22.61      9.59 o 
   1  11   5     1335.67     1297.56     21.50 o 
   2  11   5      778.30      752.13     10.55 o 
   3  11   5       38.35       54.56     10.17 o 
   4  11   5      114.74      133.04     10.31 o 
   5  11   5      513.68      464.75     11.81 o 
   6  11   5      270.60      246.38     10.28 o 
   7  11   5       48.60       59.74      9.83 o 
   8  11   5       49.10       54.80      9.12 o 
   9  11   5        0.41       26.10      9.77 o 
  10  11   5      107.85      118.72     10.32 o 
 -10  12   5        6.01       11.58      8.52 o 
  -9  12   5        0.32       -3.77      8.54 o 
  -8  12   5       60.86       64.14      8.72 o 
  -7  12   5      123.18      113.00      8.85 o 
  -6  12   5      930.00      837.81     10.22 o 
  -5  12   5     1942.92     2065.11     24.96 o 
  -4  12   5     1100.75     1039.39     18.92 o 
  -3  12   5      144.75      162.56     10.19 o 
  -2  12   5      978.92      976.43     11.63 o 
  -1  12   5      193.97      237.62     10.53 o 
   0  12   5     1335.74     1414.56     22.23 o 
   1  12   5      417.10      431.75     10.35 o 
   2  12   5     1331.38     1353.76     14.95 o 
   3  12   5       13.41       20.95      9.82 o 
   4  12   5     1358.35     1410.88     26.11 o 
   5  12   5      699.25      668.71     18.26 o 
   6  12   5     2267.29     2273.66     50.53 o 
   7  12   5      878.05      920.82     19.43 o 
   8  12   5       98.84       91.33      9.71 o 
   9  12   5       89.45       89.26      9.74 o 
  10  12   5      437.79      387.02     17.96 o 
 -10  13   5      635.18      463.19     13.63 o 
  -9  13   5      123.48      124.85      8.68 o 
  -8  13   5      104.60       97.44      8.99 o 
  -7  13   5      159.41      133.17      8.69 o 
  -6  13   5     2167.93     2258.97     36.02 o 
  -5  13   5       35.22       52.62      9.13 o 
  -4  13   5     1064.23     1061.53     19.52 o 
  -3  13   5      463.26      469.84     10.39 o 
  -2  13   5        9.06       16.91     10.63 o 
  -1  13   5     1358.24     1388.62     19.63 o 
   0  13   5     5191.82     5379.45     24.60 o 
   1  13   5       53.62       76.92      9.28 o 
   2  13   5     1333.30     1319.94     13.51 o 
   3  13   5       50.98       63.27      9.55 o 
   4  13   5      612.64      632.06     17.22 o 
   5  13   5      728.83      807.72     11.61 o 
   6  13   5     1491.33     1554.06     23.43 o 
   7  13   5       42.22       61.97      9.74 o 
   8  13   5       20.45       24.29      9.60 o 
   9  13   5       43.79       51.69      9.28 o 
  -9  14   5       36.27       50.32      8.68 o 
  -8  14   5       88.65      105.63      9.13 o 
  -7  14   5      273.93      287.02     12.16 o 
  -6  14   5      337.87      386.53      9.96 o 
  -5  14   5      742.41      747.88     12.48 o 
  -4  14   5        8.23       24.16      8.95 o 
  -3  14   5      259.65      265.35     10.08 o 
  -2  14   5       22.33       36.54     10.32 o 
  -1  14   5      514.28      544.14     13.07 o 
   0  14   5     1479.26     1506.97     21.93 o 
   1  14   5        0.26       16.77      9.27 o 
   2  14   5      371.83      378.79     13.63 o 
   3  14   5       74.20       66.35      9.32 o 
   4  14   5       41.21       50.37      8.59 o 
   5  14   5      150.70      173.10     12.87 o 
   6  14   5     1350.71     1394.20     30.32 o 
   7  14   5       58.32       54.28     10.02 o 
   8  14   5       32.37       36.15      9.92 o 
   9  14   5        5.38       22.67      9.94 o 
  -9  15   5       14.43       28.39     12.61 o 
  -8  15   5       67.49       81.74      8.86 o 
  -7  15   5       41.15       57.53      8.71 o 
  -6  15   5      650.12      709.66     14.36 o 
  -5  15   5      625.59      634.21     13.07 o 
  -4  15   5      230.24      248.81     12.43 o 
  -3  15   5        4.75       15.55      9.91 o 
  -2  15   5      297.71      310.87     13.00 o 
  -1  15   5      161.38      167.80     10.84 o 
   0  15   5      625.09      641.32     17.28 o 
   1  15   5      587.41      639.69     18.84 o 
   2  15   5       27.36       45.10      9.10 o 
   3  15   5      216.20      181.05      9.81 o 
   4  15   5      123.18      116.34      8.79 o 
   5  15   5       62.75       75.49      9.42 o 
   6  15   5       22.01       27.48      9.58 o 
   7  15   5       51.89       55.35     11.63 o 
   8  15   5        0.75       24.61      9.87 o 
  -8  16   5      120.52      110.13      8.59 o 
  -7  16   5      180.03      195.43      8.92 o 
  -6  16   5       22.26       33.47      9.24 o 
  -5  16   5      166.57      194.46     10.04 o 
  -4  16   5        3.21       -0.57      8.80 o 
  -3  16   5       78.80       56.23     10.07 o 
  -2  16   5      253.98      274.04     11.88 o 
  -1  16   5      312.91      325.27     13.94 o 
   0  16   5      410.72      415.99     13.12 o 
   1  16   5      992.56     1029.48     19.41 o 
   2  16   5      835.95      878.50     10.67 o 
   3  16   5       99.24      116.27      9.36 o 
   4  16   5      198.48      205.01      8.91 o 
   5  16   5     1034.01     1050.79     33.61 o 
   6  16   5      229.25      224.62      9.47 o 
   7  16   5      255.58      262.64      9.30 o 
  -7  17   5      564.25      523.29     17.84 o 
  -6  17   5      132.73      140.71      9.52 o 
  -5  17   5      964.29      927.45     21.49 o 
  -4  17   5       25.70       58.69     10.20 o 
  -3  17   5       54.84       43.91     12.83 o 
  -2  17   5      265.70      268.24      9.76 o 
  -1  17   5      453.10      428.09     11.30 o 
   0  17   5        0.12       17.49      9.76 o 
   1  17   5      130.30      142.48      9.03 o 
   2  17   5      215.24      225.40      9.35 o 
   3  17   5       86.98      112.45     11.37 o 
   4  17   5       51.40       67.63      8.33 o 
   5  17   5      219.35      199.58      8.92 o 
   6  17   5      139.89      124.34      8.98 o 
   7  17   5        0.27        6.65      8.74 o 
  -6  18   5       36.14       45.30      9.88 o 
  -5  18   5      119.01      109.92      9.37 o 
  -4  18   5      198.64      192.12     12.31 o 
  -3  18   5      240.09      244.48     10.06 o 
  -2  18   5        0.46       24.04     10.20 o 
  -1  18   5      224.47      224.00     10.00 o 
   0  18   5      321.35      312.31     17.60 o 
   1  18   5      340.86      377.17      9.75 o 
   2  18   5        0.15        9.72      9.38 o 
   3  18   5     1123.23     1090.87     17.20 o 
   4  18   5       62.65       52.88      8.88 o 
   5  18   5      107.31       96.93      9.49 o 
   6  18   5       99.12       91.83      8.42 o 
  -5  19   5       16.17       23.79     10.58 o 
  -4  19   5       24.66       23.65     10.78 o 
  -3  19   5      718.95      649.50     14.86 o 
  -2  19   5       27.02       41.94     11.29 o 
  -1  19   5       10.34       25.01     10.08 o 
   0  19   5      192.87      169.38     10.82 o 
   1  19   5       34.42       63.86      9.22 o 
   2  19   5        9.52       23.41     11.38 o 
   3  19   5      232.94      232.02      9.36 o 
   4  19   5       72.80       67.72      9.72 o 
   5  19   5       19.95       25.36      8.39 o 
  -3  20   5      176.52      167.05     17.60 o 
  -2  20   5       39.61       43.21      9.95 o 
  -1  20   5       59.00       50.46     12.42 o 
   0  20   5       34.25       30.25     10.18 o 
   1  20   5        4.85       11.73      9.51 o 
   2  20   5       35.08       38.28      9.26 o 
   3  20   5      331.97      278.31      9.20 o 
 -12   0   6      749.60      731.63     21.55 o 
 -10   0   6      745.34      683.63     18.71 o 
  -8   0   6       10.93       49.19     20.15 o 
  -6   0   6     3940.79     3872.89     72.93 o 
  -4   0   6      253.07      368.97     18.73 o 
  -2   0   6       87.12       71.03     23.85 o 
   2   0   6       59.76       36.40     18.45 o 
   4   0   6      196.64      206.50     16.94 o 
   6   0   6      388.40      442.45     23.51 o 
   8   0   6      242.29      277.54     16.83 o 
  10   0   6       10.29       -4.53     13.20 o 
  12   0   6      119.70       64.18     12.22 o 
 -12   1   6      828.45      901.94     24.37 o 
 -11   1   6      337.58      444.87     11.02 o 
 -10   1   6     2697.23     2859.38     25.71 o 
  -9   1   6      173.37      163.47     10.10 o 
  -8   1   6     6534.04     6688.98     91.50 o 
  -7   1   6        7.11       20.25     10.67 o 
  -6   1   6     8630.32     8078.85     61.57 o 
  -5   1   6     1475.39     1334.80     13.10 o 
  -4   1   6     2547.80     2308.65     27.21 o 
  -3   1   6     1395.40     1355.66     16.71 o 
  -2   1   6     3470.85     3282.47     32.29 o 
  -1   1   6      250.02      244.04     15.30 o 
   0   1   6     1752.15     1897.71     18.70 o 
   1   1   6    17434.00    17236.32    155.83 o 
   2   1   6     4910.07     4675.57     48.05 o 
   3   1   6     2511.09     2512.97     33.23 o 
   4   1   6     1878.55     1788.84     15.70 o 
   5   1   6     1544.96     1496.48     13.67 o 
   6   1   6     5121.79     4882.22     41.00 o 
   7   1   6      489.27      496.59     10.84 o 
   8   1   6      440.43      447.67     10.84 o 
   9   1   6       30.10       22.13      9.24 o 
  10   1   6      259.70      287.90      9.78 o 
  11   1   6      395.61      361.62     16.86 o 
  12   1   6       32.89       37.62      9.53 o 
 -12   2   6        1.59       26.83      9.72 o 
 -11   2   6      887.50      882.22     15.24 o 
 -10   2   6      125.44      149.81     10.05 o 
  -9   2   6      336.41      376.50     10.70 o 
  -8   2   6      115.18      127.88     16.80 o 
  -7   2   6     1061.13     1012.09     11.53 o 
  -6   2   6       44.57       74.18     10.40 o 
  -5   2   6      325.96      405.32     10.78 o 
  -4   2   6      810.93      932.51     12.77 o 
  -3   2   6     3395.13     3137.32     37.68 o 
  -2   2   6      139.08      160.35     14.71 o 
  -1   2   6     3889.03     3678.26     29.83 o 
   0   2   6      493.80      528.81     14.95 o 
   1   2   6     5321.93     5704.34     67.82 o 
   2   2   6      767.97      780.64     14.78 o 
   3   2   6     1757.96     1695.52     21.58 o 
   4   2   6     1147.09     1083.29     12.54 o 
   5   2   6       55.88       33.30     11.24 o 
   6   2   6      683.14      636.46     10.55 o 
   7   2   6      263.24      312.09     10.79 o 
   8   2   6     1255.84     1228.86     18.35 o 
   9   2   6      177.27      182.64      9.50 o 
  10   2   6      280.75      270.31     12.28 o 
  11   2   6      461.53      443.86     12.98 o 
  12   2   6       49.59       52.40     10.12 o 
 -12   3   6      101.91       83.28      9.89 o 
 -11   3   6     1271.91     1276.25     14.17 o 
 -10   3   6      190.93      139.75      9.64 o 
  -9   3   6       76.53       80.19      9.95 o 
  -8   3   6     7509.52     7631.14     55.79 o 
  -7   3   6     1861.52     1839.48     12.94 o 
  -6   3   6       80.89       78.15     10.73 o 
  -5   3   6     9042.09     8472.08     97.91 o 
  -4   3   6      412.85      696.67     12.41 o 
  -3   3   6     4745.43     4629.72     70.86 o 
  -2   3   6     4064.70     3801.22     26.56 o 
  -1   3   6    14917.39    14520.53    109.01 o 
   0   3   6     6437.38     6707.36     38.59 o 
   1   3   6    20619.46    20280.57    248.81 o 
   2   3   6     4195.94     3838.09     24.74 o 
   3   3   6       12.87       36.62     11.57 o 
   4   3   6     2729.73     2783.53     19.21 o 
   5   3   6     6034.50     5887.02     53.09 o 
   6   3   6      164.40      189.67      9.95 o 
   7   3   6     2533.37     2655.13     26.73 o 
   8   3   6     2928.66     2950.15     45.91 o 
   9   3   6      273.86      317.80      9.66 o 
  10   3   6      130.69      147.48      9.47 o 
  11   3   6     1371.65     1295.00     21.72 o 
  12   3   6       63.46       51.88      9.41 o 
 -12   4   6       98.43      126.07     10.11 o 
 -11   4   6      266.16      312.66     10.21 o 
 -10   4   6      124.73      100.19      9.75 o 
  -9   4   6      371.86      428.76     10.67 o 
  -8   4   6     4437.03     4309.58     42.62 o 
  -7   4   6     2017.10     2075.00     13.58 o 
  -6   4   6      776.68      853.73     11.12 o 
  -5   4   6      554.80      511.63     11.80 o 
  -4   4   6     1728.16     1824.90     22.42 o 
  -3   4   6        9.38       12.36     11.37 o 
  -2   4   6      148.12      184.84     11.37 o 
  -1   4   6      556.80      552.19     12.93 o 
   0   4   6        1.56       11.42     13.23 o 
   1   4   6      217.48      248.25     13.44 o 
   2   4   6        7.40       31.98     11.85 o 
   3   4   6       73.99      107.47     10.77 o 
   4   4   6       33.60       39.99     11.68 o 
   5   4   6      609.90      581.20     11.55 o 
   6   4   6      799.07      831.61     11.60 o 
   7   4   6     1490.49     1507.32     12.16 o 
   8   4   6       88.32      100.65      9.40 o 
   9   4   6      164.23      171.00      9.24 o 
  10   4   6       31.85       35.98      9.26 o 
  11   4   6      236.38      226.50      9.90 o 
  12   4   6       26.23       41.44      9.48 o 
 -12   5   6        1.40       26.03     10.03 o 
 -11   5   6      124.20       94.04      9.93 o 
 -10   5   6      225.88      185.58      9.91 o 
  -9   5   6     2080.63     2116.95     30.72 o 
  -8   5   6      133.28      208.91     10.12 o 
  -7   5   6     2534.06     2523.67     36.93 o 
  -6   5   6      883.32      813.99     11.00 o 
  -5   5   6      794.17      753.98     11.35 o 
  -4   5   6      976.02      989.65     12.19 o 
  -3   5   6    23505.27    22609.22    183.76 o 
  -2   5   6      295.40      312.74     11.51 o 
  -1   5   6     6941.21     6445.52     51.87 o 
   0   5   6     3910.84     3812.00     66.58 o 
   1   5   6     3858.13     3818.21     49.86 o 
   2   5   6      230.08      465.70    128.36 o 
   3   5   6     8274.93     7804.81    111.54 o 
   4   5   6       41.09       52.52     11.33 o 
   5   5   6     3388.54     3400.91     41.17 o 
   6   5   6      647.52      644.46     14.73 o 
   7   5   6     1157.73     1156.70     17.99 o 
   8   5   6     1313.77     1342.63     18.52 o 
   9   5   6     2396.64     2398.67     43.26 o 
  10   5   6      146.04      176.38      9.07 o 
  11   5   6       69.49       63.25      8.80 o 
  12   5   6       15.36       24.26      9.25 o 
 -12   6   6       36.89       33.92     10.33 o 
 -11   6   6      171.79      209.22     14.77 o 
 -10   6   6      191.03      190.39     10.05 o 
  -9   6   6       72.32       86.66      9.15 o 
  -8   6   6       18.83       40.73     10.37 o 
  -7   6   6      156.78      126.78     10.74 o 
  -6   6   6      367.34      324.91     10.64 o 
  -5   6   6        1.85       11.86      9.94 o 
  -4   6   6     1970.06     1989.91     15.12 o 
  -3   6   6      386.93      440.35     11.55 o 
  -2   6   6     1979.67     2051.40     21.59 o 
  -1   6   6      117.18       77.12     10.56 o 
   0   6   6        0.31        9.89     11.84 o 
   1   6   6      245.59      304.13     11.46 o 
   2   6   6      989.21      915.51     14.19 o 
   3   6   6      351.53      384.91     11.11 o 
   4   6   6       13.75       20.76     10.57 o 
   5   6   6     2128.29     2167.88     35.86 o 
   6   6   6      158.11      157.55     10.69 o 
   7   6   6     2043.36     2096.88     26.93 o 
   8   6   6       18.73       16.12      9.14 o 
   9   6   6      385.91      377.60     10.75 o 
  10   6   6        1.32       16.97     10.13 o 
  11   6   6        1.03       14.60     10.46 o 
 -12   7   6      129.24      140.87     13.40 o 
 -11   7   6       15.35       35.08      9.92 o 
 -10   7   6      447.65      503.74     16.15 o 
  -9   7   6     1207.24     1159.10     10.77 o 
  -8   7   6     1801.97     2012.29     23.21 o 
  -7   7   6     1272.50     1339.97     14.24 o 
  -6   7   6      273.22      324.88     10.99 o 
  -5   7   6      478.02      477.69     10.53 o 
  -4   7   6     3583.35     3389.05     35.36 o 
  -3   7   6     5355.50     5244.69     50.05 o 
  -2   7   6     9328.90     9067.54     98.85 o 
  -1   7   6      635.40      591.68     10.96 o 
   0   7   6       17.69       26.81     10.22 o 
   1   7   6       77.84      143.77     12.63 o 
   2   7   6    13150.67    12954.09    174.62 o 
   3   7   6     1392.82     1343.08     15.25 o 
   4   7   6     1500.57     1440.60     22.85 o 
   5   7   6      309.25      305.68     10.55 o 
   6   7   6       22.49       32.54     10.54 o 
   7   7   6       83.50       99.31     10.28 o 
   8   7   6      243.89      257.98     10.39 o 
   9   7   6     1247.59     1276.17     29.68 o 
  10   7   6      211.33      214.47     10.22 o 
  11   7   6       16.92        0.67     10.83 o 
 -11   8   6       54.65       70.37     10.61 o 
 -10   8   6      129.92      131.04      9.88 o 
  -9   8   6       39.31       47.42      9.76 o 
  -8   8   6     1561.92     1541.78     21.49 o 
  -7   8   6      291.33      338.67     10.56 o 
  -6   8   6      209.93      181.89     10.12 o 
  -5   8   6       60.95       72.80     10.98 o 
  -4   8   6      202.81      171.75     10.37 o 
  -3   8   6       17.20       18.10     10.44 o 
  -2   8   6      521.30      537.77     13.94 o 
  -1   8   6      413.88      428.64     10.55 o 
   0   8   6       49.69       66.28     10.10 o 
   1   8   6     2300.19     2434.99     34.56 o 
   2   8   6     4007.29     4054.55     68.01 o 
   3   8   6      392.44      398.33     10.40 o 
   4   8   6        4.09       16.78     10.53 o 
   5   8   6      159.62      148.86     10.96 o 
   6   8   6      237.25      256.87     12.20 o 
   7   8   6      337.93      313.55     10.45 o 
   8   8   6      149.52      175.06      9.85 o 
   9   8   6       38.18       44.08     10.01 o 
  10   8   6      114.84      108.44     10.36 o 
  11   8   6        1.29       13.66     10.03 o 
 -11   9   6      110.58       71.95     10.31 o 
 -10   9   6      521.17      518.05     12.91 o 
  -9   9   6      190.96      286.04     11.28 o 
  -8   9   6     1079.52     1059.16     14.22 o 
  -7   9   6        0.07       26.64      9.40 o 
  -6   9   6      545.33      570.60     10.02 o 
  -5   9   6     1293.45     1279.76     24.95 o 
  -4   9   6     3319.91     3262.71     53.70 o 
  -3   9   6      633.48      644.62     10.70 o 
  -2   9   6     6342.25     6414.21    102.08 o 
  -1   9   6     1990.73     1912.00     12.28 o 
   0   9   6     1262.50     1177.56     18.05 o 
   1   9   6      344.57      318.98     10.79 o 
   2   9   6     8984.41     9037.52     99.36 o 
   3   9   6       53.45       76.74     10.23 o 
   4   9   6     1688.95     1759.76     23.49 o 
   5   9   6     1452.74     1485.89     34.25 o 
   6   9   6      190.91      212.69     10.83 o 
   7   9   6       98.68       83.55     10.40 o 
   8   9   6      625.96      718.55     16.62 o 
   9   9   6      127.73      134.20     10.12 o 
  10   9   6       67.68       78.32      9.92 o 
  11   9   6      131.69       96.53     10.14 o 
 -11  10   6      106.25       86.10      9.23 o 
 -10  10   6      112.83      123.72      9.11 o 
  -9  10   6      134.43      153.82      9.47 o 
  -8  10   6      166.55      193.21      8.97 o 
  -7  10   6       13.62       21.41      9.12 o 
  -6  10   6      349.04      382.05     10.46 o 
  -5  10   6      148.90      130.56     10.49 o 
  -4  10   6     1065.69      967.54     15.25 o 
  -3  10   6      163.60      163.62      9.82 o 
  -2  10   6       16.48       22.79     10.31 o 
  -1  10   6      350.06      396.97      9.81 o 
   0  10   6      455.50      562.31     10.85 o 
   1  10   6       39.30       21.38      9.37 o 
   2  10   6     1538.10     1640.50     24.14 o 
   3  10   6       11.22       12.59     10.50 o 
   4  10   6      179.89      182.51     10.42 o 
   5  10   6        1.43        6.90     12.04 o 
   6  10   6       13.85        9.35      9.49 o 
   7  10   6       11.08       16.88     10.16 o 
   8  10   6      393.69      431.85     14.59 o 
   9  10   6       48.32       63.17     10.35 o 
  10  10   6      563.08      511.16     15.32 o 
 -10  11   6      295.55      249.09      9.31 o 
  -9  11   6      554.03      507.50     11.85 o 
  -8  11   6        3.36       12.16      8.44 o 
  -7  11   6      978.30      949.54     13.00 o 
  -6  11   6     3305.65     3499.95     66.60 o 
  -5  11   6      534.82      592.94     13.87 o 
  -4  11   6      601.32      589.91     10.99 o 
  -3  11   6     4634.75     4654.85     70.70 o 
  -2  11   6     1895.45     1891.18     15.37 o 
  -1  11   6     1159.08     1121.31     13.14 o 
   0  11   6     9497.41     9586.75    165.20 o 
   1  11   6     3206.97     3234.90     26.12 o 
   2  11   6       19.64       27.32      9.39 o 
   3  11   6     4028.83     4222.50     62.03 o 
   4  11   6       23.19       27.26     10.50 o 
   5  11   6      605.12      631.97     15.74 o 
   6  11   6     1460.77     1459.34     29.75 o 
   7  11   6     1713.67     1779.95     39.26 o 
   8  11   6       17.88       22.88      9.72 o 
   9  11   6      499.05      526.50     10.95 o 
  10  11   6      128.96      109.08     10.07 o 
 -10  12   6       19.67       32.58      8.78 o 
  -9  12   6       37.60       48.81      8.60 o 
  -8  12   6       37.86       61.01      8.62 o 
  -7  12   6       52.73       66.09      9.65 o 
  -6  12   6       20.93       32.84      9.70 o 
  -5  12   6      198.02      219.97      9.65 o 
  -4  12   6       87.64       99.23      9.27 o 
  -3  12   6        3.64       23.70     10.62 o 
  -2  12   6      650.56      603.00     11.42 o 
  -1  12   6      420.11      404.71     10.03 o 
   0  12   6      163.77      175.18     10.53 o 
   1  12   6     1307.06     1322.20     27.71 o 
   2  12   6       17.12       15.03      9.22 o 
   3  12   6        1.75       17.98     10.09 o 
   4  12   6      236.72      241.65     10.36 o 
   5  12   6     1256.69     1305.76     29.48 o 
   6  12   6        6.74       23.62      9.78 o 
   7  12   6       12.21       34.70      9.32 o 
   8  12   6      171.97      152.19     10.94 o 
   9  12   6      114.66      110.65      9.84 o 
  10  12   6       40.91       47.29     10.22 o 
 -10  13   6       95.84       83.81      8.75 o 
  -9  13   6       74.05       82.39      9.26 o 
  -8  13   6       44.21       46.86      8.60 o 
  -7  13   6      810.56      829.55     16.15 o 
  -6  13   6       47.78       92.62      9.44 o 
  -5  13   6     1956.21     2025.21     17.63 o 
  -4  13   6      112.69      131.78      9.00 o 
  -3  13   6      455.20      477.41     11.02 o 
  -2  13   6      271.21      293.89     15.54 o 
  -1  13   6      229.05      223.39      9.94 o 
   0  13   6     1902.95     1954.80     24.72 o 
   1  13   6     1376.66     1427.66     21.30 o 
   2  13   6      204.33      224.02      9.23 o 
   3  13   6        6.28       16.84      8.92 o 
   4  13   6        0.09        1.16      9.25 o 
   5  13   6     2808.05     2918.53     82.20 o 
   6  13   6      252.59      287.12     10.45 o 
   7  13   6       68.68       87.55      9.98 o 
   8  13   6       93.56       73.31      9.90 o 
   9  13   6        4.65       18.85     10.26 o 
  -9  14   6       12.12       21.94      9.08 o 
  -8  14   6        2.42       24.59      8.95 o 
  -7  14   6       16.32       28.15      8.63 o 
  -6  14   6       20.08       29.54      9.62 o 
  -5  14   6       61.22       82.07      9.49 o 
  -4  14   6     1263.13     1282.91     24.28 o 
  -3  14   6        0.20        3.96     10.15 o 
  -2  14   6       69.17       83.64     10.29 o 
  -1  14   6      378.29      372.64     10.08 o 
   0  14   6       15.52       25.17      9.89 o 
   1  14   6        0.52       -5.71      9.27 o 
   2  14   6       91.53       92.51      8.84 o 
   3  14   6       33.85       42.56      9.08 o 
   4  14   6      107.09       99.83      8.59 o 
   5  14   6      108.10      150.57     11.79 o 
   6  14   6      126.79      108.44      9.68 o 
   7  14   6       85.32       86.83     10.13 o 
   8  14   6        0.28       -0.02      9.33 o 
   9  14   6       14.29        8.55      9.48 o 
  -8  15   6        5.66       23.15      8.74 o 
  -7  15   6      222.61      208.93      8.59 o 
  -6  15   6     1238.74     1295.33     21.25 o 
  -5  15   6     2355.05     2397.66     42.85 o 
  -4  15   6      225.08      234.21      9.93 o 
  -3  15   6      188.63      227.27     11.04 o 
  -2  15   6      258.44      269.27     10.08 o 
  -1  15   6     1367.85     1418.39     26.46 o 
   0  15   6      789.37      778.91     11.47 o 
   1  15   6     1409.70     1477.43     20.79 o 
   2  15   6       17.45       35.46      8.83 o 
   3  15   6      388.95      428.40      9.50 o 
   4  15   6        3.57       14.36      8.96 o 
   5  15   6     1513.79     1543.06     27.64 o 
   6  15   6      765.22      780.38     14.87 o 
   7  15   6      133.63      152.76     10.17 o 
   8  15   6        9.79       31.81      9.82 o 
  -8  16   6        0.48       13.41      9.15 o 
  -7  16   6      133.62      126.64      8.98 o 
  -6  16   6      285.71      344.12     10.23 o 
  -5  16   6       33.27       55.16      9.38 o 
  -4  16   6      169.26      192.31     10.13 o 
  -3  16   6      505.76      475.64     13.16 o 
  -2  16   6       29.36       22.74     10.77 o 
  -1  16   6      269.10      270.17     11.36 o 
   0  16   6       41.56       25.74     10.33 o 
   1  16   6       71.58       77.08      9.01 o 
   2  16   6      152.62      185.41      9.42 o 
   3  16   6      109.77      104.21      9.64 o 
   4  16   6      330.05      285.36      9.15 o 
   5  16   6       15.83       18.13      9.40 o 
   6  16   6      126.78      129.59      8.67 o 
   7  16   6      222.43      203.32     11.30 o 
  -7  17   6        4.68       13.03      8.86 o 
  -6  17   6     1176.39     1041.92     11.17 o 
  -5  17   6        6.48       16.60      9.20 o 
  -4  17   6      949.05      986.28     13.27 o 
  -3  17   6      577.18      558.40     16.36 o 
  -2  17   6      636.86      641.44     10.69 o 
  -1  17   6       60.34       70.48      9.66 o 
   0  17   6     1449.33     1464.30     26.46 o 
   1  17   6      109.34      117.32      8.92 o 
   2  17   6      319.03      353.53     14.19 o 
   3  17   6      320.45      354.01      9.60 o 
   4  17   6      299.10      305.17      8.71 o 
   5  17   6       17.51       21.10      8.92 o 
   6  17   6      290.72      286.63     15.82 o 
  -6  18   6       13.91       12.85      9.02 o 
  -5  18   6       29.57       33.09     10.11 o 
  -4  18   6      219.57      197.54     10.34 o 
  -3  18   6      133.02      114.77     10.32 o 
  -2  18   6        2.24       19.03     10.17 o 
  -1  18   6        9.89       24.78     10.17 o 
   0  18   6        0.09        9.31     11.10 o 
   1  18   6        0.07        6.51      9.47 o 
   2  18   6       99.69      117.65      9.55 o 
   3  18   6        5.07       15.68     10.33 o 
   4  18   6       54.41       70.06      9.08 o 
   5  18   6        0.85       18.02      9.73 o 
  -5  19   6       32.00       32.63     10.63 o 
  -4  19   6      284.06      274.06     10.61 o 
  -3  19   6       38.81       30.71     10.38 o 
  -2  19   6      580.29      524.01     15.83 o 
  -1  19   6       95.06       85.84     10.37 o 
   0  19   6       27.45       36.22      9.69 o 
   1  19   6      300.07      268.98      9.79 o 
   2  19   6      284.53      232.77      9.70 o 
   3  19   6        0.93       13.64      9.00 o 
   4  19   6      144.08      134.04      9.23 o 
  -3  20   6       48.98       36.71     10.16 o 
  -2  20   6        2.30       11.56     10.00 o 
  -1  20   6        1.21       12.33      9.73 o 
   0  20   6       44.91       30.86     10.29 o 
   1  20   6       96.19       77.49      9.62 o 
   2  20   6       17.96       -0.55      8.96 o 
 -11   0   7     2798.60     3236.70     46.87 o 
  -9   0   7     1086.40     1328.47     22.99 o 
  -7   0   7     9188.58     9458.88    106.42 o 
  -5   0   7     5715.39     5325.16     97.31 o 
  -3   0   7     1048.22     1287.87     37.23 o 
  -1   0   7     1865.52     1828.72     24.29 o 
   1   0   7     1493.89     1323.70     21.94 o 
   3   0   7     2998.91     3073.16     59.51 o 
   5   0   7     1019.62      983.29     27.19 o 
   7   0   7      288.70      326.59     24.17 o 
   9   0   7       44.57       56.67     13.64 o 
  11   0   7        0.21       30.72     13.70 o 
 -12   1   7       26.68       43.92     11.26 o 
 -11   1   7       95.80      125.14     12.84 o 
 -10   1   7       50.26       41.23     10.11 o 
  -9   1   7     1690.22     1749.82     21.44 o 
  -8   1   7        4.14       96.46     32.97 o 
  -7   1   7    11785.45    11787.49    117.06 o 
  -6   1   7      666.62      591.16     11.67 o 
  -5   1   7     2839.13     2678.63     26.39 o 
  -4   1   7     1159.17     1041.04     13.95 o 
  -3   1   7      328.74      237.19     13.03 o 
  -2   1   7      496.56      473.41     15.75 o 
  -1   1   7     3845.73     3566.79     34.37 o 
   0   1   7    11789.83    11807.07     67.42 o 
   1   1   7      704.28      603.82     14.30 o 
   2   1   7     1083.43     1009.78     14.91 o 
   3   1   7      796.17      778.81     14.64 o 
   4   1   7     1104.83     1057.54     18.66 o 
   5   1   7     5082.48     4983.00     74.42 o 
   6   1   7     1392.49     1436.97     30.32 o 
   7   1   7     1954.78     1946.56     22.20 o 
   8   1   7      154.69      159.27      9.86 o 
   9   1   7      211.87      230.46      9.27 o 
  10   1   7      972.77      926.96     10.42 o 
  11   1   7      703.40      666.95     23.75 o 
  12   1   7       60.41       50.10      9.55 o 
 -12   2   7      785.40      751.38     12.78 o 
 -11   2   7      458.20      376.62      9.58 o 
 -10   2   7      525.23      623.32     10.42 o 
  -9   2   7     1121.35     1079.77     14.73 o 
  -8   2   7     3473.33     3481.44     38.87 o 
  -7   2   7     7543.43     7467.41     71.01 o 
  -6   2   7     7243.56     7040.65     59.27 o 
  -5   2   7      747.67      693.92     12.41 o 
  -4   2   7     6416.86     6861.57     90.99 o 
  -3   2   7     1631.71     1614.26     15.34 o 
  -2   2   7     2057.54     2093.65     17.17 o 
  -1   2   7     3356.97     3350.33     25.66 o 
   0   2   7     9228.68     9397.91     34.43 o 
   1   2   7     1573.20     1642.60     15.53 o 
   2   2   7     4751.06     5028.52     32.29 o 
   3   2   7     2843.70     2841.29     25.15 o 
   4   2   7      228.46      227.69     11.36 o 
   5   2   7     1010.70      963.26     16.75 o 
   6   2   7      373.68      367.90     11.33 o 
   7   2   7      374.70      355.74     11.33 o 
   8   2   7      379.21      369.19     12.46 o 
   9   2   7      255.53      269.45     10.56 o 
  10   2   7       43.61       65.26     10.39 o 
  11   2   7       27.96       40.90      9.77 o 
  12   2   7       10.35       16.44      9.55 o 
 -12   3   7       52.39       65.31     10.74 o 
 -11   3   7        6.19       36.40      9.77 o 
 -10   3   7      158.65      160.05     10.43 o 
  -9   3   7     1239.90     1338.77     14.00 o 
  -8   3   7      547.86      527.76     10.85 o 
  -7   3   7     2339.73     2292.15     22.01 o 
  -6   3   7     1202.04     1115.48     11.89 o 
  -5   3   7       48.77       63.71     10.89 o 
  -4   3   7      166.87      165.69     11.37 o 
  -3   3   7     2334.82     2411.45     32.87 o 
  -2   3   7     2435.57     2499.17     34.37 o 
  -1   3   7      307.90      323.24     12.83 o 
   0   3   7     9165.33     9060.80     52.44 o 
   1   3   7        5.57       14.38     12.39 o 
   2   3   7     6115.44     6052.08     21.93 o 
   3   3   7     3896.53     3840.45     45.89 o 
   4   3   7     3388.69     3373.19     36.89 o 
   5   3   7      701.44      730.70     11.70 o 
   6   3   7     4290.99     4230.10     49.72 o 
   7   3   7      613.85      614.19     11.11 o 
   8   3   7      131.03      158.73     10.22 o 
   9   3   7     2222.99     2210.14     29.50 o 
  10   3   7     1805.66     1819.51     36.45 o 
  11   3   7       23.44       27.08      9.86 o 
  12   3   7      196.09      163.52      9.90 o 
 -12   4   7      510.90      404.70     15.18 o 
 -11   4   7      654.76      597.42     11.08 o 
 -10   4   7      470.72      386.11      9.72 o 
  -9   4   7      588.67      670.95     10.48 o 
  -8   4   7       24.75       33.07     10.18 o 
  -7   4   7      176.48      239.46     10.64 o 
  -6   4   7     1546.87     1490.25     21.02 o 
  -5   4   7      285.59      237.94     10.95 o 
  -4   4   7     3413.12     3360.10     51.99 o 
  -3   4   7    12518.75    12367.67     76.64 o 
  -2   4   7     9563.49     9530.32     59.01 o 
  -1   4   7       73.04      130.25     11.93 o 
   0   4   7     3057.90     2985.16     27.90 o 
   1   4   7      162.23      148.29     11.94 o 
   2   4   7     2538.68     2491.91     22.18 o 
   3   4   7     2885.96     2849.24     47.26 o 
   4   4   7     2873.51     2855.86     35.47 o 
   5   4   7     1108.21     1036.91     11.68 o 
   6   4   7      232.96      256.99     10.24 o 
   7   4   7      495.39      526.58     10.69 o 
   8   4   7       59.28       50.24      9.71 o 
   9   4   7       66.93       81.89      9.87 o 
  10   4   7      106.46      123.82      9.49 o 
  11   4   7       53.17       61.70      9.67 o 
 -12   5   7       69.58       82.47      9.94 o 
 -11   5   7        7.14       41.89     10.03 o 
 -10   5   7      541.49      542.34     10.73 o 
  -9   5   7       27.48       37.75      9.59 o 
  -8   5   7       21.40       53.76     10.51 o 
  -7   5   7      105.66       90.68     10.90 o 
  -6   5   7      312.67      290.87     11.18 o 
  -5   5   7      328.41      430.04     10.51 o 
  -4   5   7     1506.41     1478.18     29.02 o 
  -3   5   7      106.96       88.66     12.03 o 
  -2   5   7     3326.43     3204.67     31.26 o 
  -1   5   7      376.18      397.84     11.84 o 
   0   5   7     3315.09     3119.62     42.93 o 
   1   5   7     1662.02     1593.15     23.08 o 
   2   5   7     9819.55     8946.46     66.27 o 
   3   5   7     8587.95     9084.85     72.60 o 
   4   5   7     5193.04     4994.01     66.90 o 
   5   5   7      442.66      414.37     10.50 o 
   6   5   7     1568.84     1656.41     24.58 o 
   7   5   7      145.63      123.74     10.39 o 
   8   5   7     2351.00     2492.42     45.14 o 
   9   5   7      172.87      188.22      9.90 o 
  10   5   7      707.44      740.54     16.18 o 
  11   5   7      162.52      162.11      9.54 o 
 -12   6   7      129.59      150.48     10.30 o 
 -11   6   7      110.70      103.28      9.76 o 
 -10   6   7       86.10      139.32     10.13 o 
  -9   6   7      573.65      612.30     16.67 o 
  -8   6   7     2397.94     2815.19     29.20 o 
  -7   6   7     1781.21     1892.45     26.17 o 
  -6   6   7      106.36      146.41      9.11 o 
  -5   6   7      183.83      154.10      9.82 o 
  -4   6   7      707.18      549.37     11.12 o 
  -3   6   7        6.91       16.34     11.70 o 
  -2   6   7     8538.88     7981.02     56.52 o 
  -1   6   7     3052.06     2907.67     30.93 o 
   0   6   7       10.29       33.61     10.51 o 
   1   6   7     1238.77     1163.09     20.06 o 
   2   6   7     4220.98     3730.38     38.18 o 
   3   6   7      121.33      113.83     11.70 o 
   4   6   7     1361.63     1446.28     17.80 o 
   5   6   7      438.34      429.36     11.40 o 
   6   6   7        9.21       18.34     10.14 o 
   7   6   7      185.43      195.38     11.20 o 
   8   6   7      114.13      115.35      9.69 o 
   9   6   7       25.83       36.83      9.50 o 
  10   6   7       35.99       42.36     10.03 o 
  11   6   7        0.08       12.94     10.49 o 
 -12   7   7       57.21       21.85     11.07 o 
 -11   7   7      285.20      284.66     15.00 o 
 -10   7   7       26.73       33.27     10.11 o 
  -9   7   7      240.49      274.65     10.54 o 
  -8   7   7      231.67      202.20      9.47 o 
  -7   7   7      204.81      201.23      9.55 o 
  -6   7   7      347.59      324.16      9.85 o 
  -5   7   7     1387.71     1371.41     11.60 o 
  -4   7   7       41.22       28.28      9.81 o 
  -3   7   7     9250.50     9190.45     83.55 o 
  -2   7   7     3735.91     3556.13     36.15 o 
  -1   7   7     1630.49     1463.80     12.32 o 
   0   7   7      203.65      218.46     11.40 o 
   1   7   7     3172.59     3075.10     40.66 o 
   2   7   7      581.40      596.96     11.48 o 
   3   7   7     3322.02     3372.19     39.39 o 
   4   7   7      571.72      582.08     11.18 o 
   5   7   7       90.90       88.13     11.14 o 
   6   7   7        5.78       16.61     10.74 o 
   7   7   7      258.86      296.89     11.07 o 
   8   7   7      779.47      795.08     11.25 o 
   9   7   7      124.39      156.73     10.11 o 
  10   7   7       12.77       27.29     10.30 o 
  11   7   7       68.15       67.87     10.10 o 
 -11   8   7       39.15       52.37      9.55 o 
 -10   8   7       28.56       41.66     10.15 o 
  -9   8   7     2244.35     2309.27     39.25 o 
  -8   8   7      104.66      103.82     18.61 o 
  -7   8   7     1255.54     1248.58     15.15 o 
  -6   8   7      384.84      354.60      9.90 o 
  -5   8   7       99.87      111.89     11.26 o 
  -4   8   7       46.62       57.50     10.68 o 
  -3   8   7     5595.99     5425.68     65.87 o 
  -2   8   7      162.65      172.80     10.31 o 
  -1   8   7       19.86       38.15      9.92 o 
   0   8   7     1463.47     1507.04     17.32 o 
   1   8   7     1130.52     1146.92     21.24 o 
   2   8   7      143.69      133.31     11.45 o 
   3   8   7     3495.53     3354.02     54.73 o 
   4   8   7      419.58      401.50     11.34 o 
   5   8   7       32.76       45.69     10.98 o 
   6   8   7      113.82      130.55     10.98 o 
   7   8   7       94.71       91.18     10.54 o 
   8   8   7        5.03       11.86     10.35 o 
   9   8   7       93.40       99.55     10.79 o 
  10   8   7        5.17        6.36      9.60 o 
  11   8   7      150.98      133.66     10.47 o 
 -11   9   7       43.58       32.93     10.37 o 
 -10   9   7        0.69       11.95     10.63 o 
  -9   9   7      442.77      433.99     11.51 o 
  -8   9   7      176.50      176.38     10.53 o 
  -7   9   7      554.28      583.81     10.34 o 
  -6   9   7        1.40       13.43     10.89 o 
  -5   9   7      297.87      273.33     10.38 o 
  -4   9   7       78.92       78.84      9.87 o 
  -3   9   7     4341.69     4338.44     63.80 o 
  -2   9   7        9.04       16.05      9.69 o 
  -1   9   7     2399.44     2476.54     28.33 o 
   0   9   7        0.13       12.71      9.55 o 
   1   9   7     1826.44     1954.46     29.03 o 
   2   9   7       20.09       22.02      8.99 o 
   3   9   7     2831.97     2841.85     47.86 o 
   4   9   7       33.09       50.51     10.30 o 
   5   9   7      133.59      131.52     10.93 o 
   6   9   7        1.63       13.06     10.64 o 
   7   9   7      273.97      248.70     10.63 o 
   8   9   7      534.14      543.90     11.34 o 
   9   9   7      573.00      563.73     11.28 o 
  10   9   7       47.88       30.89      9.20 o 
 -11  10   7      680.36      535.24     18.72 o 
 -10  10   7       72.06       51.97      9.25 o 
  -9  10   7      302.96      256.99      9.18 o 
  -8  10   7     1215.79     1234.93     19.40 o 
  -7  10   7      611.48      605.59      9.72 o 
  -6  10   7      440.00      418.54     12.50 o 
  -5  10   7     3174.17     3205.00     32.93 o 
  -4  10   7     1959.87     1974.65     34.80 o 
  -3  10   7     4912.93     4980.37     58.55 o 
  -2  10   7     3067.01     3199.47     36.12 o 
  -1  10   7     2946.41     2910.08     37.06 o 
   0  10   7     1759.14     1735.14     16.90 o 
   1  10   7     4478.50     4470.44     56.06 o 
   2  10   7      672.02      634.81     10.55 o 
   3  10   7      775.20      761.33     12.88 o 
   4  10   7       69.33       55.05     10.37 o 
   5  10   7      783.01      806.04     18.59 o 
   6  10   7       52.24       63.29     10.06 o 
   7  10   7      207.85      222.51      9.78 o 
   8  10   7      497.14      544.35     10.82 o 
   9  10   7       46.83       49.15     10.38 o 
  10  10   7        0.06       12.76      9.52 o 
 -10  11   7       20.35       36.98      8.77 o 
  -9  11   7      184.73      191.10      9.08 o 
  -8  11   7       40.71       19.02      8.41 o 
  -7  11   7       87.20      148.67      9.15 o 
  -6  11   7     1938.45     1973.77     22.92 o 
  -5  11   7       25.38       65.88      9.25 o 
  -4  11   7      145.37      178.85      9.47 o 
  -3  11   7      293.13      280.46     11.09 o 
  -2  11   7      501.38      559.11     14.33 o 
  -1  11   7     2211.59     2219.30     29.03 o 
   0  11   7       64.38       80.16     10.25 o 
   1  11   7     3172.40     3037.26     47.48 o 
   2  11   7      857.70      846.48     19.07 o 
   3  11   7      699.91      694.28     20.88 o 
   4  11   7     1559.61     1565.94     18.16 o 
   5  11   7      366.68      362.03     11.12 o 
   6  11   7     2006.87     1976.73     63.10 o 
   7  11   7     1434.78     1475.37     37.58 o 
   8  11   7      362.99      376.80     10.70 o 
   9  11   7        4.50       -7.88      9.13 o 
  10  11   7      159.28      147.56     10.66 o 
 -10  12   7      322.27      295.36      9.77 o 
  -9  12   7       20.68       25.15      9.13 o 
  -8  12   7      624.14      610.28      9.65 o 
  -7  12   7       10.61       38.20     11.20 o 
  -6  12   7      341.87      393.19     15.47 o 
  -5  12   7     1276.54     1339.13     26.47 o 
  -4  12   7       48.24       65.18     10.03 o 
  -3  12   7      418.07      463.27     12.28 o 
  -2  12   7       33.14       39.38     10.51 o 
  -1  12   7      828.81      822.17     13.70 o 
   0  12   7       94.51      109.12     10.26 o 
   1  12   7      383.55      387.24     10.94 o 
   2  12   7      465.12      470.37     11.52 o 
   3  12   7     2104.36     2166.45     28.84 o 
   4  12   7       19.58       20.57      9.81 o 
   5  12   7      643.76      662.83     14.66 o 
   6  12   7      528.84      535.15     11.95 o 
   7  12   7       82.47       82.33     10.34 o 
   8  12   7       43.44       32.31     10.01 o 
   9  12   7       31.15       58.18     10.13 o 
  -9  13   7       26.86       48.15      9.14 o 
  -8  13   7       81.10       73.34     12.84 o 
  -7  13   7       59.50       79.61      8.58 o 
  -6  13   7     1678.28     1755.23     27.17 o 
  -5  13   7      632.84      611.74     14.43 o 
  -4  13   7     1460.98     1483.98     20.25 o 
  -3  13   7        3.26       21.58     12.16 o 
  -2  13   7      504.46      516.08     11.86 o 
  -1  13   7       95.77       78.97      9.66 o 
   0  13   7     2108.42     2057.46     33.28 o 
   1  13   7      556.72      567.18     17.14 o 
   2  13   7       51.42       64.06      9.67 o 
   3  13   7      187.44      210.34      8.12 o 
   4  13   7      319.16      376.93     10.23 o 
   5  13   7      284.58      250.05     11.38 o 
   6  13   7     1477.66     1475.26     24.62 o 
   7  13   7       49.21       27.61     10.90 o 
   8  13   7       46.94       39.91     10.21 o 
   9  13   7       40.12       41.02      8.72 o 
  -9  14   7       23.97       11.58      9.12 o 
  -8  14   7       79.26       73.30      8.87 o 
  -7  14   7        0.37       11.18      8.90 o 
  -6  14   7     2136.24     2219.64     38.92 o 
  -5  14   7       68.49       94.85      9.09 o 
  -4  14   7      512.77      532.62     12.88 o 
  -3  14   7      159.71      179.91     10.44 o 
  -2  14   7        9.20       -1.71      9.82 o 
  -1  14   7        0.78       -0.94     10.58 o 
   0  14   7     1964.07     1939.39     40.80 o 
   1  14   7        2.97        8.21     10.30 o 
   2  14   7       66.77       87.87      8.98 o 
   3  14   7       16.60       23.22      8.67 o 
   4  14   7      138.18      147.69      8.84 o 
   5  14   7       89.85      102.42     13.69 o 
   6  14   7      607.91      539.26     15.35 o 
   7  14   7       40.12       41.70      9.30 o 
   8  14   7        3.29       14.18      9.82 o 
  -8  15   7        1.03        4.89      8.14 o 
  -7  15   7       48.71       34.29      8.74 o 
  -6  15   7      186.39      174.31      9.51 o 
  -5  15   7       24.94       62.96     10.43 o 
  -4  15   7      804.82      808.07     11.24 o 
  -3  15   7      103.46      110.22     10.00 o 
  -2  15   7     1112.93     1115.93     24.51 o 
  -1  15   7      436.76      448.58     14.42 o 
   0  15   7      532.39      583.51     13.10 o 
   1  15   7      263.41      256.92      9.89 o 
   2  15   7       18.32       37.56      8.87 o 
   3  15   7       17.91        9.29      8.73 o 
   4  15   7        8.75       36.26      8.41 o 
   5  15   7      347.52      382.27      9.83 o 
   6  15   7      359.92      349.67     11.34 o 
   7  15   7      153.70      113.17     10.64 o 
   8  15   7      110.62      110.08      9.27 o 
  -8  16   7       76.04       72.14      9.00 o 
  -7  16   7      302.40      285.91      9.64 o 
  -6  16   7       30.68       29.68      9.83 o 
  -5  16   7      675.95      639.57     15.67 o 
  -4  16   7      131.82      132.89     10.08 o 
  -3  16   7       12.01       15.63      9.66 o 
  -2  16   7      116.68      121.53      9.53 o 
  -1  16   7      624.23      636.42     21.06 o 
   0  16   7        1.96       13.62      8.70 o 
   1  16   7      811.85      821.59     24.91 o 
   2  16   7      104.24      135.66      9.67 o 
   3  16   7       42.26       59.09      9.04 o 
   4  16   7      421.57      460.35     10.72 o 
   5  16   7      146.22      148.21     10.18 o 
   6  16   7       25.33       16.67      8.68 o 
   7  16   7       28.11       35.49     10.01 o 
  -7  17   7        1.75        5.12      9.94 o 
  -6  17   7        6.25       12.67     10.77 o 
  -5  17   7      131.03      147.24     10.96 o 
  -4  17   7      133.67      132.99     10.43 o 
  -3  17   7       14.62       30.55      9.97 o 
  -2  17   7       82.82      107.88     10.01 o 
  -1  17   7       40.51       50.31      9.80 o 
   0  17   7       51.53       72.24     10.51 o 
   1  17   7      352.72      343.82     10.07 o 
   2  17   7        1.76       20.54     10.37 o 
   3  17   7      394.53      368.83     14.33 o 
   4  17   7      117.69      134.86      8.19 o 
   5  17   7      369.13      329.99      9.32 o 
   6  17   7       31.24       45.15      9.25 o 
  -6  18   7       19.56        4.84     10.65 o 
  -5  18   7      198.24      191.60      9.92 o 
  -4  18   7       22.11       21.98      9.96 o 
  -3  18   7     1168.27     1155.07     27.09 o 
  -2  18   7      191.95      152.31      9.61 o 
  -1  18   7      511.61      455.42     10.59 o 
   0  18   7      260.28      243.38      9.45 o 
   1  18   7      317.85      288.35     13.99 o 
   2  18   7      163.77      138.88     12.21 o 
   3  18   7      124.79      141.60      9.15 o 
   4  18   7        1.29       -2.49      8.65 o 
   5  18   7       16.07       43.69      9.92 o 
  -4  19   7      122.95      128.34     10.76 o 
  -3  19   7      150.15      188.23     10.72 o 
  -2  19   7       10.10       15.33      9.70 o 
  -1  19   7      197.76      175.32     10.03 o 
   0  19   7       63.15       65.50     10.26 o 
   1  19   7      189.48      167.65      9.90 o 
   2  19   7       39.19       55.70      9.45 o 
   3  19   7      449.25      409.02     16.68 o 
   4  19   7        5.04       24.08      8.64 o 
  -2  20   7       42.22       63.63     10.11 o 
  -1  20   7       23.88       44.57      9.87 o 
   0  20   7        1.54       -0.39     10.31 o 
   1  20   7        9.31       18.81      9.11 o 
   2  20   7        7.96        8.51     10.01 o 
 -12   0   8     1130.85      967.29     31.84 o 
 -10   0   8      270.29      238.41     15.72 o 
  -8   0   8      135.70      165.75     15.24 o 
  -6   0   8    14385.54    14024.96    244.33 o 
  -4   0   8    14707.85    14382.97    111.85 o 
  -2   0   8    17462.36    17344.28    390.05 o 
   0   0   8     9149.59     8449.19     96.99 o 
   2   0   8    19663.49    19764.58    147.54 o 
   4   0   8     7917.23     7930.29    112.20 o 
   6   0   8     5927.58     5934.97    103.32 o 
   8   0   8       11.79       17.36     13.97 o 
  10   0   8     1311.23     1362.49     16.09 o 
  12   0   8      442.83      339.27     19.56 o 
 -12   1   8      633.17      657.27     19.25 o 
 -11   1   8      321.61      351.10     10.48 o 
 -10   1   8      390.54      410.86     11.32 o 
  -9   1   8      309.40      265.32     10.91 o 
  -8   1   8     2133.92     2180.76     20.59 o 
  -7   1   8      299.82      332.12     12.44 o 
  -6   1   8      611.89      596.88     12.48 o 
  -5   1   8      211.17      166.59     12.28 o 
  -4   1   8      109.01      123.11     12.29 o 
  -3   1   8     6100.12     6359.49    121.76 o 
  -2   1   8      114.66      105.28     13.15 o 
  -1   1   8      794.84      927.60     14.48 o 
   0   1   8     2960.93     3076.98     18.63 o 
   1   1   8      228.30      219.22     12.56 o 
   2   1   8     2107.33     1991.51     24.72 o 
   3   1   8        6.33        9.94     11.22 o 
   4   1   8      126.92      157.34     16.65 o 
   5   1   8      119.11      109.30     10.70 o 
   6   1   8      119.96      177.67     22.05 o 
   7   1   8      330.37      303.66     10.16 o 
   8   1   8      355.76      342.80      9.59 o 
   9   1   8      218.18      226.85      9.51 o 
  10   1   8      185.84      206.63     10.23 o 
  11   1   8       87.23       96.78      9.35 o 
 -12   2   8      468.90      485.65     11.72 o 
 -11   2   8     1010.92      943.93     12.68 o 
 -10   2   8       23.72       62.02     10.22 o 
  -9   2   8      246.02      262.11     10.62 o 
  -8   2   8       63.16       86.60     10.83 o 
  -7   2   8     1828.79     1865.39     32.84 o 
  -6   2   8     3980.60     4122.93     61.21 o 
  -5   2   8     1751.37     1455.19     18.62 o 
  -4   2   8     6403.84     6597.10     66.10 o 
  -3   2   8      610.94      679.95     13.83 o 
  -2   2   8    15267.90    15158.15     90.14 o 
  -1   2   8    11978.97    11789.52     63.93 o 
   0   2   8      487.47      430.01     13.17 o 
   1   2   8     1792.46     1557.96     14.40 o 
   2   2   8     2510.07     2329.23     20.56 o 
   3   2   8     1953.43     2076.08     29.34 o 
   4   2   8      984.83      967.79     12.54 o 
   5   2   8     6708.36     6555.46     90.80 o 
   6   2   8      167.24      188.16     10.80 o 
   7   2   8     2022.29     2072.15     16.54 o 
   8   2   8      271.60      260.39      9.98 o 
   9   2   8        1.60        6.95      9.10 o 
  10   2   8      478.27      478.43     10.33 o 
  11   2   8      831.72      746.65     12.94 o 
 -12   3   8      100.77      114.18      9.70 o 
 -11   3   8      504.90      488.30     11.56 o 
 -10   3   8        5.90        9.08      9.77 o 
  -9   3   8      246.95      220.25     10.31 o 
  -8   3   8     1120.44     1188.75     13.08 o 
  -7   3   8      533.92      521.13     10.28 o 
  -6   3   8      323.50      329.35     11.54 o 
  -5   3   8     1881.92     1922.79     25.19 o 
  -4   3   8      757.05      758.42     12.83 o 
  -3   3   8     1156.54     1111.07     13.94 o 
  -2   3   8      547.35      534.46     12.59 o 
  -1   3   8      620.64      794.18     13.64 o 
   0   3   8     1741.26     1661.07     17.72 o 
   1   3   8      204.96      175.36     11.35 o 
   2   3   8     1842.80     2040.58     15.12 o 
   3   3   8     5676.68     5800.44     66.29 o 
   4   3   8       81.98       72.02     12.24 o 
   5   3   8      368.68      429.85     10.82 o 
   6   3   8      567.79      578.03     11.23 o 
   7   3   8      154.67      194.56     11.49 o 
   8   3   8      703.18      756.43     19.13 o 
   9   3   8       28.08       25.12     10.37 o 
  10   3   8       85.69       74.08      9.28 o 
  11   3   8      170.71      130.66     11.20 o 
 -12   4   8        2.36       19.16      9.88 o 
 -11   4   8      709.63      791.81     14.63 o 
 -10   4   8      139.10      131.70      9.29 o 
  -9   4   8     2021.73     2163.49     28.60 o 
  -8   4   8      634.77      662.51     16.33 o 
  -7   4   8     4582.34     4803.91     31.92 o 
  -6   4   8      167.82      155.93     10.91 o 
  -5   4   8     1369.15     1294.75     13.76 o 
  -4   4   8      370.96      403.14     11.64 o 
  -3   4   8     1448.54     1257.86     20.58 o 
  -2   4   8     9115.73     9442.05    110.92 o 
  -1   4   8     8813.20     8755.31     93.32 o 
   0   4   8     2334.04     2319.31     17.76 o 
   1   4   8     2332.60     2091.77     36.11 o 
   2   4   8       46.91       95.58     11.16 o 
   3   4   8     2471.14     2232.92     30.71 o 
   4   4   8     1283.06     1255.61     17.87 o 
   5   4   8     4448.09     4433.10     69.12 o 
   6   4   8       24.52       27.67     10.80 o 
   7   4   8     2697.86     2714.07     37.88 o 
   8   4   8     1710.71     1879.94     23.06 o 
   9   4   8      655.44      653.92     10.88 o 
  10   4   8       51.43       46.40      9.60 o 
  11   4   8      231.08      198.19     20.28 o 
 -12   5   8       61.13       53.59      9.96 o 
 -11   5   8        8.59       23.40     10.24 o 
 -10   5   8       18.01       11.82      9.96 o 
  -9   5   8      264.35      305.35     10.37 o 
  -8   5   8     1819.16     1956.67     25.46 o 
  -7   5   8       47.98       30.55     10.91 o 
  -6   5   8      260.53      270.35     10.15 o 
  -5   5   8     1077.03     1043.31     11.00 o 
  -4   5   8     1383.99     1254.52     17.38 o 
  -3   5   8     1592.69     1607.22     14.11 o 
  -2   5   8     1727.22     1579.09     13.16 o 
  -1   5   8      348.11      403.47     10.99 o 
   0   5   8      971.40      953.34     13.33 o 
   1   5   8     1832.46     2107.45     37.02 o 
   2   5   8      520.69      442.02     13.24 o 
   3   5   8     3160.61     3442.81     41.68 o 
   4   5   8       84.94       90.89     11.14 o 
   5   5   8      194.64      204.36     11.01 o 
   6   5   8       18.90       20.53     10.02 o 
   7   5   8      205.88      220.34      9.78 o 
   8   5   8        0.46        7.47      9.43 o 
   9   5   8       99.41      120.61      9.61 o 
  10   5   8       32.70       48.99      9.20 o 
  11   5   8       60.72       59.12      8.94 o 
 -12   6   8      167.51      165.27     10.11 o 
 -11   6   8       67.84       40.71     10.31 o 
 -10   6   8      372.55      391.51     10.73 o 
  -9   6   8     1288.75     1133.45     24.37 o 
  -8   6   8        9.71       21.53      9.72 o 
  -7   6   8     1750.77     1669.35     13.75 o 
  -6   6   8       21.57       31.01      9.51 o 
  -5   6   8       82.27       88.84     10.74 o 
  -4   6   8     1223.89     1304.56     14.66 o 
  -3   6   8     5114.75     4674.75     47.73 o 
  -2   6   8     1038.62     1169.14     12.12 o 
  -1   6   8     1930.69     1832.12     22.50 o 
   0   6   8      841.18      810.29     13.12 o 
   1   6   8      893.65      850.38     12.51 o 
   2   6   8    13073.86    13107.98    101.04 o 
   3   6   8    10573.40    10303.61    160.76 o 
   4   6   8      226.38      175.19     11.86 o 
   5   6   8      116.95      142.72     11.93 o 
   6   6   8       15.10       22.74     10.29 o 
   7   6   8      428.60      463.59     11.71 o 
   8   6   8        6.98       26.66      9.89 o 
   9   6   8     1800.12     1841.39     37.06 o 
  10   6   8       69.04       77.61      8.73 o 
  11   6   8       19.60       36.74     10.14 o 
 -11   7   8        4.21       19.39      9.50 o 
 -10   7   8      139.29      180.37     10.12 o 
  -9   7   8       27.98       42.40     10.18 o 
  -8   7   8      614.73      727.67     11.24 o 
  -7   7   8      163.30      168.12      9.94 o 
  -6   7   8        7.90       17.71      8.98 o 
  -5   7   8        7.18       19.70     10.15 o 
  -4   7   8      107.89       84.30      9.67 o 
  -3   7   8      843.59      802.52     11.26 o 
  -2   7   8       96.10       76.73     10.87 o 
  -1   7   8      899.49      931.74     11.07 o 
   0   7   8      492.82      518.43     12.06 o 
   1   7   8     1067.04     1091.55     12.15 o 
   2   7   8      328.09      366.94     11.90 o 
   3   7   8     4523.17     4629.99     91.28 o 
   4   7   8      250.21      296.37     11.72 o 
   5   7   8      254.07      310.20     12.94 o 
   6   7   8      720.94      689.65     11.62 o 
   7   7   8        5.93       24.34      9.89 o 
   8   7   8      299.94      303.92     11.01 o 
   9   7   8       19.18       30.17     10.65 o 
  10   7   8       15.90        2.51     12.22 o 
  11   7   8        0.60       23.73     10.18 o 
 -11   8   8      267.86      284.90     11.20 o 
 -10   8   8      679.55      643.32     11.04 o 
  -9   8   8        0.71        4.05      8.73 o 
  -8   8   8     2792.57     2817.14     46.75 o 
  -7   8   8       56.26       71.95      8.86 o 
  -6   8   8       28.63       38.65      9.60 o 
  -5   8   8     1084.39     1075.89     12.05 o 
  -4   8   8     4324.80     3988.35     69.28 o 
  -3   8   8       23.97       31.19     11.36 o 
  -2   8   8    12987.21    12924.07    197.20 o 
  -1   8   8      598.13      554.55     10.80 o 
   0   8   8      112.00      120.07      9.94 o 
   1   8   8     1244.73     1280.36     20.71 o 
   2   8   8    15962.20    16156.66    284.77 o 
   3   8   8      946.73      963.42     17.20 o 
   4   8   8     2904.22     2814.68     62.61 o 
   5   8   8       84.49       90.26     12.48 o 
   6   8   8      271.21      281.05     10.81 o 
   7   8   8      167.47      202.23     10.51 o 
   8   8   8     1224.18     1266.87     15.25 o 
   9   8   8        4.96       22.36     10.36 o 
  10   8   8      116.80      101.51     10.66 o 
 -11   9   8       94.76       68.78     10.00 o 
 -10   9   8      123.87      109.34      9.32 o 
  -9   9   8      245.16      263.53     10.07 o 
  -8   9   8      459.16      396.10     10.32 o 
  -7   9   8       83.89       76.40      9.11 o 
  -6   9   8        8.92       10.25     10.14 o 
  -5   9   8      123.92      146.75     10.76 o 
  -4   9   8      468.59      495.02     12.76 o 
  -3   9   8      157.42      201.13     11.29 o 
  -2   9   8      384.05      401.68     11.15 o 
  -1   9   8      617.48      625.17     11.10 o 
   0   9   8      531.93      410.96      9.80 o 
   1   9   8      140.24      153.63     10.18 o 
   2   9   8        2.65       15.11     10.13 o 
   3   9   8      690.91      697.85     17.47 o 
   4   9   8       25.30       36.99     10.52 o 
   5   9   8       30.85       37.16     11.55 o 
   6   9   8      177.58      175.01     10.15 o 
   7   9   8      444.42      461.09     11.08 o 
   8   9   8      980.41      982.83     18.32 o 
   9   9   8      309.35      311.24     11.02 o 
  10   9   8       44.86       51.28     10.23 o 
 -11  10   8      114.08      115.15      9.10 o 
 -10  10   8      246.76      276.22     10.12 o 
  -9  10   8      563.06      579.75     14.02 o 
  -8  10   8      227.26      319.53     10.05 o 
  -7  10   8      635.90      646.86      9.54 o 
  -6  10   8      381.97      542.42     13.48 o 
  -5  10   8        4.17       22.15     10.53 o 
  -4  10   8      646.22      709.55     17.23 o 
  -3  10   8     4759.82     4619.71     78.83 o 
  -2  10   8     2470.22     2428.38     36.82 o 
  -1  10   8       19.22       34.67      9.68 o 
   0  10   8     3881.09     3802.02     51.33 o 
   1  10   8       31.99       57.39      9.59 o 
   2  10   8     1561.38     1535.34     26.08 o 
   3  10   8     4370.49     4585.25     79.93 o 
   4  10   8      306.60      341.52     10.89 o 
   5  10   8       13.73       32.27     11.05 o 
   6  10   8     2176.10     2117.24     62.51 o 
   7  10   8      429.89      419.61     11.10 o 
   8  10   8      275.58      280.27     10.88 o 
   9  10   8      195.77      192.83     10.73 o 
  10  10   8       15.56       24.25      9.93 o 
 -10  11   8       75.16       79.66      9.23 o 
  -9  11   8      148.24      121.03      9.10 o 
  -8  11   8        0.68       -1.23      8.47 o 
  -7  11   8       21.78       17.47      8.94 o 
  -6  11   8      522.76      613.96     10.01 o 
  -5  11   8       14.37       17.94     10.74 o 
  -4  11   8        0.48       16.11     11.63 o 
  -3  11   8       85.37       97.09     10.74 o 
  -2  11   8     1321.09     1354.68     21.84 o 
  -1  11   8      294.56      278.13     10.05 o 
   0  11   8       62.77       48.64      9.96 o 
   1  11   8       73.04      112.64     10.08 o 
   2  11   8       75.66      108.61     13.14 o 
   3  11   8        0.51       17.33      9.84 o 
   4  11   8       21.51       20.77      9.66 o 
   5  11   8       22.77       42.44      9.89 o 
   6  11   8       41.93       51.02     10.21 o 
   7  11   8      144.08      153.32     10.18 o 
   8  11   8      168.64      148.46     10.29 o 
   9  11   8       31.57       47.41     10.56 o 
 -10  12   8       51.79       30.73      9.39 o 
  -9  12   8      298.38      266.10     13.61 o 
  -8  12   8      128.32      172.74      8.76 o 
  -7  12   8     1346.79     1337.77     18.66 o 
  -6  12   8     1431.76     1456.66     38.97 o 
  -5  12   8     1506.15     1664.36     20.21 o 
  -4  12   8     1213.81     1230.33     18.84 o 
  -3  12   8       17.73       25.00     10.20 o 
  -2  12   8        7.80       13.86     10.22 o 
  -1  12   8       16.66       24.58      9.40 o 
   0  12   8     5066.06     5072.74     73.36 o 
   1  12   8      722.64      719.18     16.22 o 
   2  12   8      430.84      461.73     12.24 o 
   3  12   8      922.70      939.28     24.83 o 
   4  12   8     1362.60     1369.59     27.97 o 
   5  12   8      689.34      713.38     15.50 o 
   6  12   8     3337.56     3422.26     81.73 o 
   7  12   8      345.97      357.93     15.31 o 
   8  12   8      149.64      148.62     10.08 o 
   9  12   8      173.55      195.84     10.39 o 
  -9  13   8       10.34       10.23      9.43 o 
  -8  13   8        5.91        6.18      8.87 o 
  -7  13   8      189.20      194.58      9.39 o 
  -6  13   8      200.70      213.82     13.04 o 
  -5  13   8       57.37       62.20      9.98 o 
  -4  13   8       92.20      110.78     13.06 o 
  -3  13   8        0.46       17.79     10.68 o 
  -2  13   8      158.26      174.15     12.88 o 
  -1  13   8      841.91      934.26     19.37 o 
   0  13   8       25.51       31.11      9.99 o 
   1  13   8       11.70       26.54      9.51 o 
   2  13   8      102.81      119.80      9.52 o 
   3  13   8      467.96      485.40     15.35 o 
   4  13   8       33.52       32.57     10.13 o 
   5  13   8      999.27     1018.23     13.40 o 
   6  13   8        5.89       27.19     10.14 o 
   7  13   8       31.40       22.63     10.05 o 
   8  13   8       27.14       41.70      9.54 o 
   9  13   8       99.86       84.36     10.70 o 
  -9  14   8      303.10      243.69     10.93 o 
  -8  14   8       65.03       72.49      9.51 o 
  -7  14   8      570.39      518.34     12.35 o 
  -6  14   8      210.65      214.37      9.86 o 
  -5  14   8     2155.21     2135.18     46.45 o 
  -4  14   8       10.46       14.33      9.88 o 
  -3  14   8       60.96       65.69     10.22 o 
  -2  14   8     1090.57     1113.54     19.28 o 
  -1  14   8     3904.44     3956.63     74.07 o 
   0  14   8      676.78      722.46     14.76 o 
   1  14   8     2668.02     2765.12     49.33 o 
   2  14   8      198.84      212.64     11.14 o 
   3  14   8        5.02       10.95      8.71 o 
   4  14   8       25.67       28.45      9.72 o 
   5  14   8      899.04      950.04     23.16 o 
   6  14   8      239.77      288.71     16.92 o 
   7  14   8      283.34      263.08     10.21 o 
   8  14   8      134.35      128.71     10.28 o 
  -8  15   8        1.50       16.26      9.31 o 
  -7  15   8       75.00       43.33      9.39 o 
  -6  15   8        6.65       13.62      9.37 o 
  -5  15   8       72.27      100.06     10.31 o 
  -4  15   8       66.74       41.52     10.05 o 
  -3  15   8        2.83       22.32     10.28 o 
  -2  15   8       24.67       29.40     10.53 o 
  -1  15   8       60.47       81.73      9.40 o 
   0  15   8        0.40       23.24      9.00 o 
   1  15   8       80.16       78.97      9.34 o 
   2  15   8        0.45        9.84      9.15 o 
   3  15   8       20.85       29.96      8.64 o 
   4  15   8       15.64       24.71      8.77 o 
   5  15   8       13.71       16.15      9.44 o 
   6  15   8       67.84       88.05     10.46 o 
   7  15   8      212.51      176.08      9.98 o 
  -7  16   8       44.31       64.34      9.61 o 
  -6  16   8     1031.77      964.60     15.85 o 
  -5  16   8       23.07       10.35      9.91 o 
  -4  16   8      293.16      284.52     10.53 o 
  -3  16   8      127.05      136.56     10.44 o 
  -2  16   8        5.07       25.24      9.86 o 
  -1  16   8       70.42       80.42      9.05 o 
   0  16   8      697.25      731.29     21.15 o 
   1  16   8        2.11       -1.56      9.00 o 
   2  16   8       41.12       51.24      9.21 o 
   3  16   8       43.09       45.17      8.54 o 
   4  16   8      148.93      139.82      9.42 o 
   5  16   8      113.18      143.52     11.06 o 
   6  16   8      590.80      576.09     14.83 o 
   7  16   8       91.15       68.03     10.36 o 
  -6  17   8       29.96       35.03      9.72 o 
  -5  17   8      331.30      283.92     12.93 o 
  -4  17   8       46.57       58.49     10.00 o 
  -3  17   8      183.59      185.77     10.50 o 
  -2  17   8       50.57       40.26      9.86 o 
  -1  17   8        0.32       13.09     10.12 o 
   0  17   8        0.34       21.21     11.15 o 
   1  17   8       94.82       94.46      9.41 o 
   2  17   8        7.69       23.55      9.51 o 
   3  17   8       28.22       27.02      9.21 o 
   4  17   8        0.72       20.08      8.66 o 
   5  17   8       23.59       29.39      9.73 o 
   6  17   8       85.87       80.61      9.24 o 
  -5  18   8       25.50       29.66     10.36 o 
  -4  18   8      691.16      622.87     11.48 o 
  -3  18   8      262.26      255.73     10.76 o 
  -2  18   8      498.41      484.39     11.44 o 
  -1  18   8       11.76        4.13      9.83 o 
   0  18   8      334.31      326.64     10.11 o 
   1  18   8        0.29        3.93      9.24 o 
   2  18   8      960.21      903.66     26.53 o 
   3  18   8      637.39      613.34     16.69 o 
   4  18   8      417.55      387.35      9.57 o 
   5  18   8       70.05       70.43      9.13 o 
  -4  19   8       16.22       33.79     10.36 o 
  -3  19   8        1.71       -2.75     10.28 o 
  -2  19   8       25.49       43.60     10.22 o 
  -1  19   8       26.81       24.31      9.46 o 
   0  19   8       36.77       38.81     10.16 o 
   1  19   8       34.51       42.93      9.21 o 
   2  19   8       25.26        9.98      8.65 o 
   3  19   8       39.44       61.29      9.12 o 
  -1  20   8      310.71      263.19     10.67 o 
   0  20   8        6.84        3.37     10.00 o 
 -11   0   9       16.39       29.58     15.83 o 
  -9   0   9      797.05      792.39     26.44 o 
  -7   0   9     4970.55     4949.54    129.44 o 
  -5   0   9     6699.64     6579.27    188.45 o 
  -3   0   9      316.84      339.51     19.06 o 
  -1   0   9     5673.46     5604.15     34.51 o 
   1   0   9     8568.69     8602.46    121.26 o 
   3   0   9       58.94       60.41     17.85 o 
   5   0   9     7735.68     7693.51    216.27 o 
   7   0   9     2506.42     2553.33     19.00 o 
   9   0   9       37.61       39.62     13.00 o 
  11   0   9     2685.62     2379.52     30.57 o 
 -12   1   9      256.50      162.83     11.16 o 
 -11   1   9     1419.78     1426.25     29.82 o 
 -10   1   9      487.89      393.31     12.72 o 
  -9   1   9      504.48      561.91     11.23 o 
  -8   1   9       79.50      143.29     10.92 o 
  -7   1   9     2770.33     2772.78     58.23 o 
  -6   1   9     3708.82     3579.34     53.70 o 
  -5   1   9     5115.36     4819.60     73.53 o 
  -4   1   9        1.17        1.83     11.34 o 
  -3   1   9      119.80       97.00     12.46 o 
  -2   1   9       89.72      115.99     16.52 o 
  -1   1   9     8016.14     7980.43     72.72 o 
   0   1   9     1414.36     1395.67     15.07 o 
   1   1   9       43.68       24.82     12.48 o 
   2   1   9     2718.89     2902.00     28.96 o 
   3   1   9      329.97      353.05     11.92 o 
   4   1   9      571.37      531.67     11.30 o 
   5   1   9     1252.26     1231.04     21.53 o 
   6   1   9     1537.75     1492.47     20.68 o 
   7   1   9      265.62      276.18     10.82 o 
   8   1   9       47.68       51.48      9.67 o 
   9   1   9        6.15       15.94      9.04 o 
  10   1   9      160.15      202.36     10.84 o 
  11   1   9       32.67       28.68      9.39 o 
 -12   2   9      196.18      225.04     10.83 o 
 -11   2   9       15.00       30.83     10.69 o 
 -10   2   9       98.38      119.04     10.15 o 
  -9   2   9       49.62       71.60     12.20 o 
  -8   2   9     1178.12     1139.14     14.47 o 
  -7   2   9        3.03       24.80     14.78 o 
  -6   2   9       78.41       92.69     11.59 o 
  -5   2   9     2594.69     2555.32     18.85 o 
  -4   2   9      168.47      193.43     11.78 o 
  -3   2   9     4203.15     3844.76     63.64 o 
  -2   2   9     1825.51     1881.22     16.04 o 
  -1   2   9     7507.93     7098.04     44.05 o 
   0   2   9     7314.08     7124.69     50.60 o 
   1   2   9      274.82      192.02     12.66 o 
   2   2   9      819.93      978.56     14.21 o 
   3   2   9       45.30       29.64     11.97 o 
   4   2   9      132.50      105.11     11.65 o 
   5   2   9      968.87      942.01     14.15 o 
   6   2   9     4400.17     4468.61     71.91 o 
   7   2   9      942.00     1039.46     11.56 o 
   8   2   9        7.63       26.47      9.73 o 
   9   2   9      374.76      382.95     10.04 o 
  10   2   9      759.48      762.17     11.95 o 
  11   2   9      269.53      211.42      9.73 o 
 -12   3   9      518.27      507.51     17.12 o 
 -11   3   9        1.04        0.12      9.23 o 
 -10   3   9     1417.71     1596.49     21.17 o 
  -9   3   9      537.08      617.62     12.19 o 
  -8   3   9      281.25      235.56     10.47 o 
  -7   3   9     2036.53     2154.98     28.38 o 
  -6   3   9     5166.61     5330.59     75.68 o 
  -5   3   9       41.01       41.30     10.36 o 
  -4   3   9      500.67      460.65     15.92 o 
  -3   3   9     1080.48      930.89     18.24 o 
  -2   3   9        6.34       12.20     11.28 o 
  -1   3   9       22.01       33.87     12.18 o 
   0   3   9     5339.71     4907.43     65.30 o 
   1   3   9      159.63      145.84     12.11 o 
   2   3   9       24.41       26.99     12.07 o 
   3   3   9     1319.76     1225.28     17.61 o 
   4   3   9       64.93       90.21     11.51 o 
   5   3   9       11.94       25.03     10.59 o 
   6   3   9       36.62       37.83     11.05 o 
   7   3   9      133.26      159.55     10.64 o 
   8   3   9      102.72      134.97     10.00 o 
   9   3   9      283.07      270.90     10.36 o 
  10   3   9        0.07        6.28      9.54 o 
  11   3   9       13.94       12.02      8.92 o 
 -12   4   9      157.62      131.93     12.13 o 
 -11   4   9      179.51      182.27     10.22 o 
 -10   4   9      428.04      446.63     10.18 o 
  -9   4   9      332.66      307.19     10.03 o 
  -8   4   9       62.91       86.85     10.09 o 
  -7   4   9      504.91      530.82     15.40 o 
  -6   4   9     2221.53     2220.49     22.88 o 
  -5   4   9        9.50       14.85     10.75 o 
  -4   4   9      583.81      411.94     12.36 o 
  -3   4   9     4752.57     4930.76    105.74 o 
  -2   4   9     2813.43     2417.21     35.75 o 
  -1   4   9      115.09      161.40     11.41 o 
   0   4   9     2681.61     2486.12     27.26 o 
   1   4   9     3182.39     3171.90     59.79 o 
   2   4   9     7593.02     7578.99     44.64 o 
   3   4   9      559.48      563.98     12.51 o 
   4   4   9     3615.80     3520.41     20.35 o 
   5   4   9      135.12      160.87     10.84 o 
   6   4   9     2079.97     2178.75     21.27 o 
   7   4   9      172.53      191.30     10.63 o 
   8   4   9     1359.47     1360.98     14.98 o 
   9   4   9     1250.66     1225.69     13.27 o 
  10   4   9     1637.55     1557.71     30.03 o 
  11   4   9       19.18       26.51      9.50 o 
 -12   5   9      206.23      159.16     10.58 o 
 -11   5   9      687.60      819.52     19.96 o 
 -10   5   9     1121.31     1117.25     18.81 o 
  -9   5   9        8.79       33.55      9.83 o 
  -8   5   9     2804.04     2780.18     22.58 o 
  -7   5   9      281.26      331.95     10.20 o 
  -6   5   9     1062.89     1034.64     10.92 o 
  -5   5   9     1052.86     1046.35     17.10 o 
  -4   5   9     2070.75     2036.09     37.60 o 
  -3   5   9      177.52      183.26     11.94 o 
  -2   5   9     5835.76     5981.02     73.64 o 
  -1   5   9      369.75      352.20     11.88 o 
   0   5   9       18.02       14.13     11.40 o 
   1   5   9      464.75      446.87     11.75 o 
   2   5   9     2729.89     2682.83     43.13 o 
   3   5   9       70.46       41.61     11.38 o 
   4   5   9       51.87       17.28     11.28 o 
   5   5   9       99.10      117.65     10.37 o 
   6   5   9        2.70       14.87     10.51 o 
   7   5   9      126.47      145.12     10.71 o 
   8   5   9       66.34       86.72     10.07 o 
   9   5   9      269.85      278.45     10.02 o 
  10   5   9       76.31       77.22      9.61 o 
  11   5   9       62.19       60.67     11.00 o 
 -11   6   9       12.47       11.97     12.80 o 
 -10   6   9       56.91       64.98     10.42 o 
  -9   6   9     1088.75     1009.80     11.17 o 
  -8   6   9      479.98      503.23      9.81 o 
  -7   6   9       76.34       61.87     10.16 o 
  -6   6   9      914.77      993.88     14.68 o 
  -5   6   9      280.89      214.85     10.61 o 
  -4   6   9      206.75      232.52     11.74 o 
  -3   6   9     2747.57     2734.33     30.95 o 
  -2   6   9     1201.09     1215.43     12.03 o 
  -1   6   9        7.74       20.60     10.56 o 
   0   6   9      850.84      892.76     17.48 o 
   1   6   9     2843.52     2956.69     58.75 o 
   2   6   9      699.95      693.50     13.01 o 
   3   6   9     3895.11     4000.50     49.52 o 
   4   6   9     1437.20     1423.26     17.49 o 
   5   6   9      651.03      676.41     23.47 o 
   6   6   9       37.13       51.57     10.51 o 
   7   6   9      688.06      701.16     18.15 o 
   8   6   9     2085.78     2134.06     26.67 o 
   9   6   9      162.51      156.94      9.97 o 
  10   6   9      256.90      257.10     11.17 o 
  11   6   9       13.33       17.22      9.31 o 
 -11   7   9        6.05        9.74     11.09 o 
 -10   7   9      275.65      293.13     10.60 o 
  -9   7   9     1501.69     1409.75     21.31 o 
  -8   7   9     2023.56     2119.60     23.30 o 
  -7   7   9       55.44       47.31      9.70 o 
  -6   7   9       63.32      102.40     10.07 o 
  -5   7   9       68.34       90.28     10.26 o 
  -4   7   9     1479.35     1405.44     17.54 o 
  -3   7   9     2687.74     2703.55     28.27 o 
  -2   7   9     2222.60     2077.97     33.20 o 
  -1   7   9      716.41      815.22     14.23 o 
   0   7   9       20.86       44.95     10.30 o 
   1   7   9       14.24       13.33     11.12 o 
   2   7   9     1691.48     1775.12     37.44 o 
   3   7   9     2094.39     2161.48     35.34 o 
   4   7   9       40.08       51.53     12.34 o 
   5   7   9       21.71       30.22     14.22 o 
   6   7   9      277.11      316.93     12.29 o 
   7   7   9      184.48      197.04     10.69 o 
   8   7   9      154.75      170.95     10.73 o 
   9   7   9       83.26       97.61     10.69 o 
  10   7   9        5.12       16.17     10.47 o 
 -11   8   9       93.51      106.40     11.20 o 
 -10   8   9       15.72       13.45      9.35 o 
  -9   8   9      330.13      337.76      9.57 o 
  -8   8   9      644.44      613.50     12.98 o 
  -7   8   9       46.24       78.29      9.60 o 
  -6   8   9      921.81      926.74     22.95 o 
  -5   8   9      523.17      566.74     11.37 o 
  -4   8   9        0.70       22.58     11.01 o 
  -3   8   9     4280.00     4404.66     61.29 o 
  -2   8   9     2054.28     1966.54     28.51 o 
  -1   8   9      422.05      381.50     10.73 o 
   0   8   9      766.01      648.60     14.17 o 
   1   8   9     2372.47     2427.59     34.47 o 
   2   8   9      515.75      511.69     11.49 o 
   3   8   9     8044.20     8355.75    125.63 o 
   4   8   9     1834.25     1908.75     43.20 o 
   5   8   9      560.09      588.12     13.63 o 
   6   8   9      787.39      802.70     14.21 o 
   7   8   9     1354.51     1381.66     28.21 o 
   8   8   9       40.74       44.46     10.78 o 
   9   8   9      226.35      256.11     10.76 o 
  10   8   9       14.45       35.89      9.95 o 
 -11   9   9      145.06      161.87     10.11 o 
 -10   9   9       86.26       96.89      9.72 o 
  -9   9   9     2073.11     2302.04     39.71 o 
  -8   9   9      483.19      443.45      9.96 o 
  -7   9   9     1269.90     1425.39     20.88 o 
  -6   9   9       34.90       50.36      9.99 o 
  -5   9   9       12.95       30.77     10.77 o 
  -4   9   9       23.25       42.14     12.08 o 
  -3   9   9     4432.44     4369.98     71.85 o 
  -2   9   9      862.55      859.71     11.32 o 
  -1   9   9      325.50      326.76     10.49 o 
   0   9   9     2079.35     2123.69     28.31 o 
   1   9   9      870.70      830.09     18.83 o 
   2   9   9     1815.32     1788.13     43.78 o 
   3   9   9      640.07      658.82     13.19 o 
   4   9   9     1259.25     1252.03     18.74 o 
   5   9   9        1.82       10.13     11.00 o 
   6   9   9       35.41       41.22     10.40 o 
   7   9   9      763.26      716.98     16.88 o 
   8   9   9      442.02      444.39     14.11 o 
   9   9   9      122.22       96.70     10.86 o 
  10   9   9        0.76       13.16      9.79 o 
 -10  10   9      102.00       99.49      9.69 o 
  -9  10   9       92.46      109.43     10.63 o 
  -8  10   9        2.14        8.26      9.37 o 
  -7  10   9        5.54       22.56      9.46 o 
  -6  10   9      288.39      328.22      9.75 o 
  -5  10   9        5.34       16.56     10.62 o 
  -4  10   9      204.92      229.41     11.45 o 
  -3  10   9     1011.56     1013.88     16.48 o 
  -2  10   9       12.35       44.76     10.23 o 
  -1  10   9     2453.35     2461.73     31.44 o 
   0  10   9      169.79      175.01      9.81 o 
   1  10   9     1660.75     1655.07     27.67 o 
   2  10   9     1687.04     1662.94     43.34 o 
   3  10   9     1801.54     1809.47     31.88 o 
   4  10   9       87.30      101.49     11.35 o 
   5  10   9      316.10      323.27     10.87 o 
   6  10   9       99.41      129.97     10.85 o 
   7  10   9     1278.06     1304.07     14.70 o 
   8  10   9      451.75      480.18     11.38 o 
   9  10   9      144.18      136.29     11.22 o 
  10  10   9      123.87       80.39     10.22 o 
 -10  11   9       38.13       62.63      9.27 o 
  -9  11   9        7.38       14.37      8.83 o 
  -8  11   9      795.13      895.85     10.49 o 
  -7  11   9      164.41      164.62      9.31 o 
  -6  11   9       54.61       76.50     10.13 o 
  -5  11   9     2626.08     2818.91     71.11 o 
  -4  11   9      877.81      955.25     27.91 o 
  -3  11   9      525.68      510.97     11.31 o 
  -2  11   9      486.51      443.13     10.16 o 
  -1  11   9       41.09       78.82     10.13 o 
   0  11   9     2439.58     2586.17     44.45 o 
   1  11   9     2186.70     2232.40     35.26 o 
   2  11   9      338.45      349.10     10.79 o 
   3  11   9      107.89      130.90     11.30 o 
   4  11   9      295.79      310.75     11.88 o 
   5  11   9     1469.49     1515.83     31.91 o 
   6  11   9      250.84      280.53     10.79 o 
   7  11   9      295.98      323.91     10.35 o 
   8  11   9        7.20       28.73     10.71 o 
   9  11   9        0.16       20.73     10.70 o 
  -9  12   9      114.21      106.97      8.76 o 
  -8  12   9      368.61      320.53      9.39 o 
  -7  12   9        2.87       11.96      8.56 o 
  -6  12   9     1628.76     1498.44     29.86 o 
  -5  12   9       83.15       86.34     10.41 o 
  -4  12   9       10.39        4.12     10.36 o 
  -3  12   9      179.73      198.52     10.70 o 
  -2  12   9       52.08       84.28      9.74 o 
  -1  12   9        1.40        8.20     10.31 o 
   0  12   9      547.28      601.01     16.73 o 
   1  12   9      411.93      430.09     12.21 o 
   2  12   9      391.70      394.46      9.03 o 
   3  12   9       83.64       89.91     10.38 o 
   4  12   9      493.59      522.03     11.51 o 
   5  12   9      435.05      471.17     10.77 o 
   6  12   9      170.95      161.66     10.45 o 
   7  12   9      151.11      186.61     10.89 o 
   8  12   9      150.33      155.31     11.39 o 
   9  12   9        2.00        0.69     10.50 o 
  -9  13   9       34.28       63.49      9.20 o 
  -8  13   9       43.41       33.53      8.63 o 
  -7  13   9        2.72       17.82      8.78 o 
  -6  13   9     1721.79     1634.30     17.99 o 
  -5  13   9      838.47      847.85     11.45 o 
  -4  13   9      169.71      166.29     10.23 o 
  -3  13   9      102.17       91.12     10.40 o 
  -2  13   9      285.35      297.84      9.89 o 
  -1  13   9      138.93      145.19      9.75 o 
   0  13   9     1230.83     1247.82     19.68 o 
   1  13   9        1.46       12.60      9.07 o 
   2  13   9      314.04      368.63      9.16 o 
   3  13   9      192.32      216.96     10.09 o 
   4  13   9       33.75       43.87      9.48 o 
   5  13   9      580.95      553.76     13.58 o 
   6  13   9      532.72      539.14     16.05 o 
   7  13   9       21.92       15.36     10.11 o 
   8  13   9       15.93       12.90     10.50 o 
  -8  14   9       80.95       77.34     11.02 o 
  -7  14   9       30.14       39.03      9.38 o 
  -6  14   9      228.81      284.52     11.02 o 
  -5  14   9      127.02      100.82      9.98 o 
  -4  14   9      421.49      477.32     19.20 o 
  -3  14   9      648.21      618.02     23.56 o 
  -2  14   9      549.60      567.46     11.25 o 
  -1  14   9       42.54       58.19      9.66 o 
   0  14   9     1413.38     1480.58     30.26 o 
   1  14   9       39.62       41.97      8.64 o 
   2  14   9      443.84      485.44     13.95 o 
   3  14   9        0.84        8.84      8.78 o 
   4  14   9      753.78      789.35     22.88 o 
   5  14   9       33.62       60.20      9.96 o 
   6  14   9      745.82      759.49     11.28 o 
   7  14   9       87.06       80.91      9.94 o 
   8  14   9      166.86      141.03     11.03 o 
  -8  15   9      157.87      172.09      9.39 o 
  -7  15   9       91.43       71.77     10.30 o 
  -6  15   9      470.80      487.97     10.42 o 
  -5  15   9      882.67      870.16     20.16 o 
  -4  15   9        7.18       20.04     10.53 o 
  -3  15   9       29.96       26.82     10.93 o 
  -2  15   9       88.22      112.90     10.58 o 
  -1  15   9      612.68      679.91     12.19 o 
   0  15   9      565.69      570.86     12.21 o 
   1  15   9      310.89      330.21     10.86 o 
   2  15   9       20.32       28.22      8.73 o 
   3  15   9      101.23      109.35      9.19 o 
   4  15   9        5.86       15.26      9.93 o 
   5  15   9       27.56       17.31      9.48 o 
   6  15   9       33.32       25.61     10.04 o 
   7  15   9       24.42       15.05     10.16 o 
  -7  16   9       31.85       48.50     11.16 o 
  -6  16   9      115.45      106.69     10.12 o 
  -5  16   9      615.20      616.60     11.49 o 
  -4  16   9      966.09      878.90     30.02 o 
  -3  16   9      159.28      169.05     10.79 o 
  -2  16   9      133.00      141.77     10.44 o 
  -1  16   9      162.64      200.11      9.43 o 
   0  16   9       24.35       30.04      8.87 o 
   1  16   9      345.72      366.12     10.67 o 
   2  16   9       60.66       76.05      8.63 o 
   3  16   9      102.36      115.22     10.45 o 
   4  16   9      157.09      144.05     11.73 o 
   5  16   9      403.21      405.77     11.78 o 
   6  16   9       16.55       15.23     10.03 o 
  -6  17   9       24.96       25.25     10.90 o 
  -5  17   9      491.98      437.29     11.09 o 
  -4  17   9       47.87       33.33     10.41 o 
  -3  17   9      403.89      388.45     17.98 o 
  -2  17   9      454.08      468.24     15.77 o 
  -1  17   9      423.37      422.13     16.74 o 
   0  17   9      317.58      298.70      8.98 o 
   1  17   9      119.00       92.70      9.56 o 
   2  17   9       46.94       57.27      8.78 o 
   3  17   9       16.55        3.18      8.76 o 
   4  17   9        3.81       12.31      9.65 o 
   5  17   9      158.87      155.77     10.14 o 
  -5  18   9      150.35      121.95     10.60 o 
  -4  18   9       11.56       21.81     10.32 o 
  -3  18   9       38.60       41.14     10.14 o 
  -2  18   9        0.19       -2.25     11.61 o 
  -1  18   9      108.41       98.16      9.99 o 
   0  18   9      122.73      119.28      9.35 o 
   1  18   9      480.81      439.97     16.48 o 
   2  18   9        0.64        6.20      8.76 o 
   3  18   9      197.55      208.94     10.40 o 
   4  18   9       26.40       15.41     10.09 o 
  -3  19   9      661.81      587.99     20.14 o 
  -2  19   9       28.37       30.06     10.42 o 
  -1  19   9       28.13       16.85     10.41 o 
   0  19   9       62.02       63.77      9.59 o 
   1  19   9        1.09       13.26      9.80 o 
   2  19   9       79.02       65.53      8.69 o 
 -12   0  10      632.69      606.92     20.50 o 
 -10   0  10      636.52      609.85     16.85 o 
  -8   0  10     2679.82     2885.72     59.75 o 
  -6   0  10      119.90      166.97     16.67 o 
  -4   0  10     1083.16      993.39     18.57 o 
  -2   0  10     1358.94     1204.75     28.11 o 
   0   0  10      285.59      307.46     18.78 o 
   2   0  10     7552.04     8019.72    140.35 o 
   4   0  10      315.26      327.99     16.64 o 
   6   0  10       70.27       59.96     16.10 o 
   8   0  10       76.97       91.08     13.72 o 
  10   0  10      588.48      470.66     14.51 o 
 -12   1  10       48.47       63.03     10.76 o 
 -11   1  10      519.38      641.79     12.18 o 
 -10   1  10     1480.75     1593.78     28.16 o 
  -9   1  10        7.43       34.02     10.60 o 
  -8   1  10      888.26      913.23     13.70 o 
  -7   1  10      548.52      589.48     18.01 o 
  -6   1  10    16263.15    16107.25    259.99 o 
  -5   1  10     1756.46     1766.86     39.87 o 
  -4   1  10     2821.40     2672.78     56.99 o 
  -3   1  10       33.82       32.83     12.43 o 
  -2   1  10      122.12      106.49     11.87 o 
  -1   1  10     1864.13     1937.87     20.70 o 
   0   1  10    13673.73    13471.85     84.64 o 
   1   1  10      158.99      200.56     16.52 o 
   2   1  10      536.61      499.54     11.84 o 
   3   1  10     1101.78     1066.97     12.81 o 
   4   1  10       12.86       34.07     10.56 o 
   5   1  10      511.16      549.77     11.68 o 
   6   1  10     3337.28     3408.12     33.44 o 
   7   1  10        2.93       15.35     10.45 o 
   8   1  10      192.90      199.52      9.81 o 
   9   1  10      425.48      437.42      9.76 o 
  10   1  10      887.44      855.07     12.60 o 
  11   1  10      173.76      133.12     16.41 o 
 -12   2  10       63.86       74.89     10.36 o 
 -11   2  10      514.15      466.62     10.76 o 
 -10   2  10       32.81       70.78     11.08 o 
  -9   2  10       67.32       93.25     11.10 o 
  -8   2  10       13.41       48.00     11.28 o 
  -7   2  10        0.52       19.93     10.34 o 
  -6   2  10       34.08       69.56     11.41 o 
  -5   2  10     2762.82     2768.38     29.26 o 
  -4   2  10       15.24       27.87     10.61 o 
  -3   2  10     2000.75     1821.38     20.73 o 
  -2   2  10      123.79      101.34     12.67 o 
  -1   2  10      196.08      192.96     11.81 o 
   0   2  10     1230.99     1349.62     14.27 o 
   1   2  10     4301.88     4534.61     43.04 o 
   2   2  10      337.06      335.66     12.40 o 
   3   2  10      142.17       75.03     12.11 o 
   4   2  10       19.62       42.97     11.72 o 
   5   2  10      109.98      101.53     11.45 o 
   6   2  10      159.66      148.57     11.12 o 
   7   2  10      997.40     1045.48     17.20 o 
   8   2  10      154.19      165.35      9.52 o 
   9   2  10      395.99      374.52     10.29 o 
  10   2  10      215.49      226.16     10.05 o 
  11   2  10        8.45       21.29      9.78 o 
 -12   3  10       63.48      100.58     11.25 o 
 -11   3  10     1180.09     1080.78     13.65 o 
 -10   3  10      165.02      154.59     10.67 o 
  -9   3  10      259.27      240.69     11.08 o 
  -8   3  10     1844.32     1845.18     26.39 o 
  -7   3  10      560.42      558.98     11.51 o 
  -6   3  10     1262.74     1232.26     15.44 o 
  -5   3  10     4310.92     4106.16     38.27 o 
  -4   3  10     2119.16     1963.43     25.32 o 
  -3   3  10      660.67      680.83     13.70 o 
  -2   3  10     2940.85     2915.37     37.27 o 
  -1   3  10    12323.32    12186.39    102.65 o 
   0   3  10        6.16       19.70     11.44 o 
   1   3  10     2943.50     2794.10     36.09 o 
   2   3  10     1084.46      993.26     13.08 o 
   3   3  10     3613.91     3714.19     31.03 o 
   4   3  10      794.18      747.74     12.54 o 
   5   3  10     5264.17     5271.04     63.72 o 
   6   3  10        9.11       15.01     11.34 o 
   7   3  10      740.23      758.66     17.33 o 
   8   3  10      479.37      533.33     10.61 o 
   9   3  10       27.96       24.47      9.82 o 
  10   3  10      266.88      247.01      9.71 o 
  11   3  10      761.70      660.43     17.82 o 
 -12   4  10       28.53       23.13     10.62 o 
 -11   4  10       30.70       46.43     10.62 o 
 -10   4  10       63.11       71.78     10.72 o 
  -9   4  10      805.06      903.38     11.25 o 
  -8   4  10      164.99      168.94      9.91 o 
  -7   4  10        8.81       27.10     10.14 o 
  -6   4  10     2508.07     2635.42     29.58 o 
  -5   4  10      794.61      798.60     11.99 o 
  -4   4  10      182.01      216.03     12.54 o 
  -3   4  10     1400.16     1432.83     29.95 o 
  -2   4  10      449.71      520.50     11.67 o 
  -1   4  10      473.45      473.10     12.46 o 
   0   4  10     1323.45     1192.85     18.35 o 
   1   4  10     1386.06     1485.07     18.82 o 
   2   4  10     1843.80     2080.87     27.58 o 
   3   4  10        1.59       16.05     11.63 o 
   4   4  10      952.08      964.10     22.15 o 
   5   4  10      438.65      424.45     11.88 o 
   6   4  10      704.54      750.09     12.24 o 
   7   4  10      791.43      818.43     11.70 o 
   8   4  10      186.66      180.80      9.52 o 
   9   4  10      911.09      893.20     11.00 o 
  10   4  10       27.88       24.07      9.50 o 
  11   4  10      190.48      155.37      9.86 o 
 -11   5  10      599.01      627.34     10.91 o 
 -10   5  10      162.53      131.55      9.88 o 
  -9   5  10     1847.83     1934.95     15.71 o 
  -8   5  10       38.64       56.42     10.24 o 
  -7   5  10     1597.98     1642.81     30.55 o 
  -6   5  10      179.57      152.32     10.43 o 
  -5   5  10     1241.51     1166.97     18.90 o 
  -4   5  10       25.13       20.40     11.11 o 
  -3   5  10     9101.94     8692.84    159.72 o 
  -2   5  10        0.47       14.07      9.89 o 
  -1   5  10     4177.82     4170.00     55.86 o 
   0   5  10      644.19      592.57     12.85 o 
   1   5  10      662.34      704.24     15.75 o 
   2   5  10     1411.10     1491.13     17.56 o 
   3   5  10     9887.96    10082.72     86.73 o 
   4   5  10      190.20      163.84     10.47 o 
   5   5  10       76.34       65.75     11.21 o 
   6   5  10     1409.78     1428.18     17.27 o 
   7   5  10      136.33      135.18     10.04 o 
   8   5  10       35.67       36.39      9.74 o 
   9   5  10      220.19      242.41     10.17 o 
  10   5  10        5.43       20.23      9.40 o 
  11   5  10        7.04       29.16      9.78 o 
 -11   6  10      278.69      274.10     10.60 o 
 -10   6  10        1.75       26.99      9.82 o 
  -9   6  10      938.50      824.77     14.49 o 
  -8   6  10       19.50       36.67      9.41 o 
  -7   6  10      781.61      674.31     13.52 o 
  -6   6  10       68.63       72.55     10.46 o 
  -5   6  10      359.76      364.87     12.14 o 
  -4   6  10       11.41       27.20     11.07 o 
  -3   6  10      409.86      446.71     13.48 o 
  -2   6  10     1223.67     1254.77     11.50 o 
  -1   6  10     3358.38     3161.00     37.92 o 
   0   6  10     1060.71     1097.97     20.54 o 
   1   6  10       20.18        6.35     11.22 o 
   2   6  10     2474.82     2646.58     32.56 o 
   3   6  10     1096.70     1075.18     16.33 o 
   4   6  10      327.94      366.80     12.76 o 
   5   6  10      309.28      310.06     11.73 o 
   6   6  10      317.16      343.33     10.54 o 
   7   6  10       43.15       65.86     10.19 o 
   8   6  10        0.61       22.55      9.48 o 
   9   6  10      293.57      288.98     10.41 o 
  10   6  10        6.71        5.48      9.10 o 
 -11   7  10      305.16      291.87      9.93 o 
 -10   7  10      638.90      724.53     16.33 o 
  -9   7  10      386.80      434.53     13.69 o 
  -8   7  10     2674.71     3041.17     32.90 o 
  -7   7  10      377.83      420.22      9.95 o 
  -6   7  10      371.10      410.63     10.12 o 
  -5   7  10      238.48      273.46     11.32 o 
  -4   7  10     2098.62     2113.05     32.82 o 
  -3   7  10     1222.17     1203.40     18.46 o 
  -2   7  10     4657.61     4730.69     92.36 o 
  -1   7  10      172.34      202.09     10.13 o 
   0   7  10      293.83      309.38     13.11 o 
   1   7  10     1305.05     1266.99     22.49 o 
   2   7  10     4176.22     4378.88     62.82 o 
   3   7  10     5099.67     5012.44     76.69 o 
   4   7  10      512.24      538.69     17.77 o 
   5   7  10      365.39      368.08     12.57 o 
   6   7  10       14.32       -0.09     11.34 o 
   7   7  10      499.96      508.80     11.81 o 
   8   7  10     1262.41     1262.20     40.73 o 
   9   7  10       74.50       88.72     10.67 o 
  10   7  10       41.23       40.05     10.64 o 
 -11   8  10       17.86       31.92      9.67 o 
 -10   8  10       33.78       40.91      9.63 o 
  -9   8  10       10.98       14.59      9.11 o 
  -8   8  10       55.20       84.06      9.45 o 
  -7   8  10       75.88      140.86      9.64 o 
  -6   8  10      279.93      286.84     10.76 o 
  -5   8  10      904.69      964.20     13.58 o 
  -4   8  10      588.37      621.06     12.66 o 
  -3   8  10       37.61       34.18     12.55 o 
  -2   8  10     1160.92     1140.08     20.90 o 
  -1   8  10       51.85       85.80      9.80 o 
   0   8  10      119.22      127.74     10.81 o 
   1   8  10      333.05      296.07     11.04 o 
   2   8  10        2.00       15.25     11.01 o 
   3   8  10       17.07       44.26     11.72 o 
   4   8  10       39.60       78.10     12.14 o 
   5   8  10       80.83       83.75     11.21 o 
   6   8  10        2.51       12.48     11.65 o 
   7   8  10        5.02        7.84     10.93 o 
   8   8  10      105.49      122.26     16.55 o 
   9   8  10      136.60      163.64     11.35 o 
  10   8  10        4.48       24.12     10.43 o 
 -10   9  10      382.06      309.97      9.90 o 
  -9   9  10       61.38      104.63      9.22 o 
  -8   9  10     3040.41     2860.21     32.96 o 
  -7   9  10        9.79       13.97      9.24 o 
  -6   9  10      525.14      546.27     10.76 o 
  -5   9  10     1368.39     1271.30     28.79 o 
  -4   9  10     1246.41     1353.03     25.30 o 
  -3   9  10      292.45      337.49     12.33 o 
  -2   9  10     4394.91     4502.81     79.99 o 
  -1   9  10      129.03      152.80      9.56 o 
   0   9  10     1084.21     1138.58     13.06 o 
   1   9  10     1499.95     1605.82     27.91 o 
   2   9  10     5280.49     5378.97    114.05 o 
   3   9  10      786.75      796.30     16.89 o 
   4   9  10      749.88      803.16     13.51 o 
   5   9  10      282.36      286.69     13.39 o 
   6   9  10      533.56      560.32     15.83 o 
   7   9  10       12.68       15.52     11.36 o 
   8   9  10     1611.48     1653.41     18.76 o 
   9   9  10      213.44      156.36     17.95 o 
  10   9  10      155.59      132.32     11.57 o 
 -10  10  10       71.61       82.75      9.60 o 
  -9  10  10      507.79      489.42     10.36 o 
  -8  10  10       45.13       43.95      9.85 o 
  -7  10  10       97.01      138.31     10.35 o 
  -6  10  10        1.83       -5.26     12.35 o 
  -5  10  10       53.02       35.16     10.73 o 
  -4  10  10       41.40       73.65     11.72 o 
  -3  10  10       33.82       33.64     11.02 o 
  -2  10  10       65.42       91.65      9.60 o 
  -1  10  10      441.90      387.08     12.76 o 
   0  10  10      325.59      331.91      9.93 o 
   1  10  10       14.22       40.21     10.28 o 
   2  10  10       28.49       29.92     10.25 o 
   3  10  10      314.29      318.50     11.43 o 
   4  10  10     1427.66     1490.26     28.85 o 
   5  10  10       56.84       62.05     10.51 o 
   6  10  10      396.87      400.70     12.30 o 
   7  10  10       11.96       20.61     13.11 o 
   8  10  10      280.49      271.46     17.11 o 
   9  10  10       57.07       79.61     15.62 o 
 -10  11  10      569.92      506.41     14.30 o 
  -9  11  10      267.25      224.28      9.11 o 
  -8  11  10      385.25      370.86      9.91 o 
  -7  11  10      336.20      302.19      9.21 o 
  -6  11  10     1241.67     1293.37     29.46 o 
  -5  11  10      753.99      713.67     12.83 o 
  -4  11  10      270.77      315.15     10.91 o 
  -3  11  10     3870.61     3829.87     62.14 o 
  -2  11  10       33.00       65.80      9.42 o 
  -1  11  10     1236.05     1310.61     17.52 o 
   0  11  10     1719.77     1783.58     40.31 o 
   1  11  10        7.60       23.68      9.32 o 
   2  11  10      204.31      204.45     10.52 o 
   3  11  10     1863.42     2015.52     41.69 o 
   4  11  10      261.66      254.88     10.93 o 
   5  11  10        2.82       12.76     11.02 o 
   6  11  10     1699.05     1696.45     37.30 o 
   7  11  10      250.22      240.46     23.35 o 
   8  11  10        1.85       -5.84     11.23 o 
   9  11  10      154.41      126.13     11.89 o 
  -9  12  10       40.56       19.82      9.23 o 
  -8  12  10      105.89      121.07      8.86 o 
  -7  12  10      215.39      186.98      9.52 o 
  -6  12  10      323.28      302.01     10.66 o 
  -5  12  10        5.06       -7.31     10.41 o 
  -4  12  10       25.03       24.82     10.34 o 
  -3  12  10       17.80       20.41     11.08 o 
  -2  12  10      247.26      278.50     10.29 o 
  -1  12  10      177.86      205.07      9.73 o 
   0  12  10      351.04      354.01      9.63 o 
   1  12  10       31.01       53.93      9.07 o 
   2  12  10       23.95       27.02      9.72 o 
   3  12  10      667.84      722.57     19.20 o 
   4  12  10       13.05       24.78      9.97 o 
   5  12  10      168.82      167.29     11.17 o 
   6  12  10        6.94        9.62     13.25 o 
   7  12  10       82.31       83.13     10.02 o 
   8  12  10       57.36       86.49     10.91 o 
  -9  13  10       39.15       40.43      9.16 o 
  -8  13  10       19.98       25.09      9.31 o 
  -7  13  10      426.28      460.88     17.91 o 
  -6  13  10        4.70       20.27     10.70 o 
  -5  13  10     2014.86     2026.75     47.58 o 
  -4  13  10      121.98      138.01     10.42 o 
  -3  13  10      897.19      966.68     12.54 o 
  -2  13  10      290.02      279.86     13.97 o 
  -1  13  10     2734.37     2810.16     51.62 o 
   0  13  10      170.35      187.08     10.19 o 
   1  13  10      508.47      532.41     10.73 o 
   2  13  10      164.72      168.87      8.95 o 
   3  13  10       77.35       80.92     10.25 o 
   4  13  10        7.20       35.77     10.40 o 
   5  13  10      208.88      230.21     11.69 o 
   6  13  10      147.53      148.30     11.93 o 
   7  13  10      174.56      140.35     10.82 o 
   8  13  10       97.97       84.24     11.40 o 
  -8  14  10       23.62       36.82      9.37 o 
  -7  14  10      225.45      192.53     10.95 o 
  -6  14  10       11.72       25.08     10.43 o 
  -5  14  10       16.27       13.38     10.10 o 
  -4  14  10        0.30       11.04     10.36 o 
  -3  14  10      149.30      144.74     10.86 o 
  -2  14  10      164.26      185.16     10.91 o 
  -1  14  10       60.76       54.65      9.00 o 
   0  14  10        1.18       32.84      9.42 o 
   1  14  10       18.32       33.49      9.02 o 
   2  14  10      392.20      410.96      9.42 o 
   3  14  10       17.91       34.39      8.54 o 
   4  14  10      112.88       68.27     10.08 o 
   5  14  10       23.78       33.49     10.82 o 
   6  14  10      103.43      105.38     18.12 o 
   7  14  10      228.13      225.72     10.83 o 
  -7  15  10      385.68      351.80     10.86 o 
  -6  15  10      402.54      423.63     11.79 o 
  -5  15  10     1462.01     1482.25     23.92 o 
  -4  15  10       46.34       85.52     10.03 o 
  -3  15  10      376.72      382.41     13.59 o 
  -2  15  10        1.43       -4.28     12.21 o 
  -1  15  10     1350.69     1385.53     33.86 o 
   0  15  10      664.91      663.90     21.36 o 
   1  15  10      591.58      629.32     20.98 o 
   2  15  10       89.64       86.22      8.79 o 
   3  15  10       32.61       58.78      9.28 o 
   4  15  10      214.77      209.10      9.13 o 
   5  15  10      498.59      499.03     13.88 o 
   6  15  10      513.27      491.95     16.05 o 
   7  15  10      109.42       73.28     10.63 o 
  -7  16  10      262.54      248.06     10.79 o 
  -6  16  10       80.71       88.12     10.30 o 
  -5  16  10        6.41       24.86     10.61 o 
  -4  16  10       96.55      101.02     10.56 o 
  -3  16  10        0.42        9.93     10.22 o 
  -2  16  10       90.36       88.41      9.86 o 
  -1  16  10        5.01        8.38      9.12 o 
   0  16  10        4.82       14.54      9.47 o 
   1  16  10      138.51      153.03      8.37 o 
   2  16  10       40.68       54.53      8.67 o 
   3  16  10       44.44       27.70      8.53 o 
   4  16  10        4.83       17.70      9.41 o 
   5  16  10        2.42       15.13      9.53 o 
   6  16  10      103.02       97.58     11.68 o 
  -6  17  10      205.58      173.39     10.92 o 
  -5  17  10        4.77        5.38     10.18 o 
  -4  17  10      338.42      297.85     17.16 o 
  -3  17  10      532.76      504.28     12.55 o 
  -2  17  10      261.51      243.48     10.49 o 
  -1  17  10       12.56       20.38     10.10 o 
   0  17  10     1247.42     1202.24     34.88 o 
   1  17  10       23.71       34.85      8.43 o 
   2  17  10      481.71      453.55     12.50 o 
   3  17  10      274.28      272.21     11.39 o 
   4  17  10      401.43      317.19      9.75 o 
   5  17  10       12.59       32.21      9.64 o 
  -4  18  10      308.72      304.15     11.26 o 
  -3  18  10       53.31       53.81     10.67 o 
  -2  18  10      191.25      152.13     10.50 o 
  -1  18  10       81.10       74.85      9.53 o 
   0  18  10        0.31        6.80      9.00 o 
   1  18  10        1.26       16.44      8.19 o 
   2  18  10      134.98      141.47      9.33 o 
   3  18  10       85.41       72.79      9.26 o 
  -2  19  10      346.17      291.03     11.53 o 
  -1  19  10      127.30      119.04     10.44 o 
   0  19  10       13.27       12.33      9.67 o 
   1  19  10       54.53       55.39      8.62 o 
 -11   0  11     2277.41     2503.02     54.65 o 
  -9   0  11        6.66       42.05     14.20 o 
  -7   0  11      277.85      240.21     16.18 o 
  -5   0  11     5475.54     5745.45     35.82 o 
  -3   0  11       12.69       22.45     18.45 o 
  -1   0  11     9341.87     9619.25    111.38 o 
   1   0  11      171.62      186.10     17.81 o 
   3   0  11      126.40      165.49     16.80 o 
   5   0  11      421.07      493.49     15.50 o 
   7   0  11      284.99      282.63     14.51 o 
   9   0  11      784.47      803.29     19.60 o 
  11   0  11       23.69       44.00     21.05 o 
 -12   1  11        5.58       59.32     15.16 o 
 -11   1  11       67.06       76.97     10.48 o 
 -10   1  11       24.69       36.32     10.72 o 
  -9   1  11      244.05      251.73     10.46 o 
  -8   1  11       36.06       52.64     11.64 o 
  -7   1  11      174.78      182.47     10.82 o 
  -6   1  11      478.00      514.66     12.46 o 
  -5   1  11     7659.98     7464.45    137.83 o 
  -4   1  11      177.86      176.68     12.57 o 
  -3   1  11     3746.47     3718.48     53.60 o 
  -2   1  11        2.09       16.74     11.89 o 
  -1   1  11     9625.30     9667.02    100.96 o 
   0   1  11      726.93      646.26     13.21 o 
   1   1  11    15295.32    15679.96    213.98 o 
   2   1  11       17.38       46.20     11.29 o 
   3   1  11     1437.23     1488.37     23.08 o 
   4   1  11       54.13       46.55     11.12 o 
   5   1  11     3246.37     3236.64     36.11 o 
   6   1  11     1177.17     1207.16     19.59 o 
   7   1  11      193.07      199.81     10.41 o 
   8   1  11       13.03       12.38      9.83 o 
   9   1  11      128.73      122.21      9.59 o 
  10   1  11        9.79       13.93     10.16 o 
  11   1  11     1823.52     1434.01     30.53 o 
 -11   2  11      580.05      487.75     19.91 o 
 -10   2  11      531.93      612.69     11.50 o 
  -9   2  11      339.99      272.22     10.94 o 
  -8   2  11        2.05       14.70     10.51 o 
  -7   2  11      230.90      188.33     10.12 o 
  -6   2  11     7208.15     7551.71    151.80 o 
  -5   2  11     1799.52     1697.01     27.37 o 
  -4   2  11       27.20       32.29     10.75 o 
  -3   2  11     4157.79     4246.43     75.55 o 
  -2   2  11      597.51      670.11     12.61 o 
  -1   2  11     4434.86     4585.18     49.77 o 
   0   2  11     6333.77     6377.37     44.46 o 
   1   2  11     2587.65     2696.40     24.07 o 
   2   2  11       10.03       17.53     11.50 o 
   3   2  11     1728.78     1822.31     18.38 o 
   4   2  11       46.69       55.35     12.24 o 
   5   2  11     1051.93     1066.59     16.33 o 
   6   2  11      708.77      763.28     11.97 o 
   7   2  11       47.10       51.49     10.61 o 
   8   2  11        7.92       18.62      9.55 o 
   9   2  11       17.11       22.40      9.65 o 
  10   2  11       63.26       48.89      9.93 o 
  11   2  11       33.82       33.44     10.04 o 
 -11   3  11       27.28       27.32      9.95 o 
 -10   3  11      269.84      265.03     11.60 o 
  -9   3  11        0.69       20.15      9.52 o 
  -8   3  11     1602.75     1667.58     27.95 o 
  -7   3  11      140.67      156.55     10.75 o 
  -6   3  11     3905.26     3943.32     57.09 o 
  -5   3  11     1084.95     1207.46     19.09 o 
  -4   3  11      644.69      620.51     18.22 o 
  -3   3  11     1101.53     1215.78     14.02 o 
  -2   3  11       29.09       38.63     11.22 o 
  -1   3  11      829.63      908.58     13.27 o 
   0   3  11      615.57      626.19     12.10 o 
   1   3  11       36.31       45.42     11.59 o 
   2   3  11      150.84      158.43     12.40 o 
   3   3  11      286.40      282.65     11.33 o 
   4   3  11      122.13      112.66     11.68 o 
   5   3  11      111.88      123.74     11.38 o 
   6   3  11     2979.08     3007.40     46.87 o 
   7   3  11      294.85      295.86     10.88 o 
   8   3  11      938.60      971.94     20.88 o 
   9   3  11      138.27      149.88     10.52 o 
  10   3  11      419.09      410.94     10.50 o 
  11   3  11        8.42       25.75     10.27 o 
 -11   4  11      104.58       74.57     10.68 o 
 -10   4  11      702.20      623.15     14.01 o 
  -9   4  11      207.75      303.35     16.09 o 
  -8   4  11      120.92      132.44     10.77 o 
  -7   4  11        0.46        6.53      9.85 o 
  -6   4  11     1274.76     1247.37     15.60 o 
  -5   4  11      331.29      319.41     11.62 o 
  -4   4  11      536.54      512.57     12.74 o 
  -3   4  11      141.05      129.01     13.03 o 
  -2   4  11     1004.76     1003.33     14.88 o 
  -1   4  11      687.81      698.38     12.55 o 
   0   4  11     1977.01     1949.51     22.37 o 
   1   4  11      132.30      142.76     11.71 o 
   2   4  11      875.22      892.76     13.25 o 
   3   4  11      434.42      445.69     12.19 o 
   4   4  11      506.07      505.29     11.41 o 
   5   4  11      912.95      892.30     13.89 o 
   6   4  11      562.44      579.61     12.21 o 
   7   4  11       53.90       83.09     10.04 o 
   8   4  11      346.07      351.47     10.57 o 
   9   4  11        2.13       13.68      9.74 o 
  10   4  11       15.00       12.54     10.32 o 
 -11   5  11       11.53       27.65      9.94 o 
 -10   5  11      233.31      266.69     13.79 o 
  -9   5  11      231.15      244.14     10.36 o 
  -8   5  11     1438.41     1536.59     21.35 o 
  -7   5  11      235.23      266.00     10.31 o 
  -6   5  11     2777.24     2955.94     23.21 o 
  -5   5  11      659.85      691.39     23.56 o 
  -4   5  11      719.65      715.33     14.86 o 
  -3   5  11      149.95      126.39     11.53 o 
  -2   5  11     1644.14     1584.58     19.84 o 
  -1   5  11       42.26       31.04     10.60 o 
   0   5  11      709.52      616.90     12.00 o 
   1   5  11        0.90       10.82     11.88 o 
   2   5  11     3544.79     3399.40     38.36 o 
   3   5  11      343.30      419.07     11.84 o 
   4   5  11     2501.16     2616.68     23.53 o 
   5   5  11      354.39      355.76     12.35 o 
   6   5  11       30.37       39.86     10.29 o 
   7   5  11       63.25       72.74      9.97 o 
   8   5  11     1083.58     1108.02     16.62 o 
   9   5  11      183.75      168.08      9.82 o 
  10   5  11       68.67       59.82     10.07 o 
 -11   6  11       37.94       45.93      9.67 o 
 -10   6  11      312.80      414.56      9.94 o 
  -9   6  11      540.43      567.80     10.70 o 
  -8   6  11     3080.59     3327.59     38.34 o 
  -7   6  11       89.18      102.37      9.86 o 
  -6   6  11       44.90       33.77     10.32 o 
  -5   6  11      217.10      224.80     11.03 o 
  -4   6  11     3877.40     3975.75     92.58 o 
  -3   6  11      480.16      469.91     12.39 o 
  -2   6  11     8606.93     8762.93    109.87 o 
  -1   6  11      649.28      623.13     12.98 o 
   0   6  11       16.07       25.33     11.22 o 
   1   6  11      308.91      346.45     12.01 o 
   2   6  11     3248.53     3194.77     60.63 o 
   3   6  11      472.50      533.67     13.18 o 
   4   6  11       21.36       60.52     11.60 o 
   5   6  11        2.94       23.88     11.29 o 
   6   6  11        0.15        3.68     10.94 o 
   7   6  11       43.60       52.87     11.72 o 
   8   6  11      201.06      196.46     10.47 o 
   9   6  11        1.62        7.94     10.78 o 
  10   6  11        0.90       14.51      9.78 o 
 -11   7  11      258.84      227.16      9.83 o 
 -10   7  11      133.04      123.37      9.46 o 
  -9   7  11      511.73      492.95     10.30 o 
  -8   7  11      516.39      475.54     10.15 o 
  -7   7  11        2.67       11.67      9.02 o 
  -6   7  11      618.29      546.95     14.03 o 
  -5   7  11      419.39      449.51     11.98 o 
  -4   7  11        4.81       21.80     11.85 o 
  -3   7  11     3156.59     3250.24     53.02 o 
  -2   7  11      283.01      286.71      9.68 o 
  -1   7  11     2123.44     2024.46     38.06 o 
   0   7  11       26.90       36.04     10.71 o 
   1   7  11     3726.24     3681.34     88.19 o 
   2   7  11     1307.15     1278.36     15.60 o 
   3   7  11     5977.83     5879.00     72.23 o 
   4   7  11     2609.72     2584.35     33.89 o 
   5   7  11      449.51      482.94     14.00 o 
   6   7  11       56.73       66.10     11.95 o 
   7   7  11     1390.88     1401.89     22.29 o 
   8   7  11      247.36      266.35     11.85 o 
   9   7  11      506.52      441.15     12.73 o 
  10   7  11       10.96       30.21     12.28 o 
 -10   8  11      120.36      109.59      9.74 o 
  -9   8  11     1904.07     1951.93     33.03 o 
  -8   8  11      132.62      178.18      9.54 o 
  -7   8  11      826.93      891.28     19.46 o 
  -6   8  11      495.73      494.76     14.01 o 
  -5   8  11       26.75       27.41     10.69 o 
  -4   8  11      281.80      276.13     11.84 o 
  -3   8  11     2934.59     2979.06     54.41 o 
  -2   8  11      450.55      486.17     11.15 o 
  -1   8  11       57.85       77.70      9.79 o 
   0   8  11       48.54       53.18     10.49 o 
   1   8  11       29.15       63.97     11.18 o 
   2   8  11      238.24      240.70     11.78 o 
   3   8  11     3363.86     3295.69     38.32 o 
   4   8  11       12.19       26.79     12.03 o 
   5   8  11      148.37      149.21     11.12 o 
   6   8  11      364.22      403.78     12.05 o 
   7   8  11       66.00       93.03     11.69 o 
   8   8  11        0.19       16.90     11.19 o 
   9   8  11       44.27       50.38     11.28 o 
  10   8  11       11.40        4.69     11.91 o 
 -10   9  11       11.68       13.79      9.74 o 
  -9   9  11       32.67       35.31      9.03 o 
  -8   9  11       19.75       39.86      9.58 o 
  -7   9  11       31.09       42.70      9.60 o 
  -6   9  11       20.64       26.33     10.36 o 
  -5   9  11      583.29      574.80     14.39 o 
  -4   9  11      505.45      497.01     13.03 o 
  -3   9  11      709.88      704.06     22.39 o 
  -2   9  11      255.55      264.37      9.92 o 
  -1   9  11     1072.12     1120.42     20.04 o 
   0   9  11      673.66      745.09     13.30 o 
   1   9  11      492.17      537.95     13.01 o 
   2   9  11        4.63       18.53     10.06 o 
   3   9  11     2377.09     2469.13     24.62 o 
   4   9  11      211.90      202.59     11.29 o 
   5   9  11      197.21      193.56     11.48 o 
   6   9  11      100.17      113.63     12.75 o 
   7   9  11     1141.80     1116.36     22.91 o 
   8   9  11      103.69      127.42     11.63 o 
   9   9  11      575.52      544.20     15.76 o 
 -10  10  11       11.13       17.42     10.55 o 
  -9  10  11      395.55      337.85     10.82 o 
  -8  10  11      864.97      757.98     11.81 o 
  -7  10  11     1419.12     1264.94     30.99 o 
  -6  10  11        0.19       32.94     11.36 o 
  -5  10  11      642.01      673.40     14.81 o 
  -4  10  11        1.51       20.08     10.81 o 
  -3  10  11       65.72       77.20     10.93 o 
  -2  10  11      607.10      648.12     12.25 o 
  -1  10  11       46.88       52.35      9.30 o 
   0  10  11     1170.00     1180.87     17.79 o 
   1  10  11     1917.11     2006.26     49.66 o 
   2  10  11      328.14      336.68     11.17 o 
   3  10  11      505.29      517.01     11.50 o 
   4  10  11      736.04      748.64     11.65 o 
   5  10  11      202.84      215.98     11.05 o 
   6  10  11      307.74      299.21     10.97 o 
   7  10  11      347.93      312.39     14.06 o 
   8  10  11      384.58      372.16     12.49 o 
   9  10  11       20.54       34.87     10.96 o 
  -9  11  11       57.99       80.91      9.19 o 
  -8  11  11      192.68      179.31      9.31 o 
  -7  11  11      654.30      699.63     13.70 o 
  -6  11  11      383.71      386.31     13.24 o 
  -5  11  11      794.03      905.98     25.70 o 
  -4  11  11      250.75      268.42     12.39 o 
  -3  11  11      718.20      759.25     28.87 o 
  -2  11  11     2400.98     2463.12     36.46 o 
  -1  11  11     1051.76     1071.25     21.69 o 
   0  11  11      252.17      263.83      9.32 o 
   1  11  11      248.39      283.80      9.87 o 
   2  11  11      202.95      257.60     10.81 o 
   3  11  11      243.50      272.32     10.40 o 
   4  11  11       88.14      118.79     11.21 o 
   5  11  11     1375.89     1412.63     17.60 o 
   6  11  11       32.18       17.26     11.44 o 
   7  11  11      243.42      222.83     11.20 o 
   8  11  11      232.20      216.51     11.91 o 
   9  11  11        4.02       27.63     11.65 o 
  -9  12  11       21.23       11.88      9.32 o 
  -8  12  11      159.58      163.17      9.30 o 
  -7  12  11       51.60       68.70     10.00 o 
  -6  12  11      957.21      985.08     22.15 o 
  -5  12  11     1891.90     2053.47     63.37 o 
  -4  12  11     1741.72     1804.42     31.79 o 
  -3  12  11      442.22      463.78     10.90 o 
  -2  12  11     1597.62     1693.16     30.37 o 
  -1  12  11        2.84       19.43      9.84 o 
   0  12  11      285.92      278.82      8.98 o 
   1  12  11      248.03      281.02     13.48 o 
   2  12  11       22.62       37.77      9.31 o 
   3  12  11      228.10      250.55      9.60 o 
   4  12  11        4.75       23.02     10.47 o 
   5  12  11      210.07      217.32     14.31 o 
   6  12  11       70.32       78.55     12.30 o 
   7  12  11       12.52        9.19     10.80 o 
   8  12  11       28.15       34.84     11.53 o 
  -8  13  11      410.90      389.20     10.01 o 
  -7  13  11       12.08        6.86      9.80 o 
  -6  13  11      106.71      153.35     10.93 o 
  -5  13  11       17.92       25.03     12.57 o 
  -4  13  11      126.59      138.41     10.73 o 
  -3  13  11       64.39       57.91     10.67 o 
  -2  13  11     2134.43     2161.56     41.78 o 
  -1  13  11      160.16      152.03     10.09 o 
   0  13  11     2501.21     2621.07     59.05 o 
   1  13  11        3.70       19.20      9.09 o 
   2  13  11      348.52      328.36      8.95 o 
   3  13  11      123.04      124.70     10.59 o 
   4  13  11      481.95      492.60     11.24 o 
   5  13  11       21.84       22.40     10.44 o 
   6  13  11      294.01      301.74     12.75 o 
   7  13  11       87.92       79.34     10.60 o 
  -8  14  11        2.86        1.70      9.58 o 
  -7  14  11       10.76       20.51     10.16 o 
  -6  14  11     1783.20     1781.30     49.28 o 
  -5  14  11       20.04       44.87     10.31 o 
  -4  14  11       45.82       68.15     10.67 o 
  -3  14  11      429.69      437.22     18.21 o 
  -2  14  11       28.29       31.12     10.31 o 
  -1  14  11       66.49       69.34      9.60 o 
   0  14  11     1465.83     1459.74     40.29 o 
   1  14  11       17.10       12.53      8.48 o 
   2  14  11       13.11       15.62      8.65 o 
   3  14  11        7.87        5.84      9.62 o 
   4  14  11       25.76       40.74     10.44 o 
   5  14  11       26.28       41.88      9.90 o 
   6  14  11      334.04      344.70     21.20 o 
   7  14  11        0.27       23.11     10.46 o 
  -7  15  11       63.13       74.30     10.29 o 
  -6  15  11       12.86       38.72      9.92 o 
  -5  15  11      308.13      276.44     11.05 o 
  -4  15  11      440.88      426.10     10.75 o 
  -3  15  11       37.92       29.31     10.78 o 
  -2  15  11       39.12       36.52     11.75 o 
  -1  15  11      103.64      115.56      9.18 o 
   0  15  11      278.63      294.05      9.29 o 
   1  15  11      237.79      242.45      9.36 o 
   2  15  11      211.37      218.57      9.21 o 
   3  15  11       43.85       48.39      9.51 o 
   4  15  11      106.15      122.83     10.62 o 
   5  15  11      124.87      129.02      9.87 o 
   6  15  11      163.53      145.39     14.69 o 
  -6  16  11      167.74      146.72     10.77 o 
  -5  16  11      246.78      226.78     13.66 o 
  -4  16  11       41.32       40.71     13.83 o 
  -3  16  11      125.75      137.13      9.85 o 
  -2  16  11      353.23      377.96     20.58 o 
  -1  16  11      315.08      328.67     11.74 o 
   0  16  11       44.59       51.12     10.91 o 
   1  16  11      493.35      515.04      9.76 o 
   2  16  11       87.70       85.73      8.79 o 
   3  16  11        2.58       21.20      9.27 o 
   4  16  11       51.24       38.90      9.12 o 
   5  16  11      584.37      546.75     23.76 o 
  -5  17  11      181.45      187.52     12.19 o 
  -4  17  11      247.13      244.23     14.44 o 
  -3  17  11      170.40      170.00     10.87 o 
  -2  17  11       36.10       61.49     10.55 o 
  -1  17  11      125.53      153.56      9.82 o 
   0  17  11       91.75       85.65      8.68 o 
   1  17  11      285.84      304.63      9.36 o 
   2  17  11      295.90      294.41      9.55 o 
   3  17  11       43.08       44.45      9.08 o 
   4  17  11       50.08       63.98      9.17 o 
  -4  18  11        8.32       20.32     10.13 o 
  -3  18  11      102.12       86.73     14.37 o 
  -2  18  11       58.62       66.53     10.89 o 
  -1  18  11      213.34      185.55     15.22 o 
   0  18  11      396.56      382.99     10.35 o 
   1  18  11        3.36       12.81      8.65 o 
   2  18  11       26.80       21.38      9.11 o 
   3  18  11      186.57      145.44      9.47 o 
 -10   0  12     1219.33     1107.10     18.35 o 
  -8   0  12      367.49      423.69     14.73 o 
  -6   0  12     5231.00     4994.99     30.24 o 
  -4   0  12     3156.60     2960.57     25.16 o 
  -2   0  12      684.97      593.01     17.62 o 
   2   0  12     2244.95     2233.31     40.65 o 
   4   0  12      675.12      618.46     17.01 o 
   6   0  12     5792.03     6060.47     95.39 o 
   8   0  12      290.26      313.65     15.20 o 
  10   0  12      278.86      272.25     15.23 o 
 -11   1  12      335.10      401.19     12.17 o 
 -10   1  12      230.01      261.22     11.73 o 
  -9   1  12       70.16       57.98      9.91 o 
  -8   1  12      390.92      397.48     10.98 o 
  -7   1  12      558.44      517.33     12.14 o 
  -6   1  12     3754.94     3644.10     72.24 o 
  -5   1  12      368.04      436.72     13.31 o 
  -4   1  12        3.84       28.60     12.61 o 
  -3   1  12       22.27       35.49     12.99 o 
  -2   1  12     2588.41     2785.74     29.86 o 
  -1   1  12       60.18       68.47     11.41 o 
   0   1  12     1706.55     1765.72     20.49 o 
   1   1  12     1805.41     1817.07     16.80 o 
   2   1  12      159.30      165.29     11.63 o 
   3   1  12     2394.03     2454.77     26.83 o 
   4   1  12      481.00      492.23     11.61 o 
   5   1  12      415.55      407.77     11.53 o 
   6   1  12      571.04      694.88     50.99 o 
   7   1  12       96.59       91.49      9.82 o 
   8   1  12      138.70      126.90     12.79 o 
   9   1  12       26.94       34.27     10.29 o 
  10   1  12      295.43      259.42     10.46 o 
 -11   2  12      697.97      623.38     16.89 o 
 -10   2  12      555.03      623.70     12.30 o 
  -9   2  12      170.51      150.82      9.84 o 
  -8   2  12      129.25      178.59     11.63 o 
  -7   2  12       47.67       67.96     10.54 o 
  -6   2  12      516.59      593.20     13.01 o 
  -5   2  12     4226.37     4083.37     79.32 o 
  -4   2  12     3135.31     3111.67     65.38 o 
  -3   2  12      254.29      236.24     12.99 o 
  -2   2  12     2303.65     2389.97     43.35 o 
  -1   2  12     4717.18     4695.44     57.11 o 
   0   2  12     5637.89     5853.95     46.20 o 
   1   2  12     2743.61     2747.92     24.05 o 
   2   2  12      304.74      277.84     12.03 o 
   3   2  12      287.06      327.22     12.77 o 
   4   2  12       16.15       39.37     12.60 o 
   5   2  12     2484.24     2438.71     40.78 o 
   6   2  12      620.03      619.82     11.79 o 
   7   2  12      384.30      408.61     11.26 o 
   8   2  12      311.88      301.61      9.60 o 
   9   2  12       43.98       42.18     10.13 o 
  10   2  12       76.08       53.73     10.05 o 
 -11   3  12      299.42      243.98     11.16 o 
 -10   3  12       33.16       49.58     10.44 o 
  -9   3  12        9.16       29.49     10.36 o 
  -8   3  12      938.83      905.81     21.29 o 
  -7   3  12     1972.98     2082.70     21.34 o 
  -6   3  12      491.55      533.08     13.95 o 
  -5   3  12        0.51       18.16     11.54 o 
  -4   3  12      646.96      617.90     18.45 o 
  -3   3  12      975.37     1034.32     15.59 o 
  -2   3  12      229.11      293.15     11.95 o 
  -1   3  12       21.01       19.83     11.61 o 
   0   3  12     2491.83     2553.11     38.07 o 
   1   3  12        1.31       10.72     11.89 o 
   2   3  12      133.45      140.11     12.21 o 
   3   3  12      329.20      323.19     11.95 o 
   4   3  12       78.21      108.32     11.43 o 
   5   3  12       18.84       23.76     19.25 o 
   6   3  12      380.43      418.26     11.49 o 
   7   3  12       82.62      115.90     11.69 o 
   8   3  12       11.11       20.95      9.71 o 
   9   3  12        1.14       13.20      9.95 o 
  10   3  12       19.57       16.83      9.94 o 
 -11   4  12      426.11      428.30     11.08 o 
 -10   4  12        0.28        6.20      9.34 o 
  -9   4  12     1512.73     1674.36     21.12 o 
  -8   4  12       28.22       73.03     12.25 o 
  -7   4  12      674.26      769.65     16.78 o 
  -6   4  12     1428.79     1390.19     28.83 o 
  -5   4  12     1989.03     2100.07     45.75 o 
  -4   4  12      980.81     1007.55     24.12 o 
  -3   4  12     1121.71     1179.92     17.98 o 
  -2   4  12     3456.62     3424.66     65.26 o 
  -1   4  12     2232.90     2427.58     25.48 o 
   0   4  12      119.86      148.78     11.96 o 
   1   4  12      254.29      250.27     11.27 o 
   2   4  12     1405.75     1319.91     13.65 o 
   3   4  12     3650.48     3785.07     36.34 o 
   4   4  12      604.64      613.97     14.13 o 
   5   4  12      202.44      207.70     10.87 o 
   6   4  12      120.16      119.69     10.30 o 
   7   4  12      266.75      292.31     10.91 o 
   8   4  12      392.26      392.36     11.12 o 
   9   4  12      108.13      106.83     10.70 o 
  10   4  12       19.63       29.28      9.38 o 
 -11   5  12      347.70      303.03     10.59 o 
 -10   5  12        1.09       28.92     10.08 o 
  -9   5  12      751.34      849.77     21.83 o 
  -8   5  12       88.18      149.65     11.03 o 
  -7   5  12       30.73       57.16     11.11 o 
  -6   5  12        0.71        1.38     10.58 o 
  -5   5  12      397.97      378.97     12.35 o 
  -4   5  12       66.20       81.83     12.45 o 
  -3   5  12      955.39     1033.46     20.33 o 
  -2   5  12     1025.47      965.51     16.72 o 
  -1   5  12        8.42       30.19     11.23 o 
   0   5  12      221.33      275.19     11.61 o 
   1   5  12      103.24      106.33     12.48 o 
   2   5  12      159.62      145.31     12.61 o 
   3   5  12      218.31      228.04     12.02 o 
   4   5  12      374.20      394.47     15.33 o 
   5   5  12      156.69      149.16     11.14 o 
   6   5  12      190.60      205.43     10.64 o 
   7   5  12      430.32      455.01     14.89 o 
   8   5  12      225.83      253.85     11.41 o 
   9   5  12      237.16      211.92     11.23 o 
  10   5  12       11.36       16.51     10.47 o 
 -11   6  12       60.62       37.41      9.49 o 
 -10   6  12       99.88       94.58     10.12 o 
  -9   6  12     1998.26     1865.86     15.24 o 
  -8   6  12     1141.09     1169.23     26.09 o 
  -7   6  12     1508.61     1508.34     23.95 o 
  -6   6  12     1101.65     1160.36     20.55 o 
  -5   6  12      207.97      222.27     11.01 o 
  -4   6  12       31.13       70.82     12.45 o 
  -3   6  12     5701.96     5457.62    107.53 o 
  -2   6  12      879.43      954.42     18.00 o 
  -1   6  12     2006.94     1979.74     29.89 o 
   0   6  12      383.67      399.14     12.40 o 
   1   6  12     2568.20     2490.92     57.92 o 
   2   6  12      452.95      469.42     13.13 o 
   3   6  12     6602.51     6670.30     91.91 o 
   4   6  12      870.45      949.19     16.37 o 
   5   6  12       32.30       41.30     10.65 o 
   6   6  12      442.62      521.44     10.79 o 
   7   6  12      961.35     1009.90     15.84 o 
   8   6  12      733.16      730.34     12.81 o 
   9   6  12      683.71      660.20     23.86 o 
  10   6  12       12.93       10.54     10.30 o 
 -10   7  12      132.96      163.72      9.96 o 
  -9   7  12      215.71      179.20     10.29 o 
  -8   7  12      722.67      834.98     19.40 o 
  -7   7  12        7.06       25.71     10.47 o 
  -6   7  12       91.33       94.92     10.84 o 
  -5   7  12      837.57      853.13     20.03 o 
  -4   7  12      152.94      193.30     11.25 o 
  -3   7  12      138.15      161.84     11.04 o 
  -2   7  12      219.19      246.19     10.79 o 
  -1   7  12      409.22      429.21     10.61 o 
   0   7  12      787.89      851.36     12.42 o 
   1   7  12        8.10       21.21     11.58 o 
   2   7  12        1.44       30.50     12.40 o 
   3   7  12       94.07      104.55     11.97 o 
   4   7  12      133.76      159.13     11.89 o 
   5   7  12      601.75      570.60     19.89 o 
   6   7  12      526.69      523.26     12.94 o 
   7   7  12      158.03      141.64     12.15 o 
   8   7  12      280.91      290.70     13.10 o 
   9   7  12      201.00      182.48     11.64 o 
 -10   8  12      302.43      259.57      9.98 o 
  -9   8  12      112.11      182.72     13.65 o 
  -8   8  12     1590.01     1530.59     34.49 o 
  -7   8  12      171.11      223.83     10.15 o 
  -6   8  12      235.62      237.07     14.76 o 
  -5   8  12       61.90      111.85     10.70 o 
  -4   8  12     1994.39     2044.26     39.54 o 
  -3   8  12       14.18       26.95     10.88 o 
  -2   8  12     4161.28     4065.91     68.58 o 
  -1   8  12       24.69       44.40     10.18 o 
   0   8  12       19.10       41.06     10.59 o 
   1   8  12      272.65      296.66     11.32 o 
   2   8  12     3041.77     3007.19     31.21 o 
   3   8  12      304.84      331.09     12.43 o 
   4   8  12     2514.49     2541.01     46.98 o 
   5   8  12       98.64      115.33     14.89 o 
   6   8  12       37.26       53.25     11.75 o 
   7   8  12      218.25      218.52     24.85 o 
   8   8  12     1409.13     1338.10     19.46 o 
   9   8  12        2.03       -6.24     11.50 o 
 -10   9  12       22.15       18.15      9.46 o 
  -9   9  12       33.81       48.58      9.88 o 
  -8   9  12       40.75       23.84      9.31 o 
  -7   9  12        0.27       15.79      9.64 o 
  -6   9  12      345.65      431.75     11.28 o 
  -5   9  12      104.23      101.38     12.27 o 
  -4   9  12        1.82       24.24     11.61 o 
  -3   9  12       94.33      126.07     10.81 o 
  -2   9  12      172.81      185.15      9.81 o 
  -1   9  12        1.00        3.88      9.77 o 
   0   9  12     1409.35     1375.09     26.54 o 
   1   9  12       49.33       59.22     11.19 o 
   2   9  12       16.16       43.85     11.39 o 
   3   9  12      240.69      260.08     12.20 o 
   4   9  12     1483.02     1559.65     32.73 o 
   5   9  12        1.27       13.07     11.42 o 
   6   9  12      278.38      271.93     23.50 o 
   7   9  12       20.10       41.20     11.13 o 
   8   9  12       25.50       30.71     10.52 o 
   9   9  12        0.77      -11.79     11.79 o 
  -9  10  12      322.74      330.15     11.17 o 
  -8  10  12      475.21      452.73     12.12 o 
  -7  10  12      350.13      332.09     11.32 o 
  -6  10  12      785.90      815.11     12.60 o 
  -5  10  12        7.58       11.36     11.06 o 
  -4  10  12      926.49     1041.80     20.95 o 
  -3  10  12      405.41      470.62     11.72 o 
  -2  10  12      472.13      520.97     11.97 o 
  -1  10  12        5.24       18.26      9.68 o 
   0  10  12      250.15      273.59     10.22 o 
   1  10  12      661.43      696.10     18.93 o 
   2  10  12      637.30      719.52     17.66 o 
   3  10  12     1388.63     1456.59     33.66 o 
   4  10  12     1135.00     1174.61     22.63 o 
   5  10  12      431.53      478.97     12.28 o 
   6  10  12      708.51      722.78     23.53 o 
   7  10  12       12.40       11.85     11.26 o 
   8  10  12      247.11      231.82     15.93 o 
   9  10  12      158.02      137.95     11.15 o 
  -9  11  12       82.25       62.64     10.58 o 
  -8  11  12       39.23       14.23     10.87 o 
  -7  11  12       18.22       30.45      9.19 o 
  -6  11  12      692.88      731.80     19.05 o 
  -5  11  12      403.99      391.60     14.89 o 
  -4  11  12        0.31       12.31     11.07 o 
  -3  11  12      281.09      285.37     11.61 o 
  -2  11  12       92.79      104.32      9.54 o 
  -1  11  12       22.43       24.71      9.29 o 
   0  11  12        2.07       15.89      9.08 o 
   1  11  12       79.55       68.06      9.47 o 
   2  11  12       11.62       23.85      9.93 o 
   3  11  12        2.61        9.13     11.41 o 
   4  11  12      521.61      553.69     13.43 o 
   5  11  12      167.93      157.61     11.55 o 
   6  11  12      218.45      242.96     14.55 o 
   7  11  12       88.26       76.67     11.77 o 
   8  11  12        3.39       18.31     11.54 o 
  -9  12  12      109.02       75.62     10.27 o 
  -8  12  12       22.27       10.83      9.81 o 
  -7  12  12      791.98      806.21     15.84 o 
  -6  12  12      770.30      742.48     24.37 o 
  -5  12  12      929.88     1020.28     17.48 o 
  -4  12  12       39.75       50.87     10.20 o 
  -3  12  12      516.14      571.17     20.06 o 
  -2  12  12       26.75       26.29     10.89 o 
  -1  12  12     2636.79     2795.65     46.62 o 
   0  12  12     1044.32     1122.84     21.31 o 
   1  12  12     1491.16     1625.45     31.77 o 
   2  12  12       11.76       23.80     10.27 o 
   3  12  12     1190.58     1185.26     19.69 o 
   4  12  12      186.06      168.98     11.96 o 
   5  12  12      490.58      513.32     12.27 o 
   6  12  12      609.27      565.92     31.20 o 
   7  12  12      444.58      407.64     18.37 o 
   8  12  12       14.51       21.91     11.61 o 
  -8  13  12        5.65       27.50      9.19 o 
  -7  13  12        4.69       -7.70     10.51 o 
  -6  13  12      446.91      376.80     13.64 o 
  -5  13  12      147.42      183.25     16.87 o 
  -4  13  12       31.85       21.01     10.71 o 
  -3  13  12      245.58      256.16     13.51 o 
  -2  13  12       61.10       86.43      9.90 o 
  -1  13  12       56.88       75.78      8.98 o 
   0  13  12      130.96      153.70      9.20 o 
   1  13  12      151.00      177.40      9.32 o 
   2  13  12      269.10      283.01      9.81 o 
   3  13  12      580.52      598.06     11.75 o 
   4  13  12       16.49       42.23     11.76 o 
   5  13  12        7.17       14.27     11.59 o 
   6  13  12      107.67       96.51     13.10 o 
   7  13  12      193.96      185.65     11.45 o 
  -7  14  12      581.48      509.06     11.19 o 
  -6  14  12      169.84      161.45     10.34 o 
  -5  14  12     1591.38     1512.35     32.61 o 
  -4  14  12       11.59        6.94     10.57 o 
  -3  14  12      129.12      106.49     10.15 o 
  -2  14  12       35.91       47.19      9.07 o 
  -1  14  12     1135.86     1180.74     28.95 o 
   0  14  12      152.57      171.84      9.44 o 
   1  14  12      696.46      694.17     16.76 o 
   2  14  12       34.03       44.31      9.20 o 
   3  14  12        3.93       19.82      9.14 o 
   4  14  12       14.24       24.28     14.32 o 
   5  14  12      748.97      705.16     26.38 o 
   6  14  12        5.31       15.06     13.06 o 
  -7  15  12        8.19       10.28     10.83 o 
  -6  15  12       40.17       40.74     10.90 o 
  -5  15  12        0.79       16.57     10.60 o 
  -4  15  12       72.40       54.34     10.40 o 
  -3  15  12      498.83      492.33     11.60 o 
  -2  15  12       96.17      114.79     10.34 o 
  -1  15  12      177.27      183.11      9.28 o 
   0  15  12        0.72       13.90      9.20 o 
   1  15  12       14.56       20.29      8.97 o 
   2  15  12        1.72       -0.79      9.25 o 
   3  15  12       28.41       30.96      8.87 o 
   4  15  12       17.25       21.46      9.57 o 
   5  15  12       14.60       20.92     10.87 o 
   6  15  12       14.94       11.15     12.92 o 
  -6  16  12      181.53      152.22     15.66 o 
  -5  16  12      181.93      186.17     10.66 o 
  -4  16  12       63.32       63.77     10.81 o 
  -3  16  12      318.24      359.40     17.83 o 
  -2  16  12        2.77       17.85      9.77 o 
  -1  16  12       83.68      111.54      9.33 o 
   0  16  12     1069.37     1056.13     25.40 o 
   1  16  12      185.75      199.01      9.49 o 
   2  16  12        4.39       15.98      8.75 o 
   3  16  12      352.50      334.77     12.30 o 
   4  16  12       34.73       23.23      9.71 o 
   5  16  12       70.73       69.53     10.05 o 
  -4  17  12      253.32      221.45     13.33 o 
  -3  17  12       23.23       34.82     10.12 o 
  -2  17  12        0.05      -10.30     10.30 o 
  -1  17  12       22.07       29.42      9.00 o 
   0  17  12       34.95       24.86      8.94 o 
   1  17  12       62.41       67.71      8.56 o 
   2  17  12      134.82      117.34      9.24 o 
   3  17  12        0.04        8.92      9.15 o 
  -2  18  12      215.69      185.84     10.64 o 
  -1  18  12       72.53       70.25     12.49 o 
   0  18  12      259.64      245.98      9.49 o 
   1  18  12       37.05       45.12      9.10 o 
 -11   0  13       17.09       12.41     15.42 o 
  -9   0  13      628.66      571.42     25.56 o 
  -7   0  13      381.09      407.44     18.36 o 
  -5   0  13      641.89      629.55     19.41 o 
  -3   0  13      302.98      323.60     24.53 o 
  -1   0  13     3134.43     3367.37     49.38 o 
   1   0  13     5307.07     5241.42     58.82 o 
   3   0  13       14.40       20.80     17.33 o 
   5   0  13     1203.96     1163.27     31.30 o 
   7   0  13     1485.58     1487.74     23.08 o 
   9   0  13      354.58      338.97     14.20 o 
 -11   1  13      425.01      345.36     14.60 o 
 -10   1  13      148.87      120.20     10.27 o 
  -9   1  13      202.66      218.09     11.71 o 
  -8   1  13       12.32       41.32     11.03 o 
  -7   1  13      477.35      493.94     12.80 o 
  -6   1  13      468.41      410.19     14.13 o 
  -5   1  13     5028.34     5163.63     58.25 o 
  -4   1  13       20.93       14.63     12.76 o 
  -3   1  13       15.60       19.37     13.09 o 
  -2   1  13      143.44      159.62     12.50 o 
  -1   1  13     1629.06     1606.51     14.73 o 
   0   1  13     5864.67     6043.90     72.34 o 
   1   1  13      172.97      172.71     11.81 o 
   2   1  13        8.42       23.38     12.01 o 
   3   1  13       55.31       65.07     12.57 o 
   4   1  13      273.66      268.29     11.95 o 
   5   1  13      400.76      396.39     11.78 o 
   6   1  13      464.10      463.84     11.29 o 
   7   1  13       90.30      109.53     10.94 o 
   8   1  13       33.72       29.60     10.44 o 
   9   1  13       22.48       22.90      9.58 o 
  10   1  13       14.92       20.58      9.69 o 
 -11   2  13        3.21        1.98     11.10 o 
 -10   2  13       24.33       41.93     10.84 o 
  -9   2  13      255.37      253.28     11.66 o 
  -8   2  13      924.86      891.00     15.19 o 
  -7   2  13        3.14       21.78     10.73 o 
  -6   2  13      770.86      740.57     13.14 o 
  -5   2  13     1625.46     1777.36     27.60 o 
  -4   2  13      740.75      759.48     13.68 o 
  -3   2  13      533.37      478.81     14.04 o 
  -2   2  13        3.87       15.32     12.08 o 
  -1   2  13      886.17      884.67     12.52 o 
   0   2  13      810.84      793.27     12.50 o 
   1   2  13     3721.19     3680.61     44.30 o 
   2   2  13      320.34      317.56     12.21 o 
   3   2  13      568.51      546.30     13.74 o 
   4   2  13      278.22      313.72     13.01 o 
   5   2  13      100.90       96.51     11.88 o 
   6   2  13     1038.22     1084.17     13.89 o 
   7   2  13      479.21      525.10     11.89 o 
   8   2  13       11.74       16.90     10.27 o 
   9   2  13      199.11      174.78     10.20 o 
  10   2  13        5.98        4.11     10.38 o 
 -11   3  13       20.64       21.00     10.21 o 
 -10   3  13     1066.60     1166.89     25.87 o 
  -9   3  13     1237.15     1330.17     24.64 o 
  -8   3  13      218.03      318.29     10.63 o 
  -7   3  13       43.61       67.76     11.08 o 
  -6   3  13     4472.07     4547.38     69.77 o 
  -5   3  13       74.07       67.73     11.35 o 
  -4   3  13       97.19      104.78     12.70 o 
  -3   3  13     2723.95     2649.26     63.60 o 
  -2   3  13       35.82       46.95     11.79 o 
  -1   3  13      153.37      182.36     12.22 o 
   0   3  13     1397.84     1578.55     13.75 o 
   1   3  13       76.11       77.37     11.44 o 
   2   3  13      355.39      337.15     12.69 o 
   3   3  13       61.75       58.49     12.29 o 
   4   3  13      134.34      150.20     11.94 o 
   5   3  13      378.15      409.59     12.08 o 
   6   3  13       57.68       65.53     11.22 o 
   7   3  13       10.93       25.96     10.60 o 
   8   3  13      321.35      323.57     11.09 o 
   9   3  13       13.70       24.89     10.89 o 
  10   3  13       27.91       19.27      9.60 o 
 -11   4  13        0.19       23.04     10.39 o 
 -10   4  13      506.78      509.86     11.32 o 
  -9   4  13       22.46       45.53     11.37 o 
  -8   4  13      772.60      822.70     14.54 o 
  -7   4  13       90.91      103.96     15.14 o 
  -6   4  13      470.98      470.50     14.05 o 
  -5   4  13      155.31      177.86     11.80 o 
  -4   4  13     3241.06     3175.42     58.51 o 
  -3   4  13      130.00      193.89     13.03 o 
  -2   4  13     3544.74     3515.44     50.74 o 
  -1   4  13      536.49      583.10     12.59 o 
   0   4  13     3421.32     3402.75     47.61 o 
   1   4  13      274.07      306.19     11.34 o 
   2   4  13     4051.53     4045.94     66.23 o 
   3   4  13      109.06      109.30     11.64 o 
   4   4  13     1788.27     1794.80     16.78 o 
   5   4  13      499.26      584.43     11.95 o 
   6   4  13      713.27      763.89     11.55 o 
   7   4  13        1.91       23.95     10.44 o 
   8   4  13      603.91      594.50     20.90 o 
   9   4  13      184.07      183.60     11.11 o 
  10   4  13        3.18       13.18     10.73 o 
 -11   5  13      310.65      309.84     11.78 o 
 -10   5  13      358.91      302.87     12.52 o 
  -9   5  13        8.46       -2.32     10.24 o 
  -8   5  13     3030.56     3005.51     40.52 o 
  -7   5  13        4.36       15.88      9.50 o 
  -6   5  13      459.98      424.49     10.77 o 
  -5   5  13      835.94      874.65     17.91 o 
  -4   5  13     1508.74     1580.97     19.66 o 
  -3   5  13      252.56      229.37     12.97 o 
  -2   5  13      318.79      307.48     11.30 o 
  -1   5  13      587.90      599.22     14.62 o 
   0   5  13        3.71       12.48     11.74 o 
   1   5  13      265.33      263.62     13.02 o 
   2   5  13     3117.56     3193.73     71.19 o 
   3   5  13      844.25      878.88     15.59 o 
   4   5  13     1293.32     1348.79     20.32 o 
   5   5  13       17.34       23.41     11.76 o 
   6   5  13        8.90       20.03     10.36 o 
   7   5  13       54.37       76.89     10.91 o 
   8   5  13       84.77       79.44     10.53 o 
   9   5  13        4.20       10.87     10.34 o 
  10   5  13        1.19      -10.06     10.49 o 
 -10   6  13      222.56      219.21     10.43 o 
  -9   6  13      100.26      105.03     12.33 o 
  -8   6  13       22.55       49.30     11.31 o 
  -7   6  13       16.50        3.52     10.35 o 
  -6   6  13      183.23      188.28     11.10 o 
  -5   6  13      290.23      309.43     21.86 o 
  -4   6  13      856.90      842.74     13.33 o 
  -3   6  13        9.47       19.61     11.57 o 
  -2   6  13     2925.59     2964.39     64.33 o 
  -1   6  13       20.03       21.40     11.25 o 
   0   6  13      249.79      265.59     12.41 o 
   1   6  13        3.03       20.75     12.27 o 
   2   6  13      709.67      841.80     23.86 o 
   3   6  13      516.55      497.77     13.20 o 
   4   6  13     1173.22     1311.76     14.56 o 
   5   6  13      229.93      220.75     11.42 o 
   6   6  13      182.42      196.04     10.58 o 
   7   6  13      377.18      422.76     14.27 o 
   8   6  13     1103.55     1047.36     20.81 o 
   9   6  13      372.40      314.22     15.20 o 
 -10   7  13      130.36      134.03     10.64 o 
  -9   7  13      840.88      749.04     18.55 o 
  -8   7  13     2202.91     2161.26     43.53 o 
  -7   7  13      156.70      136.91     10.27 o 
  -6   7  13       43.15       40.08     11.49 o 
  -5   7  13      108.27       86.36     14.83 o 
  -4   7  13      524.44      573.43     12.28 o 
  -3   7  13     3283.70     3269.08     62.89 o 
  -2   7  13      536.95      534.67     11.05 o 
  -1   7  13      525.14      555.66     13.47 o 
   0   7  13      793.15      794.37     22.81 o 
   1   7  13      593.02      626.02     12.40 o 
   2   7  13     1617.15     1756.80     29.18 o 
   3   7  13     1590.57     1663.83     48.77 o 
   4   7  13      142.70      134.90     11.57 o 
   5   7  13       45.05       51.59     11.90 o 
   6   7  13       78.59      104.45     13.27 o 
   7   7  13      121.14      125.46     10.87 o 
   8   7  13      148.85      158.41     13.66 o 
   9   7  13      128.54      132.03     12.62 o 
 -10   8  13        0.13       18.21     10.87 o 
  -9   8  13      126.66      138.52     12.23 o 
  -8   8  13       11.07       20.18     10.37 o 
  -7   8  13     1232.45     1261.14     27.01 o 
  -6   8  13       11.10       33.81     10.74 o 
  -5   8  13     1847.20     2008.26     35.42 o 
  -4   8  13      148.84      196.87     11.00 o 
  -3   8  13       14.96       16.00     11.40 o 
  -2   8  13      980.29     1018.91     15.04 o 
  -1   8  13       75.94       98.32      9.46 o 
   0   8  13     1285.51     1294.60     33.43 o 
   1   8  13      225.17      241.81     11.77 o 
   2   8  13      127.20      143.51     12.44 o 
   3   8  13     2621.63     2680.94     57.43 o 
   4   8  13       59.61       59.42     11.89 o 
   5   8  13      468.53      457.49     13.81 o 
   6   8  13      100.53      103.54     13.09 o 
   7   8  13      729.00      696.84     13.19 o 
   8   8  13       54.88       36.67     12.05 o 
   9   8  13     1131.55      960.19     28.30 o 
 -10   9  13       13.56       31.81     10.46 o 
  -9   9  13      977.16     1042.16     24.18 o 
  -8   9  13      112.15      114.04      9.85 o 
  -7   9  13      483.13      566.07     13.77 o 
  -6   9  13      660.51      717.18     12.65 o 
  -5   9  13       37.86       75.68     10.59 o 
  -4   9  13      204.54      222.95     11.92 o 
  -3   9  13     4070.77     4313.52    121.60 o 
  -2   9  13      601.03      603.87     14.05 o 
  -1   9  13      497.11      547.18     13.20 o 
   0   9  13      197.77      176.61     10.93 o 
   1   9  13       83.27      117.79     10.80 o 
   2   9  13        3.25       21.39     11.90 o 
   3   9  13      144.93      179.82     11.63 o 
   4   9  13       90.61      125.76     11.30 o 
   5   9  13      223.65      245.60     11.26 o 
   6   9  13      233.41      222.61     11.46 o 
   7   9  13        1.75       29.14     11.68 o 
   8   9  13      181.37      144.76     12.15 o 
  -9  10  13       31.64       18.51     10.55 o 
  -8  10  13       52.49       72.33     10.32 o 
  -7  10  13     1490.94     1322.34     28.47 o 
  -6  10  13        6.04       34.42     11.93 o 
  -5  10  13     1159.65     1075.61     39.84 o 
  -4  10  13      167.00      173.70     10.87 o 
  -3  10  13       14.16       22.53     10.18 o 
  -2  10  13     2204.99     2348.69     62.64 o 
  -1  10  13       92.09      123.92     10.05 o 
   0  10  13      188.12      196.12      9.71 o 
   1  10  13       44.86       42.40     11.17 o 
   2  10  13      431.64      466.49     11.79 o 
   3  10  13      512.01      488.07     13.63 o 
   4  10  13      236.14      239.92     15.07 o 
   5  10  13     1060.60     1071.38     31.12 o 
   6  10  13      177.43      199.70     13.81 o 
   7  10  13      231.26      238.40     11.82 o 
   8  10  13       56.74       54.91     11.53 o 
  -9  11  13       42.32       42.50     10.96 o 
  -8  11  13      376.52      387.54     12.09 o 
  -7  11  13      114.91      108.99     11.17 o 
  -6  11  13       80.19       97.87     11.31 o 
  -5  11  13      211.08      212.44     14.27 o 
  -4  11  13       76.32      104.69     11.12 o 
  -3  11  13       93.76      109.14     10.84 o 
  -2  11  13      448.74      476.28     12.10 o 
  -1  11  13     1132.79     1227.99     18.86 o 
   0  11  13       32.90       45.25      9.65 o 
   1  11  13      872.15      875.19     17.33 o 
   2  11  13       95.07       95.11      9.72 o 
   3  11  13      106.79      119.40     11.44 o 
   4  11  13        0.56       21.59     11.04 o 
   5  11  13        0.67       24.47     10.96 o 
   6  11  13       42.85       34.01     12.30 o 
   7  11  13      278.32      237.55     11.87 o 
   8  11  13       17.62       28.01     12.01 o 
  -8  12  13      230.79      187.40     10.34 o 
  -7  12  13      219.09      165.50     11.18 o 
  -6  12  13        5.77       16.96     10.03 o 
  -5  12  13        1.03        5.47     10.25 o 
  -4  12  13       20.20       16.87     10.80 o 
  -3  12  13       25.77       31.99      9.54 o 
  -2  12  13     1725.70     1727.44     38.04 o 
  -1  12  13      170.08      199.39      9.59 o 
   0  12  13     1111.30     1149.80     29.15 o 
   1  12  13      177.07      197.14      9.83 o 
   2  12  13      318.54      360.19     10.64 o 
   3  12  13        4.62       20.57     10.93 o 
   4  12  13      630.21      628.31     14.88 o 
   5  12  13      344.53      332.99     14.11 o 
   6  12  13      137.64      137.24     12.81 o 
   7  12  13        1.81       22.43     11.63 o 
  -8  13  13       17.18       31.47     10.10 o 
  -7  13  13       58.35       53.80     11.16 o 
  -6  13  13     1474.00     1294.81     39.75 o 
  -5  13  13       84.61       93.70     10.84 o 
  -4  13  13     1021.85      961.88     30.10 o 
  -3  13  13       57.05       80.73      9.98 o 
  -2  13  13       15.53       18.18      9.14 o 
  -1  13  13       37.24       33.42      9.17 o 
   0  13  13     1780.66     1879.51     36.88 o 
   1  13  13       65.14       57.39      8.65 o 
   2  13  13       32.28       38.87      9.30 o 
   3  13  13       60.20       83.82     10.96 o 
   4  13  13        0.83        6.21     10.25 o 
   5  13  13        9.01       17.80     10.94 o 
   6  13  13      567.95      493.63     34.68 o 
   7  13  13        1.84       30.43     11.05 o 
  -7  14  13       25.28       20.38     11.03 o 
  -6  14  13        8.42       28.38     10.75 o 
  -5  14  13      111.95      107.31     11.12 o 
  -4  14  13      640.71      720.16     16.11 o 
  -3  14  13       23.59       31.13     10.29 o 
  -2  14  13      380.51      403.90     14.52 o 
  -1  14  13        1.99       12.84      9.35 o 
   0  14  13      366.07      418.77     16.29 o 
   1  14  13        3.39        0.13      8.94 o 
   2  14  13       85.18      116.58      9.26 o 
   3  14  13       57.29       73.34      9.47 o 
   4  14  13      242.24      230.14     14.47 o 
   5  14  13       19.37       11.82     11.09 o 
   6  14  13      292.39      233.83     11.87 o 
  -6  15  13      680.73      615.91     20.33 o 
  -5  15  13      358.79      311.35     11.33 o 
  -4  15  13      261.01      243.44     13.95 o 
  -3  15  13      355.90      378.33     11.32 o 
  -2  15  13      211.50      223.99     10.14 o 
  -1  15  13       24.57       45.45      9.20 o 
   0  15  13      147.07      141.26      9.83 o 
   1  15  13      207.21      218.99      9.83 o 
   2  15  13       68.98       73.70      9.52 o 
   3  15  13       75.94       88.72      9.31 o 
   4  15  13        7.35       18.77     10.78 o 
   5  15  13      151.46       98.38     10.87 o 
  -5  16  13      142.22      147.72     14.70 o 
  -4  16  13      275.46      242.33     11.02 o 
  -3  16  13       92.53       98.18     10.09 o 
  -2  16  13        1.39       19.66      9.73 o 
  -1  16  13      362.03      328.83     10.03 o 
   0  16  13      141.26      128.04      9.76 o 
   1  16  13      541.51      528.64     18.77 o 
   2  16  13      470.16      410.11     12.64 o 
   3  16  13      144.90      116.70      9.42 o 
   4  16  13      173.80      161.72     10.00 o 
  -3  17  13       52.24       51.18     10.28 o 
  -2  17  13      127.35      132.68     10.47 o 
  -1  17  13      149.95      141.60      9.39 o 
   0  17  13      169.44      150.05     10.97 o 
   1  17  13       86.63       63.54      9.30 o 
   2  17  13        8.43       14.24      9.03 o 
 -10   0  14       31.58       23.95     18.17 o 
  -8   0  14       40.01       39.74     17.38 o 
  -6   0  14     1222.65     1195.33     20.31 o 
  -4   0  14      264.20      286.51     19.05 o 
  -2   0  14      185.97      174.87     15.94 o 
   0   0  14        2.29       22.36     16.10 o 
   2   0  14      155.97      197.17     16.01 o 
   4   0  14        2.60       31.52     16.29 o 
   6   0  14       18.59       19.81     15.45 o 
   8   0  14       40.82       43.27     14.09 o 
  10   0  14       50.78       45.72     15.47 o 
 -11   1  14      170.07      189.92     15.96 o 
 -10   1  14      948.48      850.73     62.84 o 
  -9   1  14      143.99      181.99     11.91 o 
  -8   1  14      630.65      699.19     12.63 o 
  -7   1  14        1.37       15.81     14.85 o 
  -6   1  14     1471.22     1514.29     40.85 o 
  -5   1  14      743.23      816.94     20.21 o 
  -4   1  14     2145.72     2151.28     20.26 o 
  -3   1  14      145.93      137.41     14.06 o 
  -2   1  14      257.77      269.74     12.10 o 
  -1   1  14       59.78       85.00     11.57 o 
   0   1  14     5632.40     5856.44     33.43 o 
   1   1  14      372.13      318.49     12.19 o 
   2   1  14     1126.76     1190.48     21.70 o 
   3   1  14      703.25      743.98     14.43 o 
   4   1  14     1264.72     1299.99     22.61 o 
   5   1  14      165.49      180.30     12.00 o 
   6   1  14     1088.55     1113.22     17.74 o 
   7   1  14      118.16      118.36     11.32 o 
   8   1  14       51.61       47.22     10.02 o 
   9   1  14        7.38       10.78     10.11 o 
  10   1  14       44.84       36.08     10.35 o 
 -11   2  14      852.89      694.88     28.08 o 
 -10   2  14       13.79       48.94     11.87 o 
  -9   2  14       99.61      137.47     11.23 o 
  -8   2  14      221.69      302.61     14.70 o 
  -7   2  14      772.43      870.99     14.89 o 
  -6   2  14        5.24        8.40     10.80 o 
  -5   2  14        7.01       19.74     12.98 o 
  -4   2  14       42.82       48.63     12.36 o 
  -3   2  14     1133.40     1097.97     15.32 o 
  -2   2  14        3.72       16.42     11.78 o 
  -1   2  14       34.97       38.80     11.19 o 
   0   2  14      242.40      246.27     12.33 o 
   1   2  14        2.25        7.34     10.67 o 
   2   2  14      816.31      854.72     13.16 o 
   3   2  14     1163.08     1146.83     13.69 o 
   4   2  14      751.27      768.02     13.86 o 
   5   2  14       69.43       80.88     11.57 o 
   6   2  14      381.56      373.93     12.06 o 
   7   2  14        1.43        5.43     10.11 o 
   8   2  14      211.30      225.11     10.69 o 
   9   2  14        2.07       16.59     10.72 o 
 -11   3  14      319.44      250.65     18.05 o 
 -10   3  14      226.65      190.54     11.77 o 
  -9   3  14      619.78      576.11     11.37 o 
  -8   3  14     1027.26      980.37     24.52 o 
  -7   3  14     1036.29     1022.10     14.67 o 
  -6   3  14      213.19      268.39     11.97 o 
  -5   3  14     6516.82     6459.20    161.81 o 
  -4   3  14     1079.53     1095.29     14.31 o 
  -3   3  14     1716.78     1756.21     41.87 o 
  -2   3  14     2007.60     1859.42     31.39 o 
  -1   3  14     3247.52     3289.21     44.79 o 
   0   3  14      215.40      226.61     11.73 o 
   1   3  14     2257.98     2295.69     32.05 o 
   2   3  14     2698.54     2798.14     20.93 o 
   3   3  14      978.83     1048.74     13.22 o 
   4   3  14     1138.87     1110.97     13.77 o 
   5   3  14      916.28      973.44     17.23 o 
   6   3  14       35.60       41.69     10.63 o 
   7   3  14      822.71      830.43     13.36 o 
   8   3  14      316.24      301.55     11.83 o 
   9   3  14      199.38      152.17     15.33 o 
 -10   4  14        6.06       25.63     10.75 o 
  -9   4  14       25.79       60.88     10.86 o 
  -8   4  14      255.31      211.13     10.67 o 
  -7   4  14        7.80       27.22     10.13 o 
  -6   4  14      329.04      391.26     11.76 o 
  -5   4  14        7.55       23.79     12.05 o 
  -4   4  14      261.22      271.66     18.93 o 
  -3   4  14        0.43       -1.01     12.78 o 
  -2   4  14      255.31      266.06     11.76 o 
  -1   4  14        8.70       28.27     11.87 o 
   0   4  14      569.17      594.06     12.98 o 
   1   4  14      381.93      403.43     11.65 o 
   2   4  14       48.86       52.16     11.72 o 
   3   4  14        1.76        1.35     11.63 o 
   4   4  14       44.65       48.04     11.43 o 
   5   4  14       78.13      103.34     11.84 o 
   6   4  14      124.44      167.60     11.33 o 
   7   4  14      403.46      393.46     11.00 o 
   8   4  14      262.52      276.74     11.05 o 
   9   4  14       92.69       83.84     11.11 o 
 -10   5  14       18.81       22.40     11.17 o 
  -9   5  14     1444.21     1498.16     35.22 o 
  -8   5  14       11.05       18.24     10.71 o 
  -7   5  14     1342.33     1467.14     28.59 o 
  -6   5  14      542.63      531.12     11.88 o 
  -5   5  14     1569.57     1601.91     38.72 o 
  -4   5  14       19.33       21.67     12.67 o 
  -3   5  14     4581.68     4652.12     97.43 o 
  -2   5  14       91.78       99.04     11.28 o 
  -1   5  14      478.03      498.24     12.53 o 
   0   5  14     4395.05     4560.36     71.82 o 
   1   5  14       95.24      109.90     12.08 o 
   2   5  14       96.87      125.85     13.34 o 
   3   5  14     3344.19     3441.67     60.66 o 
   4   5  14      365.06      366.57     11.64 o 
   5   5  14      107.99       95.29     11.07 o 
   6   5  14      492.31      522.89     14.97 o 
   7   5  14      353.64      368.29     16.87 o 
   8   5  14        3.31       32.87     10.54 o 
   9   5  14      553.93      474.44     18.30 o 
 -10   6  14       89.06      112.26     17.14 o 
  -9   6  14      176.09      151.81     11.25 o 
  -8   6  14      360.15      336.86     11.06 o 
  -7   6  14      161.84      174.31     10.80 o 
  -6   6  14       22.64       33.12     10.74 o 
  -5   6  14     1681.57     1774.63     38.76 o 
  -4   6  14       19.84       21.74     10.87 o 
  -3   6  14       86.77       74.83     11.12 o 
  -2   6  14      366.91      339.29     11.34 o 
  -1   6  14       10.26       21.75     11.06 o 
   0   6  14        1.89        2.17     11.99 o 
   1   6  14      397.91      387.23     12.38 o 
   2   6  14       35.78       82.82     13.32 o 
   3   6  14      180.60      206.58     13.07 o 
   4   6  14       65.52       54.31     12.40 o 
   5   6  14        3.01       30.70     10.99 o 
   6   6  14       49.07       55.08     11.00 o 
   7   6  14      384.21      371.26     11.57 o 
   8   6  14       34.24       24.02     11.19 o 
   9   6  14      139.35      118.02     10.66 o 
 -10   7  14      199.88      205.46     11.02 o 
  -9   7  14      605.83      591.59     14.56 o 
  -8   7  14     1139.10     1222.58     32.94 o 
  -7   7  14     1007.19     1026.74     12.25 o 
  -6   7  14      333.87      337.57     11.96 o 
  -5   7  14      161.74      201.39     11.17 o 
  -4   7  14      167.89      223.73     12.92 o 
  -3   7  14     2514.10     2741.43     54.65 o 
  -2   7  14     1257.03     1307.58     18.53 o 
  -1   7  14      932.59     1033.68     21.42 o 
   0   7  14        4.84       14.24     10.99 o 
   1   7  14      659.31      729.10     17.94 o 
   2   7  14      118.60      123.49     12.78 o 
   3   7  14     1768.89     1914.99     21.48 o 
   4   7  14      673.31      728.04     15.98 o 
   5   7  14       59.32       70.94     12.26 o 
   6   7  14       53.18       57.97     13.03 o 
   7   7  14      420.12      398.79     14.25 o 
   8   7  14      493.98      475.62     20.65 o 
   9   7  14      105.27       83.56     12.04 o 
  -9   8  14       35.17       74.21     10.34 o 
  -8   8  14      842.99      792.37     12.64 o 
  -7   8  14       59.20       77.93     10.84 o 
  -6   8  14      129.39      113.68     11.66 o 
  -5   8  14      301.63      345.35     11.27 o 
  -4   8  14      288.55      316.82     12.35 o 
  -3   8  14      416.28      413.94     14.36 o 
  -2   8  14      319.90      309.00     11.34 o 
  -1   8  14      850.69      856.10     18.61 o 
   0   8  14      694.61      765.66     21.87 o 
   1   8  14       12.68       22.71     11.35 o 
   2   8  14      113.78      128.86     12.50 o 
   3   8  14       15.92        9.97     11.81 o 
   4   8  14      815.05      844.48     20.96 o 
   5   8  14      117.41      128.10     11.82 o 
   6   8  14      376.79      388.83     15.61 o 
   7   8  14       37.39       53.62     11.66 o 
   8   8  14       49.34       47.17     11.88 o 
  -9   9  14       46.34       74.42     13.02 o 
  -8   9  14     1254.88     1167.10     17.74 o 
  -7   9  14       57.67       55.80     13.10 o 
  -6   9  14      752.13      729.88     11.86 o 
  -5   9  14       36.58       41.26     10.64 o 
  -4   9  14     2677.03     2781.39     89.89 o 
  -3   9  14      636.69      660.01     17.66 o 
  -2   9  14     2399.86     2534.91     45.23 o 
  -1   9  14      134.72      144.73      9.94 o 
   0   9  14      598.52      575.72     11.86 o 
   1   9  14       20.43       18.91     10.86 o 
   2   9  14     1095.18     1090.98     16.90 o 
   3   9  14      116.25      138.29     11.79 o 
   4   9  14     1454.97     1492.70     16.96 o 
   5   9  14      452.73      426.28     21.45 o 
   6   9  14       56.99       68.11     12.59 o 
   7   9  14      120.02      105.59     14.56 o 
   8   9  14      642.43      539.99     21.21 o 
  -9  10  14      399.47      349.10     10.85 o 
  -8  10  14       12.32       19.95     10.63 o 
  -7  10  14        5.06       15.52     10.34 o 
  -6  10  14        0.77       12.17     12.11 o 
  -5  10  14       76.49       71.96     11.91 o 
  -4  10  14       71.58       73.53     10.95 o 
  -3  10  14      195.83      239.15     12.41 o 
  -2  10  14      178.58      183.02      9.55 o 
  -1  10  14      499.63      543.73     10.42 o 
   0  10  14       80.24       72.05      9.17 o 
   1  10  14      156.28      198.96     10.79 o 
   2  10  14       25.15       28.43     11.10 o 
   3  10  14       28.77       36.09     12.10 o 
   4  10  14      551.79      612.13     17.82 o 
   5  10  14        3.61       28.70     13.20 o 
   6  10  14      133.99      146.68     13.89 o 
   7  10  14        2.04       13.80     10.98 o 
   8  10  14        0.96       -5.65     13.71 o 
  -8  11  14       86.71       80.78     11.65 o 
  -7  11  14      280.96      233.94     11.20 o 
  -6  11  14     1280.76     1232.80     26.40 o 
  -5  11  14      184.29      157.77     11.06 o 
  -4  11  14      293.67      275.57      9.89 o 
  -3  11  14      608.27      618.32     15.63 o 
  -2  11  14      355.71      359.87     10.14 o 
  -1  11  14     1017.27     1080.79     24.14 o 
   0  11  14      859.89      923.97     21.87 o 
   1  11  14      539.01      547.15     12.80 o 
   2  11  14       17.62       10.44     11.80 o 
   3  11  14      806.79      804.41     32.35 o 
   4  11  14        3.19       12.94     13.01 o 
   5  11  14       39.55       40.58     11.70 o 
   6  11  14       33.63       42.78     12.88 o 
   7  11  14       99.63       96.62     11.90 o 
  -8  12  14      208.25      179.51     10.80 o 
  -7  12  14      123.15      132.38     11.14 o 
  -6  12  14      235.77      198.28     15.33 o 
  -5  12  14       87.21       60.25     11.23 o 
  -4  12  14      143.17      180.04     10.27 o 
  -3  12  14      125.14      136.90     10.48 o 
  -2  12  14       29.31       34.39      9.24 o 
  -1  12  14      184.71      196.86      9.64 o 
   0  12  14        0.41       26.91      9.50 o 
   1  12  14       19.40       29.91      9.90 o 
   2  12  14        0.39        1.12     11.11 o 
   3  12  14       33.03       42.98     11.67 o 
   4  12  14       83.18       66.01     11.55 o 
   5  12  14        0.75       14.39     11.59 o 
   6  12  14       48.95       59.68     12.21 o 
   7  12  14       93.87       67.39     11.71 o 
  -7  13  14      254.78      220.76     10.95 o 
  -6  13  14      313.35      328.39     11.49 o 
  -5  13  14      958.62      984.35     44.47 o 
  -4  13  14       25.75       22.12      9.68 o 
  -3  13  14      144.94      146.23     10.10 o 
  -2  13  14        5.73       16.85      8.76 o 
  -1  13  14     1305.11     1406.36     36.22 o 
   0  13  14      229.28      263.32     10.10 o 
   1  13  14     1010.42     1033.88     24.64 o 
   2  13  14        3.40        9.99      9.80 o 
   3  13  14        7.21       13.61     11.60 o 
   4  13  14        3.09        4.18     10.98 o 
   5  13  14      595.65      526.00     20.80 o 
   6  13  14       17.99       25.30     12.91 o 
  -6  14  14       64.88       48.43     10.72 o 
  -5  14  14      473.92      470.69     14.89 o 
  -4  14  14       67.81       71.14      9.69 o 
  -3  14  14      412.80      428.66     12.05 o 
  -2  14  14       46.63       61.22      9.37 o 
  -1  14  14      205.83      204.74      9.63 o 
   0  14  14        9.15       28.41      9.32 o 
   1  14  14       32.81       40.39      9.48 o 
   2  14  14        5.22       29.64      9.30 o 
   3  14  14      301.20      296.15     15.33 o 
   4  14  14      214.17      200.71     13.27 o 
   5  14  14       88.10       97.06     11.30 o 
  -5  15  14      300.52      271.48     11.83 o 
  -4  15  14       25.40       48.56     10.11 o 
  -3  15  14      276.99      265.03     13.38 o 
  -2  15  14        5.47       14.74      9.23 o 
  -1  15  14      882.37      877.43     22.20 o 
   0  15  14      673.62      695.83     16.64 o 
   1  15  14      723.99      677.38     21.27 o 
   2  15  14        2.87       27.21      9.24 o 
   3  15  14       71.47       55.40     10.12 o 
   4  15  14       24.60       27.97     11.69 o 
  -4  16  14        6.69       18.63     10.10 o 
  -3  16  14        0.93       12.31      9.67 o 
  -2  16  14      127.84       96.83      9.85 o 
  -1  16  14      127.61      101.84      9.46 o 
   0  16  14        0.87       14.74      8.80 o 
   1  16  14       52.24       39.31      9.83 o 
   2  16  14       58.25       67.29      9.35 o 
   3  16  14       44.88       52.98      9.89 o 
  -2  17  14       35.44       29.29     10.21 o 
  -1  17  14        8.24       27.65      9.37 o 
   0  17  14      629.02      542.96     23.45 o 
   1  17  14        0.21       29.37     11.23 o 
  -9   0  15       51.39       87.28     22.70 o 
  -7   0  15     1622.71     1721.29     64.92 o 
  -5   0  15     7767.33     8359.45    264.66 o 
  -3   0  15      555.94      523.25     30.48 o 
  -1   0  15      109.58      133.54     17.08 o 
   1   0  15      997.49     1002.27     27.79 o 
   3   0  15       20.63       35.13     16.66 o 
   5   0  15      201.20      229.43     16.26 o 
   7   0  15       70.05       86.47     16.18 o 
   9   0  15      112.71       57.38     19.40 o 
 -10   1  15        2.55       15.44     20.73 o 
  -9   1  15      547.36      593.46     18.82 o 
  -8   1  15      348.95      393.73     14.32 o 
  -7   1  15      103.12      134.26     11.31 o 
  -6   1  15       56.19       93.67     15.09 o 
  -5   1  15      204.74      240.09     13.15 o 
  -4   1  15      458.18      466.06     13.98 o 
  -3   1  15     1675.20     1585.80     20.42 o 
  -2   1  15       72.54       77.21     11.91 o 
  -1   1  15     2235.93     2281.08     17.84 o 
   0   1  15      703.44      778.45     12.90 o 
   1   1  15     2187.57     2277.63     24.91 o 
   2   1  15       83.94       94.96     11.46 o 
   3   1  15     1408.94     1478.31     14.16 o 
   4   1  15      150.53      155.07     13.09 o 
   5   1  15     1012.15     1025.04     14.48 o 
   6   1  15       83.30       91.60     11.79 o 
   7   1  15      723.39      698.52     15.00 o 
   8   1  15       83.85       94.19     11.96 o 
   9   1  15      170.75      127.45     11.36 o 
 -10   2  15      212.88      219.46     11.56 o 
  -9   2  15      769.45      759.67     20.30 o 
  -8   2  15       96.96       57.02     12.14 o 
  -7   2  15      103.25       98.74     12.34 o 
  -6   2  15      418.11      529.91     17.65 o 
  -5   2  15      734.90      732.85     22.04 o 
  -4   2  15       72.26       80.02     12.63 o 
  -3   2  15      631.86      650.12     13.98 o 
  -2   2  15      244.86      274.85     12.10 o 
  -1   2  15      224.26      234.94     11.94 o 
   0   2  15     6496.76     6825.85     77.01 o 
   1   2  15      727.84      800.90     12.74 o 
   2   2  15     2297.26     2329.08     32.18 o 
   3   2  15      372.33      382.95     12.65 o 
   4   2  15        0.19       18.79     12.43 o 
   5   2  15      173.72      185.90     11.62 o 
   6   2  15      569.87      598.45     12.01 o 
   7   2  15       59.03       64.77     11.69 o 
   8   2  15       12.00       15.91     12.18 o 
   9   2  15       28.00       25.36     11.55 o 
 -10   3  15       80.60       72.17     11.20 o 
  -9   3  15       79.64      101.61     12.76 o 
  -8   3  15      959.07      927.98     28.22 o 
  -7   3  15       21.27       34.22     11.85 o 
  -6   3  15      127.93      134.14     11.18 o 
  -5   3  15       42.65       54.65     12.18 o 
  -4   3  15     1552.14     1586.45     18.67 o 
  -3   3  15      485.67      515.96     14.02 o 
  -2   3  15      951.25      913.19     16.79 o 
  -1   3  15      160.11      153.42     11.92 o 
   0   3  15     1842.43     1884.09     31.11 o 
   1   3  15      467.35      479.32     12.16 o 
   2   3  15     1483.50     1498.06     29.57 o 
   3   3  15     1668.83     1791.59     14.46 o 
   4   3  15     1320.91     1367.70     25.83 o 
   5   3  15       37.46       23.30     12.28 o 
   6   3  15      989.61     1004.56     21.15 o 
   7   3  15       34.78       30.52     11.45 o 
   8   3  15      109.50      117.05     11.61 o 
   9   3  15       16.11       19.15      9.85 o 
 -10   4  15      163.10      114.74     13.27 o 
  -9   4  15      654.70      727.28     24.17 o 
  -8   4  15      207.79      168.43     10.69 o 
  -7   4  15        2.82       24.48     11.03 o 
  -6   4  15       50.49       59.33     11.12 o 
  -5   4  15     1417.40     1433.82     36.69 o 
  -4   4  15      263.91      288.51     15.88 o 
  -3   4  15     3392.96     3458.36     77.85 o 
  -2   4  15     1677.76     1654.51     30.95 o 
  -1   4  15       38.58       55.55     11.57 o 
   0   4  15     2008.49     2003.84     43.49 o 
   1   4  15      464.05      464.73     12.67 o 
   2   4  15      237.29      251.99     12.42 o 
   3   4  15      237.08      265.88     12.46 o 
   4   4  15      496.12      489.12     16.07 o 
   5   4  15      760.18      830.97     13.12 o 
   6   4  15       31.66       34.45     11.44 o 
   7   4  15       58.02       54.05     11.15 o 
   8   4  15       58.88       72.04     10.89 o 
   9   4  15       49.02       44.79     10.83 o 
 -10   5  15      141.23      104.93     10.77 o 
  -9   5  15        1.47       21.21     10.36 o 
  -8   5  15      529.34      550.64     18.19 o 
  -7   5  15        6.13       21.51     11.25 o 
  -6   5  15      234.83      278.44     11.44 o 
  -5   5  15      256.09      283.73     14.21 o 
  -4   5  15     2739.79     3013.77     88.95 o 
  -3   5  15      217.34      226.12     12.02 o 
  -2   5  15     1161.72     1351.00     19.97 o 
  -1   5  15       34.18       50.96     11.81 o 
   0   5  15      731.63      795.96     12.65 o 
   1   5  15      101.72      120.22     12.69 o 
   2   5  15     1585.95     1675.75     38.14 o 
   3   5  15      524.47      569.12     18.70 o 
   4   5  15      929.92      971.57     12.64 o 
   5   5  15        3.37       14.52     11.80 o 
   6   5  15      177.91      187.10     10.72 o 
   7   5  15       19.80       38.39      9.90 o 
   8   5  15      980.27      885.55     25.97 o 
   9   5  15      150.72      122.72     13.01 o 
 -10   6  15       99.11       78.62     11.49 o 
  -9   6  15      229.25      206.46     10.87 o 
  -8   6  15     1548.69     1692.61     43.91 o 
  -7   6  15      255.01      255.74     11.38 o 
  -6   6  15      365.56      322.68     18.44 o 
  -5   6  15      865.24      860.21     18.74 o 
  -4   6  15       66.60      127.53     11.24 o 
  -3   6  15       29.13       34.71     11.22 o 
  -2   6  15      592.37      632.35     11.82 o 
  -1   6  15       14.66       38.46     11.57 o 
   0   6  15      127.70      135.35     12.34 o 
   1   6  15       89.48       97.42     12.24 o 
   2   6  15      392.50      407.85     22.90 o 
   3   6  15      402.77      409.74     15.99 o 
   4   6  15      410.27      462.75     13.43 o 
   5   6  15       58.90       64.05     11.66 o 
   6   6  15      310.28      310.60     11.31 o 
   7   6  15        2.28       28.74     10.48 o 
   8   6  15      220.00      185.66     10.83 o 
  -9   7  15       42.32       37.94     10.72 o 
  -8   7  15       31.44       36.49     10.53 o 
  -7   7  15      746.53      716.34     18.95 o 
  -6   7  15      141.06      153.37     15.49 o 
  -5   7  15     2462.50     2503.04     74.67 o 
  -4   7  15      334.97      369.54     12.09 o 
  -3   7  15      965.24     1087.55     16.98 o 
  -2   7  15      157.44      169.24     10.93 o 
  -1   7  15     1300.79     1408.30     40.25 o 
   0   7  15      185.44      215.91     11.58 o 
   1   7  15      336.18      356.91     12.51 o 
   2   7  15      577.90      575.82     13.54 o 
   3   7  15      412.07      458.88     12.42 o 
   4   7  15      174.57      182.73     16.80 o 
   5   7  15      118.19      140.29     11.70 o 
   6   7  15       12.59       27.72     12.31 o 
   7   7  15      125.55      137.02     12.07 o 
   8   7  15      477.92      409.40     21.64 o 
  -9   8  15      735.49      653.15     27.78 o 
  -8   8  15       61.40       47.61     10.87 o 
  -7   8  15      661.46      701.30     25.44 o 
  -6   8  15      205.08      173.84     11.51 o 
  -5   8  15       78.03       88.43     11.30 o 
  -4   8  15       85.83      106.28     12.17 o 
  -3   8  15     2368.10     2524.40     50.88 o 
  -2   8  15       90.65      104.90     10.93 o 
  -1   8  15       71.67      100.40     10.21 o 
   0   8  15      141.13      148.76     11.18 o 
   1   8  15       20.11       20.48     11.16 o 
   2   8  15     1188.61     1180.88     13.54 o 
   3   8  15     1141.61     1202.48     22.25 o 
   4   8  15      141.15      145.23     12.24 o 
   5   8  15       61.45       73.60     12.16 o 
   6   8  15       80.76      102.69     10.99 o 
   7   8  15       18.77       28.88     11.95 o 
   8   8  15       64.13       69.66     12.35 o 
  -9   9  15       14.34       31.52     10.40 o 
  -8   9  15       11.24       38.47     10.90 o 
  -7   9  15      514.16      493.42     11.54 o 
  -6   9  15      150.32      150.48     11.74 o 
  -5   9  15      895.90      813.10     17.20 o 
  -4   9  15       19.12       36.74     11.38 o 
  -3   9  15      377.30      365.45     16.98 o 
  -2   9  15       10.53       32.94      9.72 o 
  -1   9  15     1229.00     1323.18     23.99 o 
   0   9  15       43.25       43.58     10.09 o 
   1   9  15       85.27       96.83     10.60 o 
   2   9  15      254.09      263.04     16.14 o 
   3   9  15      260.34      259.99     12.27 o 
   4   9  15      120.06      124.67     16.37 o 
   5   9  15      603.01      616.72     17.86 o 
   6   9  15      122.05      104.32     12.58 o 
   7   9  15      145.64      146.77     15.41 o 
  -8  10  15      336.62      256.19     10.83 o 
  -7  10  15      250.27      206.57     10.95 o 
  -6  10  15       28.17       79.42     12.70 o 
  -5  10  15      445.28      422.73     16.03 o 
  -4  10  15      325.56      297.81     11.08 o 
  -3  10  15      813.11      779.82     24.88 o 
  -2  10  15      646.44      697.54     10.95 o 
  -1  10  15      708.11      713.34     20.15 o 
   0  10  15       82.71       71.26      9.80 o 
   1  10  15       67.69       70.15     11.12 o 
   2  10  15      100.00      135.39     11.52 o 
   3  10  15       32.77       49.10     16.02 o 
   4  10  15       66.50       73.65     12.11 o 
   5  10  15       42.45       46.51     14.14 o 
   6  10  15        8.73       14.68     14.24 o 
   7  10  15      172.22      134.21     12.69 o 
  -8  11  15       87.43       70.11     11.42 o 
  -7  11  15      287.36      290.31     11.58 o 
  -6  11  15      148.60      191.43     10.74 o 
  -5  11  15       74.28       86.16      9.99 o 
  -4  11  15       30.57       37.03     10.77 o 
  -3  11  15      431.25      475.46     13.75 o 
  -2  11  15      219.91      233.50     10.57 o 
  -1  11  15     1330.83     1403.35     42.07 o 
   0  11  15      296.38      302.59     10.20 o 
   1  11  15      672.38      654.44     17.42 o 
   2  11  15      691.20      696.86     20.08 o 
   3  11  15       59.30       77.16     12.36 o 
   4  11  15      637.31      562.87     12.49 o 
   5  11  15      477.95      472.96     13.42 o 
   6  11  15       35.32       44.89     11.69 o 
   7  11  15       11.08       32.59     12.61 o 
  -7  12  15       51.12       70.61     10.53 o 
  -6  12  15      331.74      285.88     10.41 o 
  -5  12  15      637.23      688.08     20.13 o 
  -4  12  15      324.70      347.11     10.76 o 
  -3  12  15       52.99       50.44     10.57 o 
  -2  12  15      187.03      197.90      9.63 o 
  -1  12  15      135.68      155.80      9.53 o 
   0  12  15      220.94      222.12     12.21 o 
   1  12  15        1.09       13.03     10.02 o 
   2  12  15      141.45      129.22     11.61 o 
   3  12  15      226.40      218.76     11.77 o 
   4  12  15        1.28       21.58     10.97 o 
   5  12  15       13.87       22.92     11.05 o 
   6  12  15       36.44       51.15     13.85 o 
  -6  13  15      207.90      191.76     12.26 o 
  -5  13  15       20.71       18.33     10.53 o 
  -4  13  15      614.79      635.41     19.95 o 
  -3  13  15       58.84       58.66     10.26 o 
  -2  13  15      325.39      364.50      9.84 o 
  -1  13  15        9.88       20.34      9.67 o 
   0  13  15      569.40      581.33     11.90 o 
   1  13  15       71.78       86.97      9.49 o 
   2  13  15      253.65      270.92     10.51 o 
   3  13  15        4.31       29.81     10.77 o 
   4  13  15      438.64      411.07     17.57 o 
   5  13  15       66.45       83.96     11.77 o 
  -6  14  15      512.65      425.44     12.40 o 
  -5  14  15        9.53       12.84      9.95 o 
  -4  14  15      239.65      226.48     11.44 o 
  -3  14  15        0.06        3.91     10.29 o 
  -2  14  15        9.66       23.20      9.09 o 
  -1  14  15       28.87       48.84      9.08 o 
   0  14  15     1009.47     1043.76     18.86 o 
   1  14  15       14.37       27.14      9.50 o 
   2  14  15       46.81       51.41      9.60 o 
   3  14  15      136.01      123.03     11.66 o 
   4  14  15       39.16       34.45     11.48 o 
  -4  15  15      114.97       91.98     10.35 o 
  -3  15  15        1.40        6.23      9.92 o 
  -2  15  15       34.00       43.68     10.18 o 
  -1  15  15      357.43      305.93      9.38 o 
   0  15  15      311.60      309.53     10.73 o 
   1  15  15      183.72      191.83     12.08 o 
   2  15  15      242.40      224.08     14.08 o 
   3  15  15        7.82       11.68      9.89 o 
  -3  16  15       65.73       61.06      9.78 o 
  -2  16  15      122.59      105.72     10.26 o 
  -1  16  15       58.02       53.83      9.31 o 
   0  16  15        3.39       19.61      9.23 o 
   1  16  15      285.80      240.67     10.86 o 
   2  16  15        2.42       21.70      9.83 o 
 -10   0  16      226.87      161.66     18.50 o 
  -8   0  16      690.60      570.23     56.93 o 
  -6   0  16      438.52      495.15     22.56 o 
  -4   0  16     1343.87     1436.66    122.75 o 
  -2   0  16     2761.65     2761.87     41.05 o 
   0   0  16     8304.45     8855.24    154.65 o 
   2   0  16     1920.52     2001.36     34.60 o 
   4   0  16      725.59      726.60     18.46 o 
   6   0  16      820.68      760.48    141.81 o 
   8   0  16       52.32       36.21     33.20 o 
 -10   1  16       63.61       75.34     11.34 o 
  -9   1  16      101.61       63.17     11.57 o 
  -8   1  16       35.99       58.18     14.92 o 
  -7   1  16       41.21       70.79     11.81 o 
  -6   1  16       30.04       70.06     12.04 o 
  -5   1  16      377.18      436.79     12.48 o 
  -4   1  16       91.92       99.70     12.97 o 
  -3   1  16      460.02      470.67     13.89 o 
  -2   1  16      117.38      120.21     12.17 o 
  -1   1  16      304.14      314.13     11.66 o 
   0   1  16      133.05      176.52     11.39 o 
   1   1  16      623.56      678.25     12.45 o 
   2   1  16       97.60      112.64     12.35 o 
   3   1  16     1169.84     1240.72     14.83 o 
   4   1  16      457.95      451.87     13.62 o 
   5   1  16      196.92      172.36     12.10 o 
   6   1  16       24.88       22.90     12.06 o 
   7   1  16       55.76       56.00     12.13 o 
   8   1  16      237.01      192.94     11.56 o 
   9   1  16       59.57       72.52     12.30 o 
 -10   2  16       63.68       86.56     12.04 o 
  -9   2  16      294.21      251.84     12.17 o 
  -8   2  16      712.75      850.58     25.67 o 
  -7   2  16      630.39      608.95     13.50 o 
  -6   2  16       12.25        7.14     11.42 o 
  -5   2  16     3199.09     3190.25     52.33 o 
  -4   2  16      301.37      329.28     13.36 o 
  -3   2  16        4.44       32.38     13.62 o 
  -2   2  16      637.38      649.72     12.75 o 
  -1   2  16      221.36      224.85     11.55 o 
   0   2  16      858.91      902.91     12.40 o 
   1   2  16     1449.04     1558.05     25.61 o 
   2   2  16      158.55      183.96     11.97 o 
   3   2  16       13.24       24.15     11.80 o 
   4   2  16      675.06      707.95     13.04 o 
   5   2  16      936.27      964.32     13.03 o 
   6   2  16       38.18       41.17     11.66 o 
   7   2  16      197.00      193.48     12.07 o 
   8   2  16      330.44      273.93     19.71 o 
   9   2  16        9.96       36.53     11.75 o 
 -10   3  16       58.73       77.00     19.78 o 
  -9   3  16      189.48      237.05     12.23 o 
  -8   3  16      175.82      174.06     12.83 o 
  -7   3  16      304.11      273.63     15.55 o 
  -6   3  16       33.80       49.53     12.42 o 
  -5   3  16      575.72      528.26     12.99 o 
  -4   3  16      170.89      187.05     12.43 o 
  -3   3  16      583.32      613.32     14.37 o 
  -2   3  16      231.57      237.52     12.55 o 
  -1   3  16      183.10      221.69     11.91 o 
   0   3  16      187.48      229.31     11.69 o 
   1   3  16      427.64      453.06     12.13 o 
   2   3  16      567.45      545.52     12.66 o 
   3   3  16      106.38      124.39     12.09 o 
   4   3  16      118.24      133.55     11.77 o 
   5   3  16       58.70       67.54     11.32 o 
   6   3  16        1.41       18.58     10.74 o 
   7   3  16       67.66       84.65     11.62 o 
   8   3  16       26.47       25.06     11.38 o 
 -10   4  16        9.18       21.22     11.29 o 
  -9   4  16      485.01      534.39     28.97 o 
  -8   4  16      643.34      623.96     17.40 o 
  -7   4  16     1340.29     1376.99     45.78 o 
  -6   4  16        1.14       13.50     11.79 o 
  -5   4  16      939.36      996.54     13.39 o 
  -4   4  16       31.04       61.73     12.48 o 
  -3   4  16      547.70      650.88     18.21 o 
  -2   4  16     1006.20     1068.08     15.15 o 
  -1   4  16      337.09      367.71     11.91 o 
   0   4  16      287.03      280.00     12.35 o 
   1   4  16      612.02      612.32     15.83 o 
   2   4  16     1720.54     1814.87     18.91 o 
   3   4  16      822.51      874.52     23.74 o 
   4   4  16       75.31       83.53     11.35 o 
   5   4  16      415.31      454.56     12.99 o 
   6   4  16      244.15      250.17     11.56 o 
   7   4  16       91.99      123.40     15.87 o 
   8   4  16      282.71      241.72     10.82 o 
  -9   5  16      123.77      127.62     11.31 o 
  -8   5  16       59.20       67.87     11.51 o 
  -7   5  16      291.89      322.20     12.09 o 
  -6   5  16      215.89      241.33     11.14 o 
  -5   5  16      198.74      256.12     22.62 o 
  -4   5  16      378.83      435.83     12.39 o 
  -3   5  16      256.48      244.35     11.81 o 
  -2   5  16        4.26       24.82     11.07 o 
  -1   5  16     1151.73     1176.78     25.28 o 
   0   5  16       72.83       85.76     12.52 o 
   1   5  16     2405.05     2525.77     50.64 o 
   2   5  16       70.66       85.97     12.63 o 
   3   5  16        8.26       18.38     11.04 o 
   4   5  16       59.64       70.74     11.47 o 
   5   5  16      286.96      343.98     15.96 o 
   6   5  16       13.48       10.77     10.90 o 
   7   5  16      516.47      459.75     11.25 o 
   8   5  16       13.53       20.32     11.39 o 
  -9   6  16      869.32      726.26     17.76 o 
  -8   6  16      157.48      151.86     11.07 o 
  -7   6  16      632.37      558.64     17.98 o 
  -6   6  16      223.10      221.62     10.94 o 
  -5   6  16      205.02      200.56     12.63 o 
  -4   6  16     1027.04     1073.24     35.40 o 
  -3   6  16     2756.75     2983.60     80.44 o 
  -2   6  16     1017.51     1157.14     12.37 o 
  -1   6  16      703.76      736.03     15.39 o 
   0   6  16      872.63      920.41     18.46 o 
   1   6  16      129.05      141.30     11.94 o 
   2   6  16        5.78       12.21     12.09 o 
   3   6  16     2527.85     2678.36     54.48 o 
   4   6  16      417.40      479.52     17.43 o 
   5   6  16      289.52      290.69     13.27 o 
   6   6  16       79.64       79.17     10.76 o 
   7   6  16      185.75      169.20     12.24 o 
   8   6  16       19.39       32.31     10.40 o 
  -9   7  16      125.93       94.04     11.58 o 
  -8   7  16      628.08      664.01     31.80 o 
  -7   7  16       52.53       24.81     10.97 o 
  -6   7  16      579.07      522.97     12.65 o 
  -5   7  16        8.40       36.09     11.69 o 
  -4   7  16       42.82       37.48     11.75 o 
  -3   7  16       15.90       28.73     11.12 o 
  -2   7  16      597.75      654.64     13.70 o 
  -1   7  16      175.75      170.61     11.65 o 
   0   7  16       56.44       63.14     11.33 o 
   1   7  16      463.03      450.54     12.23 o 
   2   7  16       57.30       62.01     11.82 o 
   3   7  16       80.32       95.79     12.03 o 
   4   7  16      116.42      127.14     12.75 o 
   5   7  16       27.28       27.21     12.00 o 
   6   7  16      193.14      194.79     15.86 o 
   7   7  16        9.21       18.95     11.75 o 
   8   7  16      118.32      103.31     12.89 o 
  -9   8  16        0.60       13.17     11.18 o 
  -8   8  16      733.61      583.10     11.65 o 
  -7   8  16       72.08       77.78     11.23 o 
  -6   8  16      213.46      184.11     12.00 o 
  -5   8  16        8.87       11.65     10.84 o 
  -4   8  16     1383.27     1385.91     23.91 o 
  -3   8  16       15.60       26.95     11.03 o 
  -2   8  16     1099.85     1160.51     24.02 o 
  -1   8  16        1.07       14.60      9.93 o 
   0   8  16      131.28      158.36     11.48 o 
   1   8  16       28.86       51.63     12.25 o 
   2   8  16      757.42      776.21     14.91 o 
   3   8  16       14.40       19.46     11.87 o 
   4   8  16      456.40      476.31     13.96 o 
   5   8  16       23.13       38.17     12.20 o 
   6   8  16       27.02       29.71     11.90 o 
   7   8  16       18.14       27.63     13.85 o 
  -8   9  16       77.21       55.78     10.95 o 
  -7   9  16        4.87       20.57     10.50 o 
  -6   9  16      486.71      500.33     21.80 o 
  -5   9  16      340.28      358.80     17.10 o 
  -4   9  16        9.23       28.68     11.59 o 
  -3   9  16      699.11      751.87     25.17 o 
  -2   9  16        3.90       12.70     10.17 o 
  -1   9  16       21.69       28.10     10.23 o 
   0   9  16       28.06       42.22     10.98 o 
   1   9  16      104.86      117.96     11.44 o 
   2   9  16        0.90        6.91     11.40 o 
   3   9  16        3.70        9.34     11.43 o 
   4   9  16      138.79      100.12     12.23 o 
   5   9  16       34.91       33.59     12.21 o 
   6   9  16       35.84       77.57     13.40 o 
   7   9  16        7.90        0.16     11.54 o 
  -8  10  16      319.74      288.80     11.30 o 
  -7  10  16        5.96        2.23     10.36 o 
  -6  10  16      785.18      835.53     49.07 o 
  -5  10  16       98.68       84.55     12.33 o 
  -4  10  16     1061.70     1089.76     34.26 o 
  -3  10  16      594.71      606.70     14.20 o 
  -2  10  16      773.81      818.11     24.07 o 
  -1  10  16        0.81       21.30      9.97 o 
   0  10  16     1317.76     1418.78     42.36 o 
   1  10  16       91.65      107.39     10.99 o 
   2  10  16      196.72      236.17     12.01 o 
   3  10  16      727.36      739.56     16.96 o 
   4  10  16      210.70      198.32     12.16 o 
   5  10  16       33.65       48.58     11.05 o 
   6  10  16      101.94      124.88     20.30 o 
  -7  11  16       37.47       45.49     11.71 o 
  -6  11  16       57.81       60.66     10.40 o 
  -5  11  16      109.64      133.53     10.89 o 
  -4  11  16        0.33       -4.03     10.86 o 
  -3  11  16       53.75       53.09     10.46 o 
  -2  11  16      119.47      128.24     10.15 o 
  -1  11  16      192.96      221.70     10.09 o 
   0  11  16        3.85       15.69      9.42 o 
   1  11  16       15.08       41.78     10.74 o 
   2  11  16      241.80      234.66     15.77 o 
   3  11  16       10.89       16.89     11.04 o 
   4  11  16      164.77      170.70     13.81 o 
   5  11  16      231.57      216.25     12.10 o 
   6  11  16       36.60       40.01     13.47 o 
  -6  12  16      481.54      391.85     11.80 o 
  -5  12  16      333.99      315.23     11.45 o 
  -4  12  16        3.73       29.24     10.89 o 
  -3  12  16      143.68      163.87     11.07 o 
  -2  12  16      112.60       90.66      9.94 o 
  -1  12  16      349.99      362.65     10.37 o 
   0  12  16     1317.14     1366.60     42.58 o 
   1  12  16      554.98      599.32     17.04 o 
   2  12  16       26.65       35.33     11.75 o 
   3  12  16      213.03      213.34     15.58 o 
   4  12  16        2.31        9.52     10.98 o 
   5  12  16      246.05      192.43     12.15 o 
  -6  13  16       18.32       26.84     10.89 o 
  -5  13  16      181.65      175.56     10.77 o 
  -4  13  16      149.72      136.36     10.61 o 
  -3  13  16      166.82      129.17     10.76 o 
  -2  13  16       14.70       18.59      9.73 o 
  -1  13  16       12.79       26.87      9.18 o 
   0  13  16      169.47      174.49     10.04 o 
   1  13  16       25.07       31.27      9.97 o 
   2  13  16        0.91       18.38     10.52 o 
   3  13  16      199.35      188.48     11.45 o 
   4  13  16       85.74       88.18     11.82 o 
  -5  14  16      461.06      361.61     15.66 o 
  -4  14  16       26.95       29.48     10.31 o 
  -3  14  16       21.52       14.10     10.30 o 
  -2  14  16       21.15       11.29      9.45 o 
  -1  14  16      320.62      288.85     11.55 o 
   0  14  16       21.10       34.29      9.63 o 
   1  14  16      531.01      535.49     32.53 o 
   2  14  16        1.21       35.03     11.70 o 
   3  14  16       20.18       41.26     11.39 o 
  -3  15  16       56.34       61.36      9.80 o 
  -2  15  16      191.72      179.56     10.99 o 
  -1  15  16      107.69      116.10      9.23 o 
   0  15  16       25.50       41.23      9.83 o 
   1  15  16      130.89      121.91      9.58 o 
   2  15  16        1.20       15.09     10.44 o 
  -9   0  17      293.13      304.52     18.86 o 
  -7   0  17     2156.11     1940.80     66.57 o 
  -5   0  17      178.67      163.99     17.90 o 
  -3   0  17      471.33      512.66     28.44 o 
  -1   0  17      133.23      117.98     16.08 o 
   1   0  17      642.13      661.12     21.05 o 
   3   0  17     1428.82     1536.15     42.99 o 
   5   0  17     1785.52     1755.64     33.35 o 
   7   0  17      278.63      252.58     25.70 o 
  -9   1  17       98.87       90.56     12.59 o 
  -8   1  17       53.59       86.60     12.53 o 
  -7   1  17      264.26      296.50     12.40 o 
  -6   1  17     1245.01     1157.57     39.23 o 
  -5   1  17     1419.56     1423.98     36.70 o 
  -4   1  17      384.35      343.62     13.00 o 
  -3   1  17       32.78       39.49     12.42 o 
  -2   1  17      137.73      189.20     12.17 o 
  -1   1  17      943.59      964.98     12.97 o 
   0   1  17      540.27      614.66     12.40 o 
   1   1  17     2145.78     2294.77     40.20 o 
   2   1  17      466.42      440.53     11.81 o 
   3   1  17      170.03      187.13     12.60 o 
   4   1  17       81.17       55.14     12.64 o 
   5   1  17      451.15      431.09     12.73 o 
   6   1  17      212.28      200.48     12.48 o 
   7   1  17       23.03       29.55     11.14 o 
   8   1  17       13.51        5.35     11.15 o 
  -9   2  17      144.37      119.49     12.71 o 
  -8   2  17      237.35      263.43     13.93 o 
  -7   2  17      761.59      769.94     27.03 o 
  -6   2  17       22.35       32.16     12.43 o 
  -5   2  17       82.37       83.85     12.26 o 
  -4   2  17      320.40      367.02     13.84 o 
  -3   2  17      101.74      114.30     12.56 o 
  -2   2  17      587.04      611.42     13.01 o 
  -1   2  17       13.36       17.04     11.29 o 
   0   2  17     1520.99     1644.11     17.73 o 
   1   2  17       33.95       55.47     11.21 o 
   2   2  17       36.27       44.51     11.45 o 
   3   2  17      973.20     1049.38     27.21 o 
   4   2  17      203.37      206.19     12.43 o 
   5   2  17      284.73      298.01     12.07 o 
   6   2  17      374.50      363.28     12.41 o 
   7   2  17       32.46       33.24     11.16 o 
   8   2  17       21.52       15.64     11.97 o 
  -9   3  17      414.86      416.90     27.08 o 
  -8   3  17      120.83      141.30     24.57 o 
  -7   3  17      167.40      210.39     12.90 o 
  -6   3  17     1699.01     1834.60     55.55 o 
  -5   3  17        1.07       24.58     12.42 o 
  -4   3  17      472.33      487.75     12.45 o 
  -3   3  17     1212.71     1355.11     38.26 o 
  -2   3  17       54.87       51.09     11.79 o 
  -1   3  17      246.64      254.80     12.27 o 
   0   3  17      359.20      380.18     12.87 o 
   1   3  17      376.27      418.96     11.93 o 
   2   3  17      273.82      304.56     12.49 o 
   3   3  17      370.43      395.44     12.51 o 
   4   3  17       33.31       37.38     11.73 o 
   5   3  17       19.61       30.90     11.47 o 
   6   3  17       72.69       99.09     11.69 o 
   7   3  17        5.76        9.93     11.06 o 
   8   3  17       93.57       69.53     11.91 o 
  -9   4  17        8.09       38.43     15.44 o 
  -8   4  17      410.23      380.14     34.86 o 
  -7   4  17       93.53      108.39     22.60 o 
  -6   4  17      208.86      213.18     11.55 o 
  -5   4  17      255.94      248.21     12.57 o 
  -4   4  17     1952.24     2033.51     39.14 o 
  -3   4  17       38.26       54.66     12.13 o 
  -2   4  17     1586.76     1686.46     29.34 o 
  -1   4  17       87.96       88.41     12.07 o 
   0   4  17     1735.49     1895.20     32.15 o 
   1   4  17       57.24       59.41     12.62 o 
   2   4  17     1030.15     1054.03     13.35 o 
   3   4  17      817.27      859.13     13.22 o 
   4   4  17      399.17      440.16     11.86 o 
   5   4  17        1.12       25.07     11.09 o 
   6   4  17      311.61      326.96     12.03 o 
   7   4  17       17.49       20.30     10.89 o 
   8   4  17      436.00      352.56     15.19 o 
  -9   5  17       45.96       49.29     11.55 o 
  -8   5  17     1771.72     1691.89     83.93 o 
  -7   5  17       86.11       52.86     11.76 o 
  -6   5  17       67.11       76.65     11.03 o 
  -5   5  17      359.72      417.75     19.72 o 
  -4   5  17     1036.62     1085.00     26.15 o 
  -3   5  17      262.63      260.14     12.43 o 
  -2   5  17     1539.69     1634.23     24.37 o 
  -1   5  17      355.09      374.02     11.80 o 
   0   5  17       27.42       44.21     11.98 o 
   1   5  17      283.26      322.39     12.68 o 
   2   5  17        2.78        9.70     12.71 o 
   3   5  17      762.03      718.16     19.89 o 
   4   5  17      206.43      240.74     11.36 o 
   5   5  17       36.90       60.96     12.10 o 
   6   5  17      132.56      126.38     12.66 o 
   7   5  17        9.38        3.14     10.54 o 
  -9   6  17      133.79       95.62     11.26 o 
  -8   6  17        2.73       14.78     11.57 o 
  -7   6  17       56.61       76.21     10.89 o 
  -6   6  17      369.27      341.35     11.72 o 
  -5   6  17      594.07      537.33     21.85 o 
  -4   6  17     1021.00     1087.18     28.12 o 
  -3   6  17      267.15      230.37     11.67 o 
  -2   6  17       68.59       91.02     10.67 o 
  -1   6  17       22.05       42.38     11.41 o 
   0   6  17        8.42       16.23     12.68 o 
   1   6  17      282.41      314.59     18.20 o 
   2   6  17      144.13      156.89     13.92 o 
   3   6  17       89.61       93.96     12.62 o 
   4   6  17      388.78      385.64     13.03 o 
   5   6  17      209.17      223.04     13.75 o 
   6   6  17       34.10       36.83     11.18 o 
   7   6  17       65.46       61.70     10.97 o 
  -8   7  17      420.13      388.80     13.70 o 
  -7   7  17      181.60      147.68     10.93 o 
  -6   7  17       51.56       53.73     10.56 o 
  -5   7  17        4.79       15.35     12.06 o 
  -4   7  17      242.84      272.91     12.91 o 
  -3   7  17      941.63      952.78     42.07 o 
  -2   7  17     1039.88     1015.34     19.59 o 
  -1   7  17      109.42      114.82     11.57 o 
   0   7  17       20.44       15.06     11.64 o 
   1   7  17      869.21      890.86     14.42 o 
   2   7  17       13.37       18.65     12.11 o 
   3   7  17      811.33      798.39     38.72 o 
   4   7  17       52.27       37.76     11.95 o 
   5   7  17        0.52        2.48     12.21 o 
   6   7  17       19.87       26.36     12.84 o 
   7   7  17        1.22        1.28     12.31 o 
  -8   8  17       56.05       67.05     14.49 o 
  -7   8  17      410.27      407.65     19.86 o 
  -6   8  17      539.52      485.42     12.56 o 
  -5   8  17      250.39      271.10     12.28 o 
  -4   8  17      190.55      199.33     11.47 o 
  -3   8  17      429.44      439.16     14.58 o 
  -2   8  17      169.06      207.53     10.66 o 
  -1   8  17     1125.33     1181.28     19.04 o 
   0   8  17        4.83       22.74     11.07 o 
   1   8  17      847.77      848.74     24.99 o 
   2   8  17        9.96        3.68     11.80 o 
   3   8  17      366.47      378.15     12.58 o 
   4   8  17       90.82       94.18     12.70 o 
   5   8  17      182.56      158.08     12.39 o 
   6   8  17      132.99       87.70     11.85 o 
   7   8  17       67.08       50.43     11.29 o 
  -8   9  17      157.26      121.26     10.89 o 
  -7   9  17      289.80      303.60     11.42 o 
  -6   9  17      649.54      630.13     22.93 o 
  -5   9  17      149.86      157.26     12.15 o 
  -4   9  17       96.65       82.90     13.46 o 
  -3   9  17      474.69      494.35     20.51 o 
  -2   9  17      268.80      285.51     10.60 o 
  -1   9  17       12.63       17.10     10.15 o 
   0   9  17      275.80      303.75     11.21 o 
   1   9  17       37.82       51.58     12.05 o 
   2   9  17       26.02       30.63     11.85 o 
   3   9  17      215.00      198.77     12.11 o 
   4   9  17       58.77       51.03     16.97 o 
   5   9  17       18.32       35.07     14.61 o 
   6   9  17       12.93       17.94     11.70 o 
  -7  10  17      333.52      293.42     13.84 o 
  -6  10  17       16.33       25.97     12.69 o 
  -5  10  17       70.43      102.18     19.62 o 
  -4  10  17      243.46      279.45     15.39 o 
  -3  10  17      299.11      310.64     11.44 o 
  -2  10  17       38.02       47.95      9.93 o 
  -1  10  17     1113.66     1213.11     32.21 o 
   0  10  17       34.11       43.14     10.65 o 
   1  10  17      676.94      717.60     20.43 o 
   2  10  17      114.04      141.61     14.36 o 
   3  10  17       92.00      113.09     12.21 o 
   4  10  17       86.08       84.16     11.49 o 
   5  10  17      129.37      126.25     12.70 o 
   6  10  17        1.02       15.10     22.29 o 
  -6  11  17      180.98      137.22     11.88 o 
  -5  11  17      692.96      648.18     32.45 o 
  -4  11  17        5.48       21.64     11.25 o 
  -3  11  17       44.17       36.52     10.83 o 
  -2  11  17       89.32       84.72      9.97 o 
  -1  11  17      427.50      470.22     13.00 o 
   0  11  17        1.26       -0.74     10.12 o 
   1  11  17      140.38      147.98     11.95 o 
   2  11  17      186.17      205.63     13.27 o 
   3  11  17       21.12       31.38     11.82 o 
   4  11  17       32.25       37.65     12.49 o 
   5  11  17       76.26       79.55     11.40 o 
  -6  12  17       77.57       55.11     13.84 o 
  -5  12  17       18.85       35.72     10.86 o 
  -4  12  17      160.83      117.25     11.51 o 
  -3  12  17      326.50      284.31     10.64 o 
  -2  12  17       49.06       50.07      9.74 o 
  -1  12  17        8.18       17.33     10.12 o 
   0  12  17      167.01      182.62     10.38 o 
   1  12  17      118.49      103.66     10.29 o 
   2  12  17      170.33      153.72     11.77 o 
   3  12  17        0.70       20.73     11.34 o 
   4  12  17      299.21      283.61     20.70 o 
  -5  13  17        0.93       15.47     10.78 o 
  -4  13  17       49.12       38.74     11.55 o 
  -3  13  17      361.08      332.35     10.60 o 
  -2  13  17        1.19       11.29     10.00 o 
  -1  13  17      148.46      149.41     10.19 o 
   0  13  17      867.14      800.09     25.93 o 
   1  13  17        5.97       13.47     10.51 o 
   2  13  17      114.88      128.68     10.74 o 
   3  13  17        6.25       29.91     11.39 o 
  -3  14  17        1.15       14.73     10.70 o 
  -2  14  17       11.37       29.49     10.02 o 
  -1  14  17      250.69      203.55     10.22 o 
   0  14  17      163.51      154.93     11.74 o 
   1  14  17       14.86       28.50     10.54 o 
   2  14  17      167.64      145.77     10.67 o 
  -8   0  18      648.50      690.38     23.94 o 
  -6   0  18        0.04        9.15     17.92 o 
  -4   0  18        7.80       19.75     20.10 o 
  -2   0  18      739.46      776.24     22.12 o 
   0   0  18      270.76      294.76     16.24 o 
   2   0  18       32.60       44.66     16.15 o 
   4   0  18      357.09      388.17     17.78 o 
   6   0  18        6.00       24.89     18.28 o 
  -9   1  18        1.56        4.86     20.28 o 
  -8   1  18     1146.59     1145.58     35.73 o 
  -7   1  18       39.81       74.18     12.66 o 
  -6   1  18     1003.10     1061.44     31.99 o 
  -5   1  18      601.25      654.06     15.24 o 
  -4   1  18      781.14      855.67     20.97 o 
  -3   1  18       32.61       41.96     13.71 o 
  -2   1  18      383.25      421.28     12.21 o 
  -1   1  18      477.52      486.52     11.88 o 
   0   1  18      669.29      698.87     12.13 o 
   1   1  18      242.47      239.38     11.24 o 
   2   1  18       42.77       49.25     11.18 o 
   3   1  18       13.97        8.86     12.29 o 
   4   1  18      783.25      831.64     25.49 o 
   5   1  18      247.30      266.18     12.73 o 
   6   1  18      521.90      480.77     13.52 o 
   7   1  18       14.85       13.11     13.07 o 
  -9   2  18      257.79      212.67     16.00 o 
  -8   2  18       38.13       43.23     11.81 o 
  -7   2  18       56.77       61.01     12.81 o 
  -6   2  18      131.56      112.19     12.73 o 
  -5   2  18      267.37      257.40     13.24 o 
  -4   2  18        2.98        7.45     12.56 o 
  -3   2  18      222.46      244.99     13.01 o 
  -2   2  18      216.05      199.02     11.58 o 
  -1   2  18       75.78       83.79     11.53 o 
   0   2  18       27.22       34.99     11.01 o 
   1   2  18        5.90       16.88     11.16 o 
   2   2  18      186.99      207.40     11.48 o 
   3   2  18      116.12      144.07     12.76 o 
   4   2  18      315.19      315.76     13.06 o 
   5   2  18       29.18       44.47     11.68 o 
   6   2  18      108.65      128.26     12.46 o 
   7   2  18       43.69       35.10     11.46 o 
  -9   3  18      109.83       96.69     11.61 o 
  -8   3  18      528.38      487.69     18.89 o 
  -7   3  18      945.24      929.37     24.13 o 
  -6   3  18      524.11      490.88     18.04 o 
  -5   3  18      664.59      635.16     30.31 o 
  -4   3  18      717.47      691.07     17.35 o 
  -3   3  18      420.16      480.72     14.42 o 
  -2   3  18      851.15      847.82     16.09 o 
  -1   3  18     1683.42     1847.01     32.09 o 
   0   3  18       16.07       19.03     11.97 o 
   1   3  18     2528.27     2753.05     37.82 o 
   2   3  18      163.36      189.66     12.32 o 
   3   3  18        4.21       25.02     11.96 o 
   4   3  18      704.12      679.36     13.49 o 
   5   3  18      569.99      574.93     17.14 o 
   6   3  18        6.43       17.84     11.52 o 
   7   3  18       35.81       42.99     11.67 o 
  -8   4  18      167.52      116.72     23.07 o 
  -7   4  18      147.12      183.31     11.65 o 
  -6   4  18      160.75      182.79     12.19 o 
  -5   4  18       66.53       75.54     12.07 o 
  -4   4  18      132.80      130.38     12.62 o 
  -3   4  18       14.30       32.10     12.52 o 
  -2   4  18      205.34      217.86     11.88 o 
  -1   4  18       46.37       65.54     11.64 o 
   0   4  18        4.82        8.87     11.78 o 
   1   4  18      186.44      197.43     12.60 o 
   2   4  18       70.25       83.64     12.37 o 
   3   4  18      108.24      125.79     13.89 o 
   4   4  18        4.50       15.35     11.80 o 
   5   4  18      332.21      298.71     12.24 o 
   6   4  18       44.45       31.07     11.50 o 
   7   4  18      157.93      170.16     23.09 o 
  -8   5  18       25.41       50.05     12.90 o 
  -7   5  18      595.95      595.16     16.31 o 
  -6   5  18      118.44      110.70     13.80 o 
  -5   5  18       71.23       75.27     12.73 o 
  -4   5  18      609.83      540.00     17.80 o 
  -3   5  18     1184.70     1216.61     24.54 o 
  -2   5  18        2.02        7.50     11.24 o 
  -1   5  18     1470.41     1490.81     28.19 o 
   0   5  18      468.97      512.73     15.83 o 
   1   5  18      955.56      967.68     18.22 o 
   2   5  18       28.15       42.67     12.89 o 
   3   5  18      709.43      740.34     14.95 o 
   4   5  18       49.89       50.64     11.52 o 
   5   5  18       93.49       86.02     11.94 o 
   6   5  18       88.44       92.41     11.48 o 
   7   5  18       61.90       85.46     11.08 o 
  -8   6  18        3.91        4.17     11.80 o 
  -7   6  18        0.05       11.66     10.94 o 
  -6   6  18        2.50       10.36     11.73 o 
  -5   6  18      509.78      563.11     12.90 o 
  -4   6  18      154.96      166.54     12.81 o 
  -3   6  18      170.63      163.28     12.68 o 
  -2   6  18       19.45       15.93     10.59 o 
  -1   6  18        1.04       10.37     11.35 o 
   0   6  18      209.75      233.11     12.40 o 
   1   6  18       86.45      116.76     12.34 o 
   2   6  18        7.74       32.95     12.58 o 
   3   6  18       17.88       31.65     12.23 o 
   4   6  18      123.15      115.45     12.67 o 
   5   6  18      175.31      194.21     26.14 o 
   6   6  18        7.66       -1.22     12.20 o 
   7   6  18       20.40       10.13     12.00 o 
  -8   7  18      407.77      404.23     18.63 o 
  -7   7  18      189.41      182.39     11.33 o 
  -6   7  18       68.49       93.82     11.60 o 
  -5   7  18       53.09       80.91     12.47 o 
  -4   7  18     1012.71     1069.03     41.73 o 
  -3   7  18     1192.67     1322.85     61.55 o 
  -2   7  18      414.34      423.93     12.96 o 
  -1   7  18      345.02      372.29     12.27 o 
   0   7  18       22.92       28.28     12.49 o 
   1   7  18       18.23       23.90     11.80 o 
   2   7  18      534.37      544.66     13.33 o 
   3   7  18      393.18      390.84     14.00 o 
   4   7  18      255.16      254.69     12.91 o 
   5   7  18       10.51       13.87     11.63 o 
   6   7  18        1.34       16.10     12.54 o 
  -7   8  18      102.15       83.78     10.75 o 
  -6   8  18      177.77      154.07     11.48 o 
  -5   8  18        1.00       29.47     11.91 o 
  -4   8  18       24.29       30.00     12.60 o 
  -3   8  18      246.62      232.11     13.08 o 
  -2   8  18       63.58       57.03     10.81 o 
  -1   8  18       58.77       50.91     10.49 o 
   0   8  18      651.49      718.31     17.12 o 
   1   8  18       39.94       32.97     12.39 o 
   2   8  18       62.05       74.66     12.56 o 
   3   8  18        0.29        7.35     12.13 o 
   4   8  18       48.84       39.89     11.63 o 
   5   8  18        5.24       13.73     12.11 o 
   6   8  18        0.96        7.11     12.56 o 
  -7   9  18        1.46       14.06     11.50 o 
  -6   9  18      595.77      476.96     16.63 o 
  -5   9  18       51.89       51.13     12.12 o 
  -4   9  18     1550.46     1500.34     62.03 o 
  -3   9  18      263.60      264.96     12.67 o 
  -2   9  18     1032.24     1098.71     35.55 o 
  -1   9  18      117.24      138.84     10.40 o 
   0   9  18      556.70      548.01     13.53 o 
   1   9  18       41.16       58.80     12.24 o 
   2   9  18      717.62      721.21     31.97 o 
   3   9  18      124.73      118.90     12.24 o 
   4   9  18      385.61      386.29     22.09 o 
   5   9  18       49.23       60.19     12.88 o 
  -6  10  18        2.16       29.70     12.60 o 
  -5  10  18      302.99      229.50     17.76 o 
  -4  10  18       38.25       25.34      9.68 o 
  -3  10  18      246.50      264.83     11.95 o 
  -2  10  18      178.35      188.19     10.45 o 
  -1  10  18       77.76       87.44     10.34 o 
   0  10  18        1.33        9.70     10.41 o 
   1  10  18      132.18       99.60     11.99 o 
   2  10  18      196.14      157.74     12.75 o 
   3  10  18       17.45       36.16     11.90 o 
   4  10  18       42.36       32.81     11.79 o 
   5  10  18      388.73      301.47     17.21 o 
  -6  11  18      412.87      325.50     12.92 o 
  -5  11  18       25.51       28.67     12.40 o 
  -4  11  18      368.89      350.89     12.97 o 
  -3  11  18      578.28      570.23     13.33 o 
  -2  11  18      104.29       83.71     10.24 o 
  -1  11  18       26.99       39.18     10.04 o 
   0  11  18      826.75      835.06     26.40 o 
   1  11  18      162.22      159.17     12.32 o 
   2  11  18       47.17       54.84     11.88 o 
   3  11  18      310.89      277.25     12.94 o 
   4  11  18       44.14       33.88     12.04 o 
  -5  12  18       12.94       -7.34     11.16 o 
  -4  12  18       11.74       24.98     10.74 o 
  -3  12  18        3.55        3.93     11.27 o 
  -2  12  18      396.02      388.73     10.72 o 
  -1  12  18       15.66       23.80     10.23 o 
   0  12  18      251.51      206.14     11.37 o 
   1  12  18        0.75        4.30     10.34 o 
   2  12  18       31.30       31.72     11.81 o 
   3  12  18        1.18       19.66     11.61 o 
  -3  13  18       24.84       41.43     11.18 o 
  -2  13  18        2.70       15.63      9.67 o 
  -1  13  18      291.19      266.19     10.29 o 
   0  13  18      104.62       99.81     10.68 o 
   1  13  18      375.48      327.45     14.01 o 
   2  13  18       20.88       21.25     10.45 o 
  -1  14  18        0.40       29.93     10.12 o 
  -7   0  19       59.04      112.62     18.20 o 
  -5   0  19      142.10      218.90     22.93 o 
  -3   0  19      505.16      427.69     52.09 o 
  -1   0  19     1502.68     1579.56     20.17 o 
   1   0  19     2603.68     2588.92     39.74 o 
   3   0  19     1327.14     1225.40     37.74 o 
   5   0  19       73.26       67.16     28.38 o 
   7   0  19        5.14        0.56     18.72 o 
  -8   1  19        7.03        8.93     16.98 o 
  -7   1  19     1005.25     1060.13     44.36 o 
  -6   1  19       37.57       28.23     20.68 o 
  -5   1  19       69.99       67.59     12.70 o 
  -4   1  19       61.91       57.56     13.04 o 
  -3   1  19      590.90      591.33     14.29 o 
  -2   1  19        2.91       18.11     11.67 o 
  -1   1  19     1579.43     1638.87     21.96 o 
   0   1  19       56.09       74.53     11.13 o 
   1   1  19     1336.18     1402.51     13.61 o 
   2   1  19        1.15       10.21     10.69 o 
   3   1  19      200.94      210.78     13.16 o 
   4   1  19       75.87       65.78     12.21 o 
   5   1  19      695.47      643.08     16.23 o 
   6   1  19       88.47       75.66     13.15 o 
   7   1  19      124.24      107.61     13.38 o 
  -8   2  19       72.73       71.60     15.14 o 
  -7   2  19       80.22       75.57     12.57 o 
  -6   2  19     1427.19     1452.83     79.37 o 
  -5   2  19       82.90       63.69     13.66 o 
  -4   2  19      864.27      914.51     16.46 o 
  -3   2  19      185.56      170.45     12.61 o 
  -2   2  19      385.90      327.04     11.81 o 
  -1   2  19      416.30      449.82     12.55 o 
   0   2  19      111.78      117.58     11.17 o 
   1   2  19      499.35      530.59     11.99 o 
   2   2  19       31.70       46.64     11.99 o 
   3   2  19       17.82       21.83     12.02 o 
   4   2  19       40.59       30.62     13.14 o 
   5   2  19        9.38       15.64     12.00 o 
   6   2  19      196.54      178.91     12.38 o 
   7   2  19        2.78        5.93     11.53 o 
  -8   3  19      301.76      281.07     31.92 o 
  -7   3  19      131.81      135.40     12.91 o 
  -6   3  19      162.61      179.37     17.03 o 
  -5   3  19       43.34       71.36     12.87 o 
  -4   3  19      579.76      666.79     27.82 o 
  -3   3  19       53.52       71.23     12.62 o 
  -2   3  19      175.39      188.03     12.59 o 
  -1   3  19      188.04      198.33     11.82 o 
   0   3  19      481.67      503.01     12.89 o 
   1   3  19       28.07       39.56     11.53 o 
   2   3  19      425.21      426.48     12.63 o 
   3   3  19      430.24      390.81     13.29 o 
   4   3  19      478.88      450.61     12.60 o 
   5   3  19       82.43       66.27     11.94 o 
   6   3  19      507.73      441.48     25.15 o 
  -8   4  19      543.44      411.20     14.94 o 
  -7   4  19       28.50       21.67     12.80 o 
  -6   4  19      363.76      321.88     13.03 o 
  -5   4  19      127.27      132.61     13.12 o 
  -4   4  19      895.88      831.69     28.68 o 
  -3   4  19      797.33      850.26     25.83 o 
  -2   4  19      121.45      117.14     11.98 o 
  -1   4  19      248.08      250.22     11.65 o 
   0   4  19        4.14       20.87     11.71 o 
   1   4  19      255.55      250.53     12.97 o 
   2   4  19      128.89      139.93     11.84 o 
   3   4  19      707.38      693.04     15.83 o 
   4   4  19       75.23       41.01     11.59 o 
   5   4  19      103.52       72.33     11.71 o 
   6   4  19       22.35       36.69     11.59 o 
  -8   5  19       55.32       57.38     12.74 o 
  -7   5  19       71.20       41.80     13.17 o 
  -6   5  19      416.48      396.49     14.94 o 
  -5   5  19        2.10       29.65     13.58 o 
  -4   5  19      355.06      402.84     13.08 o 
  -3   5  19      254.89      234.17     13.65 o 
  -2   5  19      324.26      344.97     12.40 o 
  -1   5  19       27.87       28.21     11.89 o 
   0   5  19      435.44      437.32     12.98 o 
   1   5  19       71.97       86.58     12.69 o 
   2   5  19      529.65      538.01     13.98 o 
   3   5  19       24.25       21.77     12.60 o 
   4   5  19      397.76      363.04     12.96 o 
   5   5  19        1.96        5.75     12.19 o 
   6   5  19      104.23       88.24     11.53 o 
  -7   6  19        1.07       -2.52     11.61 o 
  -6   6  19       24.41       16.31     11.14 o 
  -5   6  19       43.19       39.92     12.84 o 
  -4   6  19      187.29      237.53     12.33 o 
  -3   6  19        1.23        3.26     12.64 o 
  -2   6  19      650.73      704.78     23.74 o 
  -1   6  19        0.48       10.16     11.47 o 
   0   6  19       62.17       59.06     13.03 o 
   1   6  19      141.94      163.76     12.05 o 
   2   6  19      149.60      156.47     13.06 o 
   3   6  19        1.76        3.02     12.92 o 
   4   6  19       37.22       37.83     12.60 o 
   5   6  19       56.63       26.39     13.60 o 
   6   6  19      103.43       96.39     13.21 o 
  -7   7  19       42.64       56.29     11.23 o 
  -6   7  19      264.17      242.78     19.31 o 
  -5   7  19       61.89       74.65     11.53 o 
  -4   7  19       38.54       35.20     12.03 o 
  -3   7  19     1162.89     1158.13     24.24 o 
  -2   7  19      379.84      382.08     11.82 o 
  -1   7  19      354.52      371.48     11.96 o 
   0   7  19      302.61      316.67     11.85 o 
   1   7  19      923.89      949.43     28.58 o 
   2   7  19       72.48       71.63     13.02 o 
   3   7  19      288.05      292.68     13.18 o 
   4   7  19       61.02       81.53     12.29 o 
   5   7  19       96.74       97.34     13.79 o 
  -7   8  19      118.11      121.13     13.61 o 
  -6   8  19       73.95       51.95     14.12 o 
  -5   8  19       16.51       30.25     11.87 o 
  -4   8  19       11.11       19.71     12.31 o 
  -3   8  19      660.50      710.16     16.86 o 
  -2   8  19       15.64       23.68     10.92 o 
  -1   8  19       21.43       25.37     10.65 o 
   0   8  19      157.61      162.43     11.94 o 
   1   8  19        3.70       30.74     12.36 o 
   2   8  19        0.36       13.79     13.10 o 
   3   8  19      188.89      185.92     12.94 o 
   4   8  19       13.78       36.35     12.04 o 
   5   8  19        1.84       13.32     12.74 o 
  -6   9  19       68.91       59.75     12.37 o 
  -5   9  19      195.91      170.26     11.90 o 
  -4   9  19      329.27      301.46     24.18 o 
  -3   9  19      510.50      472.72     19.79 o 
  -2   9  19       54.30       34.94     10.83 o 
  -1   9  19      649.19      599.31     13.08 o 
   0   9  19       50.40       41.33     11.31 o 
   1   9  19      691.25      657.17     25.23 o 
   2   9  19        0.03       21.85     11.93 o 
   3   9  19      489.34      456.91     12.91 o 
   4   9  19        0.01        7.76     12.14 o 
  -5  10  19      234.13      178.58     13.38 o 
  -4  10  19       61.37       26.38     13.56 o 
  -3  10  19       48.11       41.52     11.42 o 
  -2  10  19      488.99      435.50     11.32 o 
  -1  10  19       25.47       32.32     10.59 o 
   0  10  19      196.48      201.62     11.06 o 
   1  10  19      182.98      160.95     12.44 o 
   2  10  19      225.50      221.74     12.19 o 
   3  10  19       98.69       89.13     12.40 o 
   4  10  19       12.70       25.58     12.03 o 
  -4  11  19      199.98      180.78     12.88 o 
  -3  11  19      669.03      585.90     29.17 o 
  -2  11  19       24.53       29.64     10.12 o 
  -1  11  19      192.93      192.44     12.13 o 
   0  11  19       76.45       60.13     10.35 o 
   1  11  19      200.35      190.39     11.34 o 
   2  11  19       81.27       90.49     11.94 o 
   3  11  19       68.18       50.85     12.11 o 
  -3  12  19      184.50      137.11     17.25 o 
  -2  12  19      157.26      132.24     10.81 o 
  -1  12  19      121.97      112.14     10.74 o 
   0  12  19      111.26      119.97     10.85 o 
   1  12  19      127.95      113.56     11.07 o 
   2  12  19       32.26       17.02     11.51 o 
  -6   0  20     1103.78      969.71     46.29 o 
  -4   0  20      320.04      299.69     20.28 o 
  -2   0  20       44.73       47.06     17.29 o 
   0   0  20      818.21      877.70     34.87 o 
   2   0  20        4.11       20.92     15.09 o 
   4   0  20       79.68       99.86     18.81 o 
   6   0  20      464.64      358.14     37.76 o 
  -7   1  20        1.25       31.05     13.30 o 
  -6   1  20        9.40       13.43     12.42 o 
  -5   1  20       63.51       94.96     12.58 o 
  -4   1  20        2.72       23.02     13.89 o 
  -3   1  20      197.98      178.58     13.93 o 
  -2   1  20       52.83       57.82     12.66 o 
  -1   1  20       68.84       52.79     11.17 o 
   0   1  20       30.25       37.02     10.78 o 
   1   1  20        2.80       20.28     11.08 o 
   2   1  20      337.37      328.20     12.26 o 
   3   1  20       41.01       31.20     12.30 o 
   4   1  20      400.24      335.68     13.39 o 
   5   1  20        5.38        6.80     12.78 o 
   6   1  20      149.14      120.33     21.56 o 
  -7   2  20      433.44      344.74     13.70 o 
  -6   2  20      815.46      777.34     33.18 o 
  -5   2  20      466.68      457.40     13.72 o 
  -4   2  20      368.42      413.27     22.39 o 
  -3   2  20       86.39       91.24     12.55 o 
  -2   2  20      269.37      289.25     12.47 o 
  -1   2  20      553.33      583.22     13.19 o 
   0   2  20      447.66      450.34     11.83 o 
   1   2  20      629.32      676.21     12.51 o 
   2   2  20      384.26      380.33     12.51 o 
   3   2  20        0.98       15.07     12.02 o 
   4   2  20      503.58      409.18     13.88 o 
   5   2  20      637.04      571.11     15.08 o 
   6   2  20      141.08      116.22     12.72 o 
  -7   3  20       99.79       76.22     13.06 o 
  -6   3  20      250.72      227.93     13.76 o 
  -5   3  20      137.06      114.37     12.78 o 
  -4   3  20       13.11       52.83     13.56 o 
  -3   3  20       99.01      137.65     13.07 o 
  -2   3  20       52.72       42.44     11.86 o 
  -1   3  20       28.56       30.03     11.67 o 
   0   3  20      266.67      268.80     12.64 o 
   1   3  20       59.06       56.37     12.11 o 
   2   3  20        5.18       10.77     12.50 o 
   3   3  20       48.01       65.75     11.91 o 
   4   3  20        5.77        3.34     12.57 o 
   5   3  20       11.67       12.91     11.63 o 
   6   3  20       64.93       61.56     12.19 o 
  -7   4  20      550.11      525.91     15.95 o 
  -6   4  20        1.23        8.93     12.62 o 
  -5   4  20      326.41      350.68     17.57 o 
  -4   4  20        0.19        4.77     12.61 o 
  -3   4  20      936.05     1025.90     36.62 o 
  -2   4  20       11.69       18.02     12.51 o 
  -1   4  20      330.15      320.70     12.32 o 
   0   4  20      110.27      107.83     12.30 o 
   1   4  20      324.48      323.59     17.68 o 
   2   4  20       43.44       49.79     12.94 o 
   3   4  20        7.68       22.29     12.22 o 
   4   4  20       59.75       45.07     12.09 o 
   5   4  20      177.86      142.55     11.76 o 
  -7   5  20       23.76       28.27     12.79 o 
  -6   5  20      119.37      114.59     16.99 o 
  -5   5  20      153.00      139.75     12.31 o 
  -4   5  20      101.59      134.55     12.25 o 
  -3   5  20      120.21      139.67     12.84 o 
  -2   5  20      177.50      184.06     12.64 o 
  -1   5  20      139.04      134.06     12.15 o 
   0   5  20       38.58       32.24     11.63 o 
   1   5  20      172.01      147.56     13.38 o 
   2   5  20       79.48       80.40     13.10 o 
   3   5  20       16.67       21.34     12.70 o 
   4   5  20       15.66       17.13     12.91 o 
   5   5  20      184.32      149.68     12.48 o 
  -6   6  20        5.18       13.92     11.87 o 
  -5   6  20      414.57      335.50     12.64 o 
  -4   6  20      142.14      157.12     12.65 o 
  -3   6  20     1641.58     1571.07     69.16 o 
  -2   6  20       36.93       48.00     11.67 o 
  -1   6  20      146.35      143.62     12.08 o 
   0   6  20       29.67       20.90     12.40 o 
   1   6  20       54.63       74.96     12.30 o 
   2   6  20      176.70      176.04     12.63 o 
   3   6  20      515.27      500.53     13.98 o 
   4   6  20       32.01       31.08     12.55 o 
   5   6  20        4.88       25.88     13.67 o 
  -6   7  20       62.86       36.28     11.63 o 
  -5   7  20        9.91       19.62     12.37 o 
  -4   7  20      135.85      105.47     12.80 o 
  -3   7  20       72.38       85.88     12.94 o 
  -2   7  20        8.23        5.45     11.31 o 
  -1   7  20      302.59      304.35     12.19 o 
   0   7  20      358.79      321.31     12.17 o 
   1   7  20       16.62       34.09     12.35 o 
   2   7  20      227.24      185.03     13.09 o 
   3   7  20       36.34       48.78     12.69 o 
   4   7  20        4.11        9.77     18.43 o 
  -6   8  20       27.13       37.58     11.91 o 
  -5   8  20      119.50      121.20     12.30 o 
  -4   8  20      252.93      222.22     12.82 o 
  -3   8  20       89.50       90.54     12.75 o 
  -2   8  20      772.45      724.66     27.83 o 
  -1   8  20        1.47       10.57     10.79 o 
   0   8  20      202.73      201.47     12.12 o 
   1   8  20        0.54        1.85     12.80 o 
   2   8  20      928.73      838.60     20.93 o 
   3   8  20       33.32       27.55     12.38 o 
   4   8  20      254.61      211.35     12.96 o 
  -5   9  20      204.54      162.41     13.14 o 
  -4   9  20        6.25       30.85     12.94 o 
  -3   9  20       64.63       57.70     13.71 o 
  -2   9  20       44.15       51.68     10.72 o 
  -1   9  20       71.86       66.99     10.98 o 
   0   9  20      132.96      144.73     10.95 o 
   1   9  20       15.64       17.74     11.89 o 
   2   9  20      226.87      222.23     13.21 o 
   3   9  20       75.38       40.00     12.98 o 
  -4  10  20       76.30       81.15     12.84 o 
  -3  10  20      278.98      264.74     18.69 o 
  -2  10  20       72.14       61.88     11.07 o 
  -1  10  20       28.98       27.47     11.21 o 
   0  10  20      327.64      275.02     11.66 o 
   1  10  20        0.86       10.49     13.12 o 
   2  10  20      367.04      278.65     12.81 o 
  -3  11  20       22.01       13.20     12.14 o 
  -2  11  20      301.19      208.81     11.27 o 
  -1  11  20        1.10        5.79     10.63 o 
   0  11  20       59.87       54.56     11.18 o 
   1  11  20        8.40       15.14     11.20 o 
  -7   0  21      467.81      417.50     17.88 o 
  -5   0  21      812.68      791.28     23.94 o 
  -3   0  21      928.16      862.18     55.68 o 
  -1   0  21      178.07      166.56     16.64 o 
   1   0  21      230.74      202.82     16.25 o 
   3   0  21       46.06       52.46     18.53 o 
   5   0  21      598.02      474.67     50.86 o 
  -7   1  21      187.45      151.30     13.27 o 
  -6   1  21      190.36      148.00     13.18 o 
  -5   1  21      688.69      632.76     27.05 o 
  -4   1  21        4.49        6.83     12.50 o 
  -3   1  21       19.85       26.08     13.39 o 
  -2   1  21       97.46      100.76     12.31 o 
  -1   1  21       57.81       70.89     11.70 o 
   0   1  21      429.25      383.58     11.70 o 
   1   1  21       21.00       24.12     11.24 o 
   2   1  21       70.80       56.31     11.69 o 
   3   1  21      211.51      185.80     13.09 o 
   4   1  21        4.44       12.22     12.46 o 
   5   1  21      138.44      103.83     13.96 o 
  -7   2  21      215.66      152.85     13.32 o 
  -6   2  21       28.86       11.91     12.28 o 
  -5   2  21      555.67      477.69     13.68 o 
  -4   2  21      104.45      114.54     13.25 o 
  -3   2  21      244.01      267.79     14.01 o 
  -2   2  21      105.36      104.10     12.53 o 
  -1   2  21       60.81       79.07     12.22 o 
   0   2  21      110.43      124.80     12.57 o 
   1   2  21       17.87       25.47     11.30 o 
   2   2  21      159.59      172.27     12.78 o 
   3   2  21       34.85       35.76     11.90 o 
   4   2  21       48.85       34.23     12.57 o 
   5   2  21      268.08      231.74     12.99 o 
  -6   3  21      234.25      277.58     15.66 o 
  -5   3  21       48.14       49.34     13.82 o 
  -4   3  21      153.23      194.83     14.17 o 
  -3   3  21      273.56      334.43     13.70 o 
  -2   3  21       35.92       48.57     12.96 o 
  -1   3  21        0.99        5.15     11.68 o 
   0   3  21      932.23      858.64     14.34 o 
   1   3  21       10.02       16.88     12.69 o 
   2   3  21      295.58      252.21     12.94 o 
   3   3  21      206.06      189.64     12.96 o 
   4   3  21       56.87       54.52     12.36 o 
   5   3  21       26.16       19.40     12.18 o 
  -6   4  21      199.10      159.43     13.19 o 
  -5   4  21      291.36      252.60     13.44 o 
  -4   4  21      358.90      334.24     15.55 o 
  -3   4  21        2.56       14.60     12.86 o 
  -2   4  21      510.63      496.56     22.76 o 
  -1   4  21       26.00       29.49     11.90 o 
   0   4  21      505.17      534.60     13.09 o 
   1   4  21      216.71      205.24     13.75 o 
   2   4  21      411.18      416.19     14.06 o 
   3   4  21       35.29       47.00     11.63 o 
   4   4  21      150.07      151.76     12.21 o 
  -6   5  21        9.67       12.32     13.30 o 
  -5   5  21      155.46      156.79     14.02 o 
  -4   5  21      319.53      270.03     13.13 o 
  -3   5  21       49.21       47.11     12.99 o 
  -2   5  21      634.67      580.48     13.50 o 
  -1   5  21       27.54       20.21     12.04 o 
   0   5  21        3.88       12.51     12.15 o 
   1   5  21       34.74       42.78     13.04 o 
   2   5  21      394.56      337.70     13.73 o 
   3   5  21      202.76      155.17     13.47 o 
   4   5  21       10.18       29.20     12.83 o 
  -5   6  21        6.76       27.47     11.50 o 
  -4   6  21       41.30       55.94     12.95 o 
  -3   6  21      257.36      230.74     13.38 o 
  -2   6  21      280.67      234.59     12.11 o 
  -1   6  21       46.59       36.09     12.04 o 
   0   6  21      530.71      478.30     15.82 o 
   1   6  21      341.16      293.27     13.71 o 
   2   6  21      560.48      460.89     14.05 o 
   3   6  21      136.00      123.04     15.85 o 
   4   6  21       79.00       45.03     13.01 o 
  -5   7  21        0.84        1.44     12.61 o 
  -4   7  21      222.63      194.85     12.91 o 
  -3   7  21      654.83      579.64     32.27 o 
  -2   7  21      162.45      133.91     12.54 o 
  -1   7  21        0.45        5.55     11.47 o 
   0   7  21       56.21       67.30     12.58 o 
   1   7  21       48.45       38.46     11.86 o 
   2   7  21       17.26       29.70     13.19 o 
   3   7  21        9.71       14.21     13.24 o 
  -4   8  21        6.65        7.35     12.55 o 
  -3   8  21      472.21      396.24     20.05 o 
  -2   8  21      113.32      120.16     12.35 o 
  -1   8  21      129.07      105.11     11.51 o 
   0   8  21      257.42      247.90     12.80 o 
   1   8  21      176.17      144.08     13.28 o 
   2   8  21       36.10       55.51     15.18 o 
   3   8  21      301.73      239.36     13.47 o 
  -3   9  21      227.87      233.16     13.29 o 
  -2   9  21       25.28       36.59     11.49 o 
  -1   9  21        2.88        7.37     10.97 o 
   0   9  21      181.69      165.41     15.05 o 
   1   9  21       42.89       64.55     12.83 o 
   2   9  21      262.85      202.47     17.64 o 
  -2  10  21       23.07       15.80     11.16 o 
  -1  10  21       45.77       34.37     10.91 o 
   0  10  21       28.32       14.75     11.71 o 
  -6   0  22      231.62      201.03     19.13 o 
  -4   0  22      161.67      164.90     18.52 o 
  -2   0  22      343.50      347.64     28.43 o 
   0   0  22        3.33       14.55     15.96 o 
   2   0  22       51.76       45.99     16.40 o 
   4   0  22       18.26       -5.32     19.95 o 
  -6   1  22      875.40      789.05     38.51 o 
  -5   1  22       75.89       87.12     13.03 o 
  -4   1  22      263.47      249.37     14.24 o 
  -3   1  22        1.64        0.02     13.46 o 
  -2   1  22      215.93      186.89     13.23 o 
  -1   1  22      135.63      113.47     12.49 o 
   0   1  22      869.05      810.00     13.38 o 
   1   1  22      135.32      105.35     11.85 o 
   2   1  22      144.21      113.07     12.38 o 
   3   1  22        2.38        6.22     13.01 o 
   4   1  22        8.16        7.28     14.02 o 
  -5   2  22       14.56       14.33     13.14 o 
  -4   2  22      113.83       82.72     13.25 o 
  -3   2  22      236.79      252.05     15.22 o 
  -2   2  22       21.18       12.98     12.55 o 
  -1   2  22        0.77       16.29     12.00 o 
   0   2  22       58.81       45.81     12.65 o 
   1   2  22        9.60       15.61     11.49 o 
   2   2  22       16.89       14.35     12.29 o 
   3   2  22      119.30       91.41     13.39 o 
   4   2  22       10.36       20.02     12.71 o 
  -5   3  22      191.64      165.06     20.95 o 
  -4   3  22       44.96       27.57     14.22 o 
  -3   3  22      239.67      207.36     13.65 o 
  -2   3  22       91.20       75.45     12.65 o 
  -1   3  22      326.74      311.67     13.04 o 
   0   3  22       42.95       37.91     12.78 o 
   1   3  22      395.16      383.80     13.80 o 
   2   3  22      276.79      245.58     13.78 o 
   3   3  22        3.48       16.09     12.89 o 
  -5   4  22      145.89       80.25     13.18 o 
  -4   4  22      109.61      100.89     13.43 o 
  -3   4  22        9.49       13.09     12.96 o 
  -2   4  22       94.85       86.93     12.41 o 
  -1   4  22        4.63        6.64     12.37 o 
   0   4  22      183.82      171.28     12.35 o 
   1   4  22        7.23       19.20     13.05 o 
   2   4  22       75.91       61.15     13.57 o 
   3   4  22       13.30       17.04     13.03 o 
  -5   5  22      398.51      358.31     16.41 o 
  -4   5  22        0.70       16.17     12.59 o 
  -3   5  22     1247.17     1024.76     29.07 o 
  -2   5  22        2.24       12.23     11.92 o 
  -1   5  22      208.75      176.47     12.17 o 
   0   5  22       45.10       31.25     12.79 o 
   1   5  22      377.51      325.13     13.74 o 
   2   5  22       47.30       49.40     13.79 o 
   3   5  22      452.15      316.91     14.43 o 
  -4   6  22       19.68        5.59     12.62 o 
  -3   6  22      206.00      147.24     13.27 o 
  -2   6  22        1.29       18.33     12.14 o 
  -1   6  22      106.86      113.60     12.30 o 
   0   6  22       66.11       72.39     13.23 o 
   1   6  22       42.79       42.87     13.55 o 
   2   6  22      293.38      241.74     13.87 o 
  -3   7  22      257.70      237.97     14.31 o 
  -2   7  22      345.58      280.78     13.91 o 
  -1   7  22        8.45       18.68     11.99 o 
   0   7  22        7.97       18.43     13.06 o 
   1   7  22      193.60      150.48     13.58 o 
  -2   8  22        1.67       16.77     11.96 o 
  -1   8  22       26.14       18.04     11.27 o 
   0   8  22      298.78      223.65     13.33 o 
  -3   0  23       43.51       64.30     44.65 o 
  -1   0  23      130.57      136.23     17.52 o 
   1   0  23        0.60        6.50     16.76 o 
  -4   1  23        0.74       17.96     13.39 o 
  -3   1  23      491.49      422.34     21.54 o 
  -2   1  23       49.64       56.92     14.23 o 
  -1   1  23      139.59      120.27     12.69 o 
   0   1  23       44.94       46.25     11.97 o 
   1   1  23      435.63      385.67     12.90 o 
   2   1  23      134.01      103.20     12.83 o 
  -4   2  23        0.49       30.96     13.77 o 
  -3   2  23       41.25       29.72     14.27 o 
  -2   2  23       62.49       30.36     13.20 o 
  -1   2  23       16.10       16.32     12.75 o 
   0   2  23      475.45      372.10     13.32 o 
   1   2  23        3.96       13.34     11.85 o 
   2   2  23       39.68       19.16     12.95 o 
  -4   3  23      120.17       76.50     13.63 o 
  -3   3  23        5.73       16.47     13.74 o 
  -2   3  23      276.65      215.32     15.71 o 
  -1   3  23       38.99       35.32     12.73 o 
   0   3  23      198.66      145.70     13.09 o 
   1   3  23      219.18      185.48     14.56 o 
   2   3  23      237.60      160.60     14.67 o 
  -3   4  23      145.48      162.66     14.13 o 
  -2   4  23       92.22       72.17     12.37 o 
  -1   4  23        7.53        6.89     11.93 o 
   0   4  23        5.77       12.18     12.97 o 
   1   4  23       10.94       21.96     13.72 o 
  -2   5  23      316.97      250.97     13.25 o 
  -1   5  23        8.00       23.90     12.49 o 
   0   5  23      145.30      143.03     13.23 o 
   1   5  23       18.37       38.56     13.53 o 
                                                 
